# Supplementary material for: Non-motor Clinical and Biomarker Predictors Enable High Cross-Validated Accuracy Detection of Early PD but Lesser Cross-Validated Accuracy Detection of Scans Without Evidence of Dopaminergic Deficit
Source: Front Neurol. 2020 May 11;11:364. doi: 10.3389/fneur.2020.00364 (PMC7232850; doi:10.3389/fneur.2020.00364)
Supplement: Data Sheet 1 — Supporting Information I-V. [file Data_Sheet_1.ZIP]

Archive with 6 entries (5 files):
- Appendices/
- Appendices/Supplorting Information III.docx
- Appendices/Supporting information 1.docx
- Appendices/Supporting Information II.docx
- Appendices/Supporting information IV.docx
- Appendices/Supporting information V.docx
