# Supplementary material for: Non-motor Clinical and Biomarker Predictors Enable High Cross-Validated Accuracy Detection of Early PD but Lesser Cross-Validated Accuracy Detection of Scans Without Evidence of Dopaminergic Deficit
Source: Front Neurol. 2020 May 11;11:364. doi: 10.3389/fneur.2020.00364 (PMC7232850; doi:10.3389/fneur.2020.00364)
Supplement: Data Sheet 2 — Data sets. [file Data_Sheet_2.ZIP]

Archive with 24 entries (23 files):
- data_LHJ/
- data_LHJ/.DS_Store
- data_LHJ/cure1_reducedSetAug15.csv
- data_LHJ/datfinalpatnoMay3checkrevUp.csv
- data_LHJ/datscanValsImAug15datScanPlusVisInterp.csv
- data_LHJ/glm2dat.csv
- data_LHJ/glmDat.csv
- data_LHJ/hcpd_dat.csv
- data_LHJ/hcSWa_pd4SW_July9.csv
- data_LHJ/LR1_rsCNSTrbdMocaQ3.csv
- data_LHJ/Natrf1.csv
- data_LHJ/pdsw2.csv
- data_LHJ/rf1.csv
- data_LHJ/rf2.csv
- data_LHJ/smote_pdswJune14.csv
- data_LHJ/test1.csv
- data_LHJ/test50a.csv
- data_LHJ/train1.csv
- data_LHJ/train50a.csv
- data_LHJ/tree2dat.csv
- data_LHJ/treeNative6.csv
- data_LHJ/TreeSub_resampSm88_66.csv
- data_LHJ/xgbTrain2.csv
- data_LHJ/xgtrSM.csv
