# Supplementary material for: Non-motor Clinical and Biomarker Predictors Enable High Cross-Validated Accuracy Detection of Early PD but Lesser Cross-Validated Accuracy Detection of Scans Without Evidence of Dopaminergic Deficit
Source: Front Neurol. 2020 May 11;11:364. doi: 10.3389/fneur.2020.00364 (PMC7232850; doi:10.3389/fneur.2020.00364)
Supplement: Data Sheet 2 — Data sets. [file Data_Sheet_2.ZIP › data_LHJ/cure1_reducedSetAug15.csv]

	PATNO	EVENT_ID	changedx	primdiag	updrs3_score	PUTAMEN_L	PUTAMEN_R	mean_putamen
1	3000	V04	0	17	1	.	.	.
2	3000	V06	0	17	4	.	.	.
3	3000	V08	0	17	2	.	.	.
4	3001	V04	0	1	20	0.48	0.62	0.55
5	3001	V06	0	1	39	0.42	0.38	0.4
6	3001	V08	0	1	.	0.5	0.37	0.435
7	3002	V04	0	1	27	0.83	0.8	0.815
8	3002	V06	0	1	.	1.07	0.93	1
9	3002	V08	0	1	31	0.52	0.5	0.51
10	3003	V04	0	1	44	0.57	0.66	0.615
11	3003	V06	0	1	43	0.33	0.69	0.51
12	3003	V08	0	1	46	0.26	0.69	0.475
13	3004	V04	0	17	3	.	.	.
14	3004	V06	0	17	7	.	.	.
15	3004	V08	0	17	6	.	.	.
16	3006	V04	0	1	33	0.29	0.41	0.35
17	3008	V04	1	97	12	.	.	.
18	3008	V06	1	17	13	.	.	.
19	3008	V08	0	17	10	.	.	.
20	3009	V04	0	17	11	.	.	.
21	3009	V06	0	17	19	.	.	.
22	3009	V08	0	17	19	.	.	.
23	3010	V04	0	1	31	0.78	0.53	0.655
24	3010	V06	0	1	33	0.74	0.3	0.52
25	3010	V08	0	1	.	0.41	0.15	0.28
26	3011	V04	0	17	0	.	.	.
27	3011	V06	0	17	0	.	.	.
28	3012	V04	0	1	33	0.54	0.5	0.52
29	3012	V06	0	1	30	0.33	0.58	0.455
30	3012	V08	0	1	.	.	.	.
31	3013	V04	0	17	7	.	.	.
32	3013	V06	0	17	11	.	.	.
33	3013	V08	0	17	14	.	.	.
34	3014	V04	0	1	37	1.05	0.57	0.81
35	3014	V06	0	1	45	0.55	0.6	0.575
36	3016	V04	0	17	2	.	.	.
37	3016	V06	0	17	3	.	.	.
38	3016	V08	0	17	0	.	.	.
39	3018	V04	0	1	38	0.69	0.68	0.685
40	3018	V06	0	1	35	0.42	0.37	0.395
41	3018	V08	0	1	38	.	.	.
42	3020	V04	0	1	25	0.7	0.68	0.69
43	3020	V06	0	1	36	0.45	0.62	0.535
44	3020	V08	0	1	45	.	.	.
45	3021	V04	0	1	20	0.46	0.32	0.39
46	3021	V06	0	1	.	0.44	0.3	0.37
47	3021	V08	0	1	33	.	.	.
48	3022	V04	0	97	20	.	.	.
49	3023	V04	0	1	39	0.74	0.86	0.8
50	3023	V06	0	1	34	0.68	1.12	0.9
51	3023	V08	0	1	.	.	.	.
52	3024	V04	0	1	19	0.64	0.69	0.665
53	3024	V08	0	1	28	.	.	.
54	3027	V04	0	1	22	1.37	1.84	1.605
55	3027	V06	.	NA	20	1.64	2.06	1.85
56	3027	V08	0	1	26	.	.	.
57	3028	V04	0	1	36	1.07	0.68	0.875
58	3028	V06	0	1	49	0.63	0.56	0.595
59	3028	V08	0	1	36	.	.	.
60	3029	V04	0	17	8	.	.	.
61	3029	V06	0	17	7	.	.	.
62	3050	V04	0	1	30	.	.	.
63	3050	V06	0	1	36	0.78	1.11	0.945
64	3050	V08	0	1	43	.	.	.
65	3051	V04	0	1	16	0.51	0.63	0.57
66	3051	V06	0	1	19	0.65	0.57	0.61
67	3051	V08	0	1	22	.	.	.
68	3052	V04	0	1	29	0.56	0.86	0.71
69	3052	V06	0	1	13	0.4	0.77	0.585
70	3052	V08	0	1	.	.	.	.
71	3053	V04	0	17	3	.	.	.
72	3053	V06	0	17	1	.	.	.
73	3053	V08	0	17	3	.	.	.
74	3054	V04	0	1	27	0.63	0.8	0.715
75	3054	V06	0	1	23	0.69	0.8	0.745
76	3054	V08	0	1	24	.	.	.
77	3055	V04	0	17	5	.	.	.
78	3055	V06	0	17	5	.	.	.
79	3055	V08	1	7	4	.	.	.
80	3056	V04	0	1	20	0.39	0.49	0.44
81	3056	V06	0	1	33	0.3	0.5	0.4
82	3056	V08	0	1	31	.	.	.
83	3057	V04	0	17	1	.	.	.
84	3057	V06	0	17	1	.	.	.
85	3057	V08	0	17	2	.	.	.
86	3058	V04	0	1	40	0.29	0.17	0.23
87	3058	V06	0	1	44	0.33	0.45	0.39
88	3058	V08	0	1	53	.	.	.
89	3059	V04	0	1	44	0.85	0.81	0.83
90	3059	V06	0	1	38	0.92	0.74	0.83
91	3059	V08	0	1	40	.	.	.
92	3060	V04	0	1	26	0.44	0.52	0.48
93	3060	V06	0	1	14	0.46	0.4	0.43
94	3060	V08	0	1	12	.	.	.
95	3061	V04	0	1	20	0.72	1.11	0.915
96	3061	V06	0	1	20	0.56	0.95	0.755
97	3061	V08	0	1	24	.	.	.
98	3062	V04	0	1	18	0.52	0.28	0.4
99	3062	V06	.	NA	22	0.66	0.39	0.525
100	3062	V08	0	1	28	.	.	.
101	3064	V04	0	17	1	.	.	.
102	3064	V06	0	17	1	.	.	.
103	3064	V08	0	17	2	.	.	.
104	3066	V04	0	1	23	0.95	0.45	0.7
105	3066	V06	0	1	32	0.69	0.41	0.55
106	3066	V08	0	1	46	.	.	.
107	3067	V04	0	1	31	0.43	0.59	0.51
108	3067	V06	0	1	35	0.19	0.35	0.27
109	3067	V08	0	1	34	.	.	.
110	3068	V04	0	1	39	0.72	1	0.86
111	3068	V06	0	1	38	0.54	0.36	0.45
112	3068	V08	0	1	43	.	.	.
113	3069	V04	0	17	1	.	.	.
114	3069	V06	0	17	1	.	.	.
115	3069	V08	0	17	2	.	.	.
116	3071	V04	0	17	4	.	.	.
117	3071	V06	0	17	1	.	.	.
118	3071	V08	0	17	2	.	.	.
119	3072	V04	0	17	0	.	.	.
120	3072	V06	0	17	1	.	.	.
121	3072	V08	1	15	2	.	.	.
122	3073	V04	0	17	4	.	.	.
123	3073	V06	0	17	1	.	.	.
124	3073	V08	0	17	1	.	.	.
125	3074	V04	0	17	1	.	.	.
126	3074	V06	0	17	0	.	.	.
127	3074	V08	0	17	0	.	.	.
128	3075	V04	0	17	4	.	.	.
129	3075	V06	0	17	6	.	.	.
130	3075	V08	0	17	4	.	.	.
131	3076	V04	0	1	37	0.52	0.74	0.63
132	3076	V06	0	1	49	0.47	0.62	0.545
133	3076	V08	0	1	42	.	.	.
134	3077	V04	0	1	39	0.29	0.45	0.37
135	3077	V06	1	11	59	0.26	0.43	0.345
136	3077	V08	0	11	40	.	.	.
137	3078	V04	0	1	21	0.59	1.16	0.875
138	3078	V06	0	1	21	0.75	0.86	0.805
139	3078	V08	0	1	35	.	.	.
140	3079	V04	1	2	3	1.92	1.54	1.73
141	3079	V06	0	2	4	.	.	.
142	3080	V04	0	1	.	0.47	0.22	0.345
143	3080	V06	0	1	40	0.7	0.49	0.595
144	3080	V08	0	1	40	.	.	.
145	3082	V04	0	7	8	.	.	.
146	3082	V06	0	7	8	1.43	1.7	1.565
147	3083	V04	0	1	10	0.96	0.51	0.735
148	3083	V06	0	1	34	1	0.58	0.79
149	3083	V08	0	1	.	.	.	.
150	3085	V04	0	17	3	.	.	.
151	3085	V06	0	17	2	.	.	.
152	3085	V08	0	17	3	.	.	.
153	3086	V04	0	1	11	1.06	0.65	0.855
154	3086	V06	0	1	11	1.05	0.68	0.865
155	3086	V08	0	1	13	.	.	.
156	3087	V04	0	17	0	.	.	.
157	3087	V06	0	17	0	.	.	.
158	3087	V08	0	17	1	.	.	.
159	3088	V04	0	1	34	0.94	0.59	0.765
160	3088	V06	0	1	18	0.79	0.51	0.65
161	3088	V08	0	1	19	.	.	.
162	3089	V04	0	1	18	.	.	.
163	3089	V06	0	1	25	0.53	0.3	0.415
164	3089	V08	0	1	20	.	.	.
165	3100	V04	0	17	0	.	.	.
166	3100	V06	0	17	0	.	.	.
167	3100	V08	0	17	0	.	.	.
168	3101	V04	1	15	3	.	.	.
169	3101	V06	1	1	.	0.54	0.61	0.575
170	3102	V04	.	NA	27	0.4	0.59	0.495
171	3102	V06	0	1	40	0.57	0.39	0.48
172	3102	V08	0	1	38	.	.	.
173	3104	V04	0	17	2	.	.	.
174	3104	V06	0	17	2	.	.	.
175	3105	V04	0	1	36	0.43	0.77	0.6
176	3105	V06	0	1	.	0.36	0.5	0.43
177	3105	V08	1	11	.	.	.	.
178	3106	V04	0	17	0	.	.	.
179	3106	V06	0	17	2	.	.	.
180	3106	V08	0	17	0	.	.	.
181	3107	V04	0	1	2	0.42	0.5	0.46
182	3107	V06	0	1	18	0.38	0.43	0.405
183	3107	V08	0	1	12	.	.	.
184	3108	V04	0	1	.	0.95	0.76	0.855
185	3108	V06	0	1	13	1.28	0.65	0.965
186	3108	V08	0	1	22	.	.	.
187	3109	V04	0	17	0	.	.	.
188	3109	V06	0	17	0	.	.	.
189	3109	V08	0	17	0	.	.	.
190	3110	V04	0	1	24	0.17	0.42	0.295
191	3110	V06	0	1	17	0.34	0.34	0.34
192	3110	V08	0	1	.	.	.	.
193	3111	V04	0	1	30	0.66	0.82	0.74
194	3111	V06	0	1	40	0.64	0.52	0.58
195	3111	V08	0	1	35	.	.	.
196	3112	V04	0	17	0	.	.	.
197	3112	V06	0	17	0	.	.	.
198	3112	V08	0	17	0	.	.	.
199	3113	V04	0	1	22	0.34	0.45	0.395
200	3113	V06	0	1	36	0.32	0.6	0.46
201	3113	V08	0	1	.	.	.	.
202	3114	V04	0	17	0	.	.	.
203	3114	V06	0	17	0	.	.	.
204	3114	V08	0	17	0	.	.	.
205	3115	V04	0	17	0	.	.	.
206	3115	V06	0	17	0	.	.	.
207	3115	V08	0	17	0	.	.	.
208	3116	V04	0	1	47	0.66	0.37	0.515
209	3116	V06	0	1	47	0.43	0.84	0.635
210	3116	V08	0	1	52	.	.	.
211	3118	V04	0	1	17	0.68	0.51	0.595
212	3118	V06	0	1	22	0.52	0.44	0.48
213	3118	V08	0	1	.	.	.	.
214	3119	V04	0	1	34	0.43	0.65	0.54
215	3119	V06	.	NA	31	0.39	0.54	0.465
216	3119	V08	0	1	33	.	.	.
217	3120	V04	0	1	26	0.5	0.33	0.415
218	3120	V06	0	1	28	0.41	0.37	0.39
219	3120	V08	0	1	22	.	.	.
220	3122	V04	0	1	20	0.54	0.85	0.695
221	3122	V06	0	1	30	0.58	0.66	0.62
222	3122	V08	0	1	27	.	.	.
223	3123	V04	.	NA	19	0.42	0.68	0.55
224	3123	V06	0	1	24	0.33	0.78	0.555
225	3123	V08	0	1	11	.	.	.
226	3124	V04	0	1	28	0.67	0.7	0.685
227	3124	V06	0	1	26	0.35	0.42	0.385
228	3124	V08	0	1	33	.	.	.
229	3125	V04	0	1	17	0.99	0.66	0.825
230	3125	V06	0	1	22	0.83	0.85	0.84
231	3125	V08	0	1	12	.	.	.
232	3126	V04	.	NA	43	0.37	0.21	0.29
233	3126	V06	0	1	.	0.61	0.23	0.42
234	3126	V08	0	1	.	.	.	.
235	3127	V08	0	1	22	.	.	.
236	3128	V04	.	NA	20	0.52	0.73	0.625
237	3128	V06	0	1	20	0.48	0.43	0.455
238	3128	V08	0	1	20	.	.	.
239	3129	V04	0	1	38	.	.	.
240	3130	V04	0	1	9	0.59	0.99	0.79
241	3130	V06	0	1	.	0.46	0.97	0.715
242	3130	V08	0	1	19	.	.	.
243	3131	V04	0	1	46	1.04	0.54	0.79
244	3131	V06	0	1	51	0.79	0.51	0.65
245	3131	V08	0	1	.	.	.	.
246	3132	V04	0	1	27	0.68	0.41	0.545
247	3132	V06	0	1	28	0.77	0.6	0.685
248	3132	V08	0	1	43	.	.	.
249	3134	V04	0	1	19	0.64	0.88	0.76
250	3134	V06	0	1	22	0.55	0.74	0.645
251	3134	V08	0	1	29	.	.	.
252	3150	V04	0	1	27	0.74	0.95	0.845
253	3150	V06	0	1	33	0.62	0.8	0.71
254	3150	V08	0	1	51	.	.	.
255	3151	V04	0	17	0	.	.	.
256	3151	V06	0	17	0	.	.	.
257	3151	V08	0	17	0	.	.	.
258	3154	V04	0	1	41	0.63	0.45	0.54
259	3154	V06	0	1	28	0.63	0.49	0.56
260	3154	V08	0	1	25	.	.	.
261	3156	V04	0	17	0	.	.	.
262	3156	V06	0	17	0	.	.	.
263	3156	V08	0	17	0	.	.	.
264	3157	V04	0	17	3	.	.	.
265	3157	V06	1	97	1	.	.	.
266	3157	V08	1	17	1	.	.	.
267	3160	V04	0	17	0	.	.	.
268	3160	V06	0	17	1	.	.	.
269	3160	V08	0	17	0	.	.	.
270	3161	V04	0	17	0	.	.	.
271	3161	V06	0	17	0	.	.	.
272	3161	V08	0	17	0	.	.	.
273	3162	V04	0	1	40	0.83	0.47	0.65
274	3162	V06	0	1	49	0.67	0.52	0.595
275	3162	V08	0	1	48	.	.	.
276	3165	V04	0	17	2	.	.	.
277	3165	V06	0	17	0	.	.	.
278	3165	V08	0	17	0	.	.	.
279	3166	V04	0	1	27	0.73	0.43	0.58
280	3166	V06	0	1	40	0.66	0.59	0.625
281	3166	V08	.	NA	39	.	.	.
282	3168	V04	0	1	40	0.78	0.35	0.565
283	3168	V06	0	1	46	0.63	0.38	0.505
284	3168	V08	0	1	80	.	.	.
285	3169	V04	0	17	1	.	.	.
286	3169	V06	0	17	2	.	.	.
287	3169	V08	0	17	0	.	.	.
288	3170	V04	1	97	5	.	.	.
289	3170	V06	0	97	6	2.29	2.31	2.3
290	3171	V04	0	17	0	.	.	.
291	3171	V06	0	17	0	.	.	.
292	3171	V08	0	17	0	.	.	.
293	3172	V04	0	17	2	.	.	.
294	3172	V06	0	17	0	.	.	.
295	3172	V08	0	17	0	.	.	.
296	3173	V04	0	1	20	0.57	0.83	0.7
297	3173	V06	0	1	27	0.69	0.79	0.74
298	3173	V08	0	1	27	.	.	.
299	3174	V04	0	1	24	0.91	0.61	0.76
300	3174	V06	0	1	35	0.79	0.55	0.67
301	3174	V08	0	1	44	.	.	.
302	3175	V04	0	1	22	1.16	0.7	0.93
303	3175	V06	0	1	21	1.36	0.68	1.02
304	3175	V08	0	1	34	.	.	.
305	3176	V04	0	1	46	0.86	0.8	0.83
306	3176	V06	0	1	47	0.74	0.74	0.74
307	3176	V08	0	1	46	.	.	.
308	3178	V04	0	1	44	0.56	0.51	0.535
309	3178	V06	1	11	54	0.45	0.65	0.55
310	3178	V08	1	1	41	.	.	.
311	3179	V04	0	1	36	0.72	0.5	0.61
312	3179	V06	0	1	47	0.54	0.48	0.51
313	3179	V08	.	NA	50	.	.	.
314	3180	V04	0	1	41	0.52	0.36	0.44
315	3180	V06	0	1	32	0.62	0.46	0.54
316	3180	V08	0	1	49	.	.	.
317	3181	V04	0	1	27	0.78	0.65	0.715
318	3181	V06	0	1	32	0.67	0.65	0.66
319	3181	V08	0	1	19	.	.	.
320	3182	V04	.	NA	38	0.76	0.46	0.61
321	3182	V06	0	1	30	0.42	0.46	0.44
322	3182	V08	0	1	9	.	.	.
323	3183	V04	0	97	4	.	.	.
324	3183	V06	0	97	8	2.05	1.67	1.86
325	3184	V04	0	1	18	0.7	0.67	0.685
326	3184	V06	0	1	26	0.57	0.46	0.515
327	3184	V08	0	1	22	.	.	.
328	3185	V04	0	1	5	0.6	0.61	0.605
329	3185	V06	0	1	35	0.71	0.71	0.71
330	3185	V08	0	1	9	.	.	.
331	3186	V04	0	1	24	0.76	0.78	0.77
332	3186	V06	0	1	35	0.74	0.43	0.585
333	3186	V08	0	1	26	.	.	.
334	3188	V04	0	17	0	.	.	.
335	3188	V06	0	17	0	.	.	.
336	3188	V08	0	17	0	.	.	.
337	3189	V04	1	7	12	.	.	.
338	3189	V06	0	7	4	2.93	2.45	2.69
339	3190	V04	0	1	33	0.57	1.21	0.89
340	3190	V06	0	1	68	0.77	0.89	0.83
341	3190	V08	.	NA	36	.	.	.
342	3191	V04	0	17	0	.	.	.
343	3191	V06	0	17	1	.	.	.
344	3191	V08	0	17	0	.	.	.
345	3200	V04	0	17	0	.	.	.
346	3200	V06	0	17	3	.	.	.
347	3200	V08	0	17	0	.	.	.
348	3201	V04	0	17	0	.	.	.
349	3201	V06	0	17	0	.	.	.
350	3201	V08	0	17	1	.	.	.
351	3203	V04	0	1	20	0.59	0.58	0.585
352	3203	V06	.	NA	32	0.53	0.31	0.42
353	3203	V08	0	1	33	0.64	0.39	0.515
354	3205	V08	0	1	21	.	.	.
355	3206	V04	0	17	0	.	.	.
356	3206	V06	0	17	0	.	.	.
357	3206	V08	0	17	0	.	.	.
358	3207	V04	.	NA	18	0.5	0.38	0.44
359	3207	V06	0	1	14	0.37	0.59	0.48
360	3207	V08	0	1	17	.	.	.
361	3209	V04	0	1	60	0.5	0.44	0.47
362	3209	V06	0	1	44	0.59	0.57	0.58
363	3209	V08	0	1	38	.	.	.
364	3211	V04	0	1	27	0.7	1.06	0.88
365	3211	V06	0	1	4	0.56	0.73	0.645
366	3211	V08	0	1	7	.	.	.
367	3212	V04	0	1	27	0.38	0.26	0.32
368	3212	V06	0	1	31	0.42	0.32	0.37
369	3212	V08	0	1	52	.	.	.
370	3213	V04	0	17	1	.	.	.
371	3214	V04	0	1	31	0.38	0.66	0.52
372	3214	V06	0	1	.	0.65	0.5	0.575
373	3214	V08	0	1	39	.	.	.
374	3215	V04	0	17	1	.	.	.
375	3215	V06	0	17	0	.	.	.
376	3215	V08	0	17	1	.	.	.
377	3216	V04	0	17	0	.	.	.
378	3216	V06	0	17	0	.	.	.
379	3216	V08	0	17	0	.	.	.
380	3217	V04	0	17	6	.	.	.
381	3217	V06	0	17	0	.	.	.
382	3217	V08	0	17	3	.	.	.
383	3218	V04	0	1	34	0.46	0.32	0.39
384	3218	V06	0	1	27	0.61	0.25	0.43
385	3218	V08	0	1	36	.	.	.
386	3219	V04	0	17	2	.	.	.
387	3219	V06	0	17	1	.	.	.
388	3219	V08	0	17	1	.	.	.
389	3220	V04	0	1	27	0.38	0.64	0.51
390	3220	V06	.	NA	28	0.41	0.62	0.515
391	3220	V08	0	1	20	.	.	.
392	3221	V04	0	17	3	.	.	.
393	3221	V06	0	17	2	.	.	.
394	3221	V08	0	17	0	.	.	.
395	3222	V04	0	17	0	.	.	.
396	3222	V06	0	17	0	.	.	.
397	3222	V08	0	17	2	.	.	.
398	3223	V04	0	1	21	0.48	0.78	0.63
399	3223	V06	.	NA	30	0.43	0.54	0.485
400	3223	V08	0	1	35	.	.	.
401	3224	V04	0	1	26	0.31	0.17	0.24
402	3224	V06	0	1	28	0.34	0.38	0.36
403	3224	V08	0	1	34	.	.	.
404	3225	V04	0	1	18	0.54	0.57	0.555
405	3225	V06	0	1	35	0.59	0.4	0.495
406	3225	V08	0	1	28	.	.	.
407	3226	V04	.	NA	30	0.65	0.78	0.715
408	3226	V06	0	1	22	0.66	0.95	0.805
409	3226	V08	0	1	29	.	.	.
410	3227	V04	0	1	9	1.19	0.95	1.07
411	3227	V06	.	NA	23	1	0.66	0.83
412	3227	V08	0	1	23	.	.	.
413	3228	V04	0	1	26	0.32	0.49	0.405
414	3228	V06	0	1	33	0.38	0.51	0.445
415	3228	V08	0	1	37	.	.	.
416	3229	V04	0	1	31	0.6	0.28	0.44
417	3229	V06	0	1	32	0.77	0.46	0.615
418	3229	V08	0	1	51	.	.	.
419	3230	V04	0	1	21	0.67	0.71	0.69
420	3230	V06	0	1	22	0.45	0.68	0.565
421	3230	V08	0	1	33	.	.	.
422	3231	V04	0	1	10	0.45	0.43	0.44
423	3231	V06	0	1	16	0.53	0.49	0.51
424	3231	V08	0	1	17	.	.	.
425	3233	V04	0	1	14	0.89	1.36	1.125
426	3233	V06	0	1	14	1.06	1.17	1.115
427	3234	V04	.	NA	29	0.29	0.32	0.305
428	3234	V06	0	1	27	0.39	0.39	0.39
429	3234	V08	0	1	35	.	.	.
430	3237	V04	0	17	6	.	.	.
431	3237	V06	0	17	3	.	.	.
432	3237	V08	0	17	1	.	.	.
433	3251	V04	0	1	29	0.2	0.24	0.22
434	3251	V06	0	1	23	0.15	0.23	0.19
435	3251	V08	0	1	.	.	.	.
436	3252	V04	0	1	24	0.54	1.1	0.82
437	3252	V06	0	1	29	0.52	1.03	0.775
438	3252	V08	0	1	.	.	.	.
439	3253	V04	0	1	29	0.44	0.66	0.55
440	3254	V04	.	NA	26	1.11	0.74	0.925
441	3254	V08	0	1	32	.	.	.
442	3256	V04	1	7	21	.	.	.
443	3257	V04	0	17	0	.	.	.
444	3260	V04	0	17	1	.	.	.
445	3260	V06	0	17	9	.	.	.
446	3260	V08	0	17	10	.	.	.
447	3262	V04	1	7	29	.	.	.
448	3264	V04	0	17	0	.	.	.
449	3264	V06	0	17	3	.	.	.
450	3264	V08	0	17	3	.	.	.
451	3267	V04	0	1	.	0.63	0.5	0.565
452	3268	V04	0	1	25	0.81	0.84	0.825
453	3268	V08	0	1	.	.	.	.
454	3269	V04	0	1	16	0.57	0.74	0.655
455	3269	V06	.	NA	38	.	.	.
456	3269	V08	0	1	48	.	.	.
457	3270	V04	0	17	6	.	.	.
458	3270	V06	0	17	5	.	.	.
459	3270	V08	0	17	6	.	.	.
460	3271	V04	0	17	7	.	.	.
461	3272	V04	0	1	16	0.65	1	0.825
462	3272	V06	0	1	23	.	.	.
463	3274	V04	0	17	20	.	.	.
464	3274	V08	1	97	17	.	.	.
465	3275	V04	0	1	34	0.63	0.59	0.61
466	3275	V06	0	1	.	.	.	.
467	3276	V04	0	17	1	.	.	.
468	3276	V06	0	17	3	.	.	.
469	3277	V04	0	17	0	.	.	.
470	3277	V06	0	17	2	.	.	.
471	3277	V08	0	17	3	.	.	.
472	3278	V04	0	1	23	0.34	0.45	0.395
473	3278	V06	0	1	42	.	.	.
474	3278	V08	0	1	35	.	.	.
475	3279	V06	0	1	.	.	.	.
476	3279	V08	0	1	.	.	.	.
477	3280	V04	.	NA	.	.	.	.
478	3280	V06	0	1	.	.	.	.
479	3280	V08	0	1	.	.	.	.
480	3281	V06	0	1	.	.	.	.
481	3281	V08	0	1	35	.	.	.
482	3282	V04	0	1	.	.	.	.
483	3282	V06	0	1	.	.	.	.
484	3282	V08	0	1	23	.	.	.
485	3284	V04	0	1	.	.	.	.
486	3284	V08	0	1	.	.	.	.
487	3285	V04	.	NA	31	.	.	.
488	3285	V06	0	1	.	.	.	.
489	3285	V08	0	1	34	.	.	.
490	3300	V04	0	17	2	.	.	.
491	3300	V06	0	17	5	.	.	.
492	3300	V08	0	17	3	.	.	.
493	3301	V04	0	17	0	.	.	.
494	3301	V06	0	17	0	.	.	.
495	3301	V08	.	NA	.	.	.	.
496	3304	V04	0	1	9	.	.	.
497	3304	V06	1	15	7	2.18	2.31	2.245
498	3305	V04	0	1	10	0.76	0.69	0.725
499	3305	V08	0	1	25	.	.	.
500	3307	V04	0	1	15	0.61	0.88	0.745
501	3307	V06	0	1	15	0.56	0.74	0.65
502	3307	V08	0	1	8	.	.	.
503	3308	V04	0	1	7	0.45	0.54	0.495
504	3308	V06	0	1	18	0.52	0.84	0.68
505	3308	V08	0	1	21	.	.	.
506	3309	V04	0	1	16	1.05	0.61	0.83
507	3309	V06	0	1	11	0.94	0.81	0.875
508	3309	V08	0	1	28	.	.	.
509	3310	V04	0	17	1	.	.	.
510	3310	V08	0	17	0	.	.	.
511	3311	V08	0	1	.	.	.	.
512	3312	V04	0	1	27	0.97	0.89	0.93
513	3312	V06	0	1	29	0.99	0.95	0.97
514	3312	V08	0	1	47	.	.	.
515	3313	V04	0	1	27	0.42	0.37	0.395
516	3313	V08	0	1	.	.	.	.
517	3314	V04	0	1	.	.	.	.
518	3316	V06	0	17	2	.	.	.
519	3316	V08	0	17	2	.	.	.
520	3318	V04	0	17	2	.	.	.
521	3318	V06	0	17	0	.	.	.
522	3318	V08	0	17	1	.	.	.
523	3319	V04	0	1	12	.	.	.
524	3319	V06	1	18	15	2.42	2.63	2.525
525	3320	V04	0	17	0	.	.	.
526	3320	V06	0	17	0	.	.	.
527	3320	V08	0	17	0	.	.	.
528	3321	V06	0	1	31	0.5	0.91	0.705
529	3321	V08	0	1	44	.	.	.
530	3322	V06	0	1	8	.	.	.
531	3322	V08	0	1	13	.	.	.
532	3323	V04	0	1	.	0.38	0.23	0.305
533	3323	V06	0	1	.	0.21	0.31	0.26
534	3323	V08	0	1	34	.	.	.
535	3324	V06	1	7	12	2.43	2.2	2.315
536	3325	V04	0	1	29	0.57	0.59	0.58
537	3325	V06	0	1	16	0.4	0.45	0.425
538	3325	V08	0	1	34	.	.	.
539	3326	V06	1	17	2	1.93	1.84	1.885
540	3327	V04	0	1	12	.	.	.
541	3327	V06	0	1	.	1.22	0.75	0.985
542	3327	V08	0	1	11	.	.	.
543	3328	V04	0	1	13	1.36	0.76	1.06
544	3328	V06	0	1	10	1.26	0.68	0.97
545	3328	V08	0	1	14	.	.	.
546	3332	V04	0	1	33	.	.	.
547	3332	V06	0	1	36	.	.	.
548	3332	V08	0	1	39	.	.	.
549	3333	V04	0	1	25	.	.	.
550	3333	V06	0	1	.	.	.	.
551	3333	V08	0	1	17	.	.	.
552	3350	V04	0	17	6	.	.	.
553	3350	V06	0	17	4	.	.	.
554	3350	V08	0	17	0	.	.	.
555	3351	V04	0	17	9	.	.	.
556	3351	V06	1	7	11	.	.	.
557	3351	V08	1	17	0	.	.	.
558	3352	V04	0	1	35	0.62	0.69	0.655
559	3352	V06	0	1	.	0.33	0.6	0.465
560	3352	V08	0	1	.	.	.	.
561	3353	V04	0	17	0	.	.	.
562	3353	V06	0	17	0	.	.	.
563	3353	V08	0	17	1	.	.	.
564	3354	V04	0	1	.	0.67	0.67	0.67
565	3354	V06	0	1	22	0.69	0.59	0.64
566	3354	V08	0	1	24	.	.	.
567	3355	V04	0	17	0	.	.	.
568	3355	V06	0	17	0	.	.	.
569	3355	V08	0	17	1	.	.	.
570	3356	V04	1	7	13	.	.	.
571	3356	V06	0	7	11	2.79	1.97	2.38
572	3357	V04	0	17	0	.	.	.
573	3357	V06	0	17	0	.	.	.
574	3357	V08	0	17	0	.	.	.
575	3358	V04	0	17	0	.	.	.
576	3358	V06	0	17	1	.	.	.
577	3358	V08	0	17	0	.	.	.
578	3359	V04	0	1	.	0.59	0.65	0.62
579	3359	V06	0	1	.	0.5	0.73	0.615
580	3359	V08	0	1	.	.	.	.
581	3360	V04	0	1	11	0.47	0.48	0.475
582	3360	V06	0	1	11	0.36	0.5	0.43
583	3360	V08	0	1	22	.	.	.
584	3361	V04	0	17	0	.	.	.
585	3361	V06	0	17	2	.	.	.
586	3361	V08	0	17	0	.	.	.
587	3362	V04	1	17	2	.	.	.
588	3362	V06	0	17	2	.	.	.
589	3362	V08	0	17	0	.	.	.
590	3363	V04	0	17	5	.	.	.
591	3364	V04	0	1	18	0.97	0.56	0.765
592	3364	V06	0	1	.	0.75	0.5	0.625
593	3364	V08	0	1	.	.	.	.
594	3365	V04	0	1	.	0.78	0.6	0.69
595	3365	V06	0	1	.	0.95	0.67	0.81
596	3365	V08	0	1	.	.	.	.
597	3366	V04	0	1	.	0.48	0.92	0.7
598	3366	V06	0	1	.	0.52	0.93	0.725
599	3366	V08	0	1	.	.	.	.
600	3367	V04	0	1	.	0.59	0.7	0.645
601	3367	V06	0	1	.	0.53	0.38	0.455
602	3367	V08	0	1	.	.	.	.
603	3368	V04	0	17	4	.	.	.
604	3368	V06	0	17	0	.	.	.
605	3368	V08	0	17	1	.	.	.
606	3369	V04	0	17	0	.	.	.
607	3369	V06	0	17	1	.	.	.
608	3369	V08	0	17	0	.	.	.
609	3371	V04	0	1	.	0.54	0.57	0.555
610	3371	V06	0	1	.	0.52	0.74	0.63
611	3371	V08	0	1	.	.	.	.
612	3372	V04	0	1	.	0.58	0.56	0.57
613	3372	V06	0	1	.	0.5	0.37	0.435
614	3372	V08	0	1	.	.	.	.
615	3373	V04	0	1	.	0.76	1.25	1.005
616	3373	V06	0	1	.	1.01	1.37	1.19
617	3373	V08	0	1	.	.	.	.
618	3374	V04	0	1	35	0.85	0.75	0.8
619	3374	V06	.	NA	.	0.8	0.9	0.85
620	3374	V08	0	1	.	.	.	.
621	3375	V04	0	1	28	0.59	0.64	0.615
622	3375	V06	0	1	25	0.3	0.07	0.185
623	3375	V08	0	1	23	.	.	.
624	3377	V04	0	1	8	1.08	0.66	0.87
625	3377	V06	0	1	.	0.97	0.61	0.79
626	3377	V08	0	1	.	.	.	.
627	3378	V04	0	1	9	0.53	1.12	0.825
628	3378	V06	0	1	.	0.56	1.03	0.795
629	3378	V08	0	1	.	.	.	.
630	3380	V04	0	1	.	0.53	0.49	0.51
631	3380	V06	0	1	.	0.5	0.68	0.59
632	3380	V08	0	1	.	.	.	.
633	3381	V04	1	15	.	.	.	.
634	3383	V04	.	NA	16	0.86	1.01	0.935
635	3383	V06	0	1	.	0.83	1.25	1.04
636	3383	V08	0	1	.	.	.	.
637	3384	V06	1	97	13	1.59	2.15	1.87
638	3385	V04	0	1	.	0.79	0.75	0.77
639	3385	V06	0	1	.	0.55	0.54	0.545
640	3385	V08	0	1	.	.	.	.
641	3386	V04	0	1	.	0.56	0.14	0.35
642	3386	V06	0	1	.	0.27	0.23	0.25
643	3386	V08	0	1	.	.	.	.
644	3387	V04	0	1	.	0.07	0.03	0.05
645	3387	V06	0	1	.	.	.	.
646	3387	V08	0	1	.	.	.	.
647	3389	V04	0	17	0	.	.	.
648	3389	V06	0	17	0	.	.	.
649	3389	V08	0	17	0	.	.	.
650	3390	V04	0	17	0	.	.	.
651	3392	V04	0	1	21	1.42	0.32	0.87
652	3392	V06	0	1	18	1.64	0.92	1.28
653	3392	V08	0	1	23	.	.	.
654	3400	V04	0	1	31	0.43	0.44	0.435
655	3400	V06	0	1	29	0.33	0.44	0.385
656	3400	V08	0	1	33	.	.	.
657	3401	V04	0	17	0	.	.	.
658	3401	V06	0	17	0	.	.	.
659	3401	V08	0	17	0	.	.	.
660	3402	V04	0	17	3	.	.	.
661	3402	V06	0	17	3	2.4	2.32	2.36
662	3403	V04	0	1	45	0.47	0.71	0.59
663	3403	V06	0	1	48	0.57	0.67	0.62
664	3403	V08	0	1	37	.	.	.
665	3404	V04	0	17	1	.	.	.
666	3404	V06	0	17	0	.	.	.
667	3404	V08	0	17	0	.	.	.
668	3406	V04	0	1	29	1	0.68	0.84
669	3406	V06	0	1	32	0.59	0.42	0.505
670	3406	V08	0	1	30	.	.	.
671	3407	V04	0	1	17	0.81	0.82	0.815
672	3407	V06	0	1	26	0.9	0.7	0.8
673	3407	V08	0	1	.	.	.	.
674	3408	V04	0	17	0	.	.	.
675	3408	V06	0	17	3	2.34	2.19	2.265
676	3409	V04	0	1	47	0.57	0.73	0.65
677	3409	V06	0	1	23	0.52	0.72	0.62
678	3409	V08	0	1	31	.	.	.
679	3410	V04	0	17	0	.	.	.
680	3410	V06	0	17	0	.	.	.
681	3410	V08	0	17	0	.	.	.
682	3411	V04	0	17	0	.	.	.
683	3411	V06	0	17	1	.	.	.
684	3411	V08	0	17	1	.	.	.
685	3414	V04	0	17	0	.	.	.
686	3414	V06	0	17	0	.	.	.
687	3414	V08	0	17	0	.	.	.
688	3415	V04	0	1	36	0.67	0.45	0.56
689	3415	V06	0	1	41	0.47	0.76	0.615
690	3415	V08	0	1	31	.	.	.
691	3417	V04	0	1	25	1.06	0.92	0.99
692	3417	V06	0	1	23	1.06	0.84	0.95
693	3417	V08	0	1	19	.	.	.
694	3418	V04	0	1	41	0.81	0.94	0.875
695	3418	V06	0	1	44	0.65	1	0.825
696	3418	V08	0	1	52	.	.	.
697	3419	V04	0	1	11	0.8	1.36	1.08
698	3419	V06	0	1	10	0.79	1.44	1.115
699	3419	V08	0	1	10	.	.	.
700	3420	V04	0	1	21	0.74	0.89	0.815
701	3420	V06	0	1	9	0.63	0.57	0.6
702	3420	V08	0	1	13	.	.	.
703	3421	V04	0	1	12	0.3	0.38	0.34
704	3421	V06	0	1	12	0.69	1.05	0.87
705	3421	V08	0	1	11	.	.	.
706	3422	V04	0	1	27	0.68	0.84	0.76
707	3422	V06	0	1	29	0.73	0.94	0.835
708	3422	V08	0	1	24	.	.	.
709	3423	V04	0	1	20	0.51	0.54	0.525
710	3423	V06	0	1	26	0.48	0.63	0.555
711	3423	V08	0	1	33	.	.	.
712	3424	V04	0	17	0	.	.	.
713	3424	V06	0	17	0	.	.	.
714	3424	V08	0	17	0	.	.	.
715	3425	V04	1	97	47	.	.	.
716	3425	V06	0	97	69	.	.	.
717	3426	V04	1	97	15	.	.	.
718	3426	V06	1	7	20	1.63	1.27	1.45
719	3428	V04	0	17	0	.	.	.
720	3428	V06	0	17	0	.	.	.
721	3428	V08	0	17	0	.	.	.
722	3429	V04	0	1	19	1.03	1.56	1.295
723	3429	V06	0	1	22	1.17	1.79	1.48
724	3429	V08	0	1	24	.	.	.
725	3430	V04	0	1	9	0.55	0.56	0.555
726	3430	V06	0	1	24	0.73	0.49	0.61
727	3430	V08	0	1	10	.	.	.
728	3431	V04	0	1	7	0.42	0.6	0.51
729	3431	V06	0	1	12	0.87	1.78	1.325
730	3431	V08	0	1	11	.	.	.
731	3432	V04	.	NA	47	0.54	0.48	0.51
732	3432	V06	0	1	46	0.49	0.53	0.51
733	3432	V08	0	1	43	.	.	.
734	3433	V04	0	1	18	1.09	1.03	1.06
735	3433	V06	0	1	16	0.99	1.29	1.14
736	3433	V08	0	1	15	.	.	.
737	3434	V04	0	1	28	0.72	0.83	0.775
738	3434	V06	0	1	31	0.77	0.7	0.735
739	3434	V08	0	1	44	.	.	.
740	3435	V04	0	1	34	0.5	0.73	0.615
741	3435	V06	0	1	37	0.49	0.69	0.59
742	3435	V08	0	1	31	.	.	.
743	3436	V04	0	1	29	0.57	0.58	0.575
744	3436	V06	0	1	40	0.55	0.43	0.49
745	3436	V08	0	1	21	.	.	.
746	3439	V04	0	1	30	0.75	1.07	0.91
747	3439	V06	0	1	29	0.84	1.08	0.96
748	3439	V08	0	1	27	.	.	.
749	3440	V04	0	1	31	1.14	0.52	0.83
750	3441	V04	1	97	26	.	.	.
751	3441	V06	0	97	38	1.91	1.88	1.895
752	3442	V04	0	1	29	1.09	1.19	1.14
753	3442	V06	0	1	23	0.9	1.08	0.99
754	3442	V08	0	1	40	.	.	.
755	3443	V04	0	1	23	0.73	1.14	0.935
756	3443	V06	0	1	42	0.64	0.82	0.73
757	3443	V08	0	1	38	.	.	.
758	3444	V04	0	1	30	0.71	0.67	0.69
759	3444	V06	0	1	32	0.43	0.58	0.505
760	3444	V08	0	1	35	.	.	.
761	3445	V04	0	1	23	1.1	0.63	0.865
762	3445	V06	0	1	19	0.81	0.67	0.74
763	3445	V08	0	1	28	.	.	.
764	3446	V04	0	1	43	0.64	0.59	0.615
765	3446	V06	0	1	19	0.62	0.62	0.62
766	3446	V08	0	1	27	.	.	.
767	3448	V04	0	1	22	0.69	0.61	0.65
768	3448	V06	0	1	.	0.62	0.53	0.575
769	3448	V08	0	1	15	.	.	.
770	3450	V04	0	17	2	.	.	.
771	3450	V06	0	17	0	.	.	.
772	3451	V04	0	1	.	0.62	0.81	0.715
773	3451	V06	0	1	17	0.53	0.71	0.62
774	3451	V08	0	1	23	.	.	.
775	3452	V04	0	17	3	.	.	.
776	3452	V06	1	97	1	.	.	.
777	3452	V08	1	17	1	.	.	.
778	3453	V04	0	17	3	.	.	.
779	3453	V06	0	17	1	.	.	.
780	3453	V08	0	17	2	.	.	.
781	3454	V04	0	1	18	0.64	0.8	0.72
782	3454	V06	0	1	22	0.55	0.76	0.655
783	3454	V08	0	1	21	.	.	.
784	3455	V04	0	1	24	0.47	0.42	0.445
785	3455	V06	0	1	28	0.36	0.24	0.3
786	3455	V08	0	1	.	.	.	.
787	3456	V04	1	7	10	.	.	.
788	3456	V06	0	7	8	1.48	1.48	1.48
789	3457	V04	0	17	3	.	.	.
790	3457	V06	0	17	0	.	.	.
791	3457	V08	0	17	5	.	.	.
792	3458	V04	0	17	4	.	.	.
793	3458	V06	0	17	1	.	.	.
794	3458	V08	0	17	2	.	.	.
795	3459	V04	0	1	18	0.28	0.62	0.45
796	3459	V06	0	1	26	0.38	0.5	0.44
797	3459	V08	0	1	44	.	.	.
798	3460	V04	0	17	7	.	.	.
799	3460	V06	1	97	7	.	.	.
800	3460	V08	1	17	4	.	.	.
801	3461	V04	0	1	42	0.54	0.42	0.48
802	3461	V06	0	1	43	0.48	0.44	0.46
803	3461	V08	0	1	48	.	.	.
804	3462	V04	0	1	51	0.66	0.41	0.535
805	3462	V06	0	1	42	0.66	0.61	0.635
806	3462	V08	0	1	43	.	.	.
807	3464	V04	0	17	0	.	.	.
808	3464	V06	0	17	2	.	.	.
809	3464	V08	0	17	2	.	.	.
810	3465	V04	0	1	10	.	.	.
811	3465	V06	0	1	14	0.61	1.36	0.985
812	3466	V04	0	17	4	.	.	.
813	3466	V06	0	17	3	.	.	.
814	3466	V08	0	17	3	.	.	.
815	3467	V04	0	1	20	0.38	0.34	0.36
816	3467	V06	0	1	22	0.5	0.44	0.47
817	3467	V08	0	1	18	.	.	.
818	3468	V04	1	97	7	.	.	.
819	3468	V06	1	17	5	.	.	.
820	3468	V08	0	17	1	.	.	.
821	3469	V04	0	1	18	0.69	0.9	0.795
822	3469	V06	0	1	19	0.9	0.97	0.935
823	3469	V08	0	1	31	.	.	.
824	3470	V04	0	1	19	0.57	0.86	0.715
825	3470	V06	0	1	23	0.73	0.96	0.845
826	3470	V08	0	1	24	.	.	.
827	3471	V04	0	1	18	0.53	0.58	0.555
828	3471	V06	0	1	33	0.53	0.61	0.57
829	3471	V08	0	1	31	.	.	.
830	3472	V04	0	1	13	0.62	0.99	0.805
831	3472	V06	0	1	15	0.54	0.65	0.595
832	3472	V08	0	1	13	.	.	.
833	3473	V04	0	1	26	0.08	0.26	0.17
834	3473	V06	0	1	26	0.01	0.07	0.04
835	3473	V08	0	1	35	.	.	.
836	3475	V04	0	1	20	0.71	0.59	0.65
837	3475	V06	0	1	14	0.43	0.58	0.505
838	3475	V08	0	1	24	.	.	.
839	3476	V04	0	1	40	0.58	0.61	0.595
840	3476	V06	0	1	39	0.38	0.24	0.31
841	3476	V08	1	4	51	.	.	.
842	3478	V04	0	17	13	.	.	.
843	3478	V06	0	17	10	.	.	.
844	3478	V08	1	97	26	.	.	.
845	3479	V04	0	17	1	.	.	.
846	3479	V06	0	17	3	.	.	.
847	3479	V08	0	17	3	.	.	.
848	3480	V04	1	17	6	.	.	.
849	3480	V06	1	97	4	.	.	.
850	3480	V08	0	97	4	.	.	.
851	3481	V04	0	97	9	.	.	.
852	3481	V06	0	97	3	.	.	.
853	3481	V08	0	97	6	.	.	.
854	3482	V04	0	1	18	0.69	0.74	0.715
855	3482	V06	0	1	19	0.86	0.7	0.78
856	3482	V08	0	1	24	.	.	.
857	3500	V04	0	1	29	0.74	0.36	0.55
858	3500	V06	0	1	.	0.54	0.5	0.52
859	3500	V08	0	1	.	0.73	0.52	0.625
860	3501	V04	0	1	32	.	.	.
861	3501	V06	0	1	21	.	.	.
862	3501	V08	0	1	37	.	.	.
863	3502	V04	0	1	.	0.78	0.55	0.665
864	3502	V06	0	1	39	0.48	0.47	0.475
865	3502	V08	0	1	43	0.66	0.48	0.57
866	3503	V04	0	17	0	.	.	.
867	3503	V06	0	17	0	.	.	.
868	3503	V08	0	17	0	.	.	.
869	3504	V04	0	1	37	0.55	0.92	0.735
870	3504	V06	0	1	37	0.55	0.91	0.73
871	3504	V08	0	1	40	.	.	.
872	3505	V04	0	1	37	0.59	0.56	0.575
873	3505	V06	0	1	.	0.31	0.21	0.26
874	3505	V08	0	1	19	0.45	0.4	0.425
875	3506	V04	0	1	26	1.11	0.68	0.895
876	3506	V06	.	NA	33	1.13	0.74	0.935
877	3507	V04	0	1	17	0.73	0.93	0.83
878	3507	V06	.	NA	20	0.56	1.01	0.785
879	3507	V08	0	1	25	.	.	.
880	3512	V04	0	1	12	1.97	1.9	1.935
881	3512	V06	0	1	7	2.64	2.29	2.465
882	3514	V04	0	1	29	0.75	0.79	0.77
883	3514	V08	0	1	39	.	.	.
884	3515	V04	0	17	0	.	.	.
885	3515	V06	0	17	0	.	.	.
886	3515	V08	0	17	0	.	.	.
887	3516	V04	.	NA	25	0.86	0.71	0.785
888	3516	V06	0	1	36	0.75	0.89	0.82
889	3516	V08	0	1	.	.	.	.
890	3517	V04	0	17	0	.	.	.
891	3517	V06	0	17	0	.	.	.
892	3517	V08	0	17	0	.	.	.
893	3518	V04	0	17	0	.	.	.
894	3519	V04	0	17	6	.	.	.
895	3519	V06	0	17	7	.	.	.
896	3519	V08	0	17	1	.	.	.
897	3520	V04	0	1	47	.	.	.
898	3520	V06	0	1	61	2.38	1.82	2.1
899	3521	V04	0	17	0	.	.	.
900	3521	V06	0	17	1	.	.	.
901	3521	V08	0	17	0	.	.	.
902	3522	V04	0	1	15	0.52	0.53	0.525
903	3522	V06	.	NA	40	0.56	0.42	0.49
904	3522	V08	0	1	.	.	.	.
905	3523	V04	0	17	0	.	.	.
906	3523	V06	0	17	0	.	.	.
907	3523	V08	0	17	0	.	.	.
908	3525	V04	0	17	0	.	.	.
909	3525	V06	0	17	0	.	.	.
910	3525	V08	0	17	0	.	.	.
911	3526	V04	0	17	2	.	.	.
912	3526	V06	0	17	7	.	.	.
913	3527	V04	0	17	6	.	.	.
914	3527	V06	0	17	6	.	.	.
915	3527	V08	0	17	2	.	.	.
916	3528	V04	.	NA	22	0.6	0.46	0.53
917	3528	V06	0	1	14	0.37	0.57	0.47
918	3528	V08	0	1	27	.	.	.
919	3529	V04	0	1	8	.	.	.
920	3529	V06	0	1	11	1.39	1.2	1.295
921	3530	V04	0	1	21	0.83	1.56	1.195
922	3530	V06	0	1	31	0.85	1.43	1.14
923	3530	V08	0	1	22	.	.	.
924	3532	V04	0	1	19	1.02	1.04	1.03
925	3532	V06	0	1	17	0.83	0.93	0.88
926	3532	V08	0	1	.	.	.	.
927	3537	V04	0	1	10	.	.	.
928	3537	V06	0	1	14	2.02	2.56	2.29
929	3538	V06	0	1	28	2.02	2.71	2.365
930	3539	V04	0	1	13	.	.	.
931	3539	V06	1	17	6	1.65	1.99	1.82
932	3540	V04	0	1	23	0.74	1.39	1.065
933	3540	V06	0	1	30	0.69	1.55	1.12
934	3541	V04	0	17	3	.	.	.
935	3542	V04	0	1	25	0.52	0.36	0.44
936	3542	V06	0	1	.	0.39	0.29	0.34
937	3542	V08	0	1	.	.	.	.
938	3543	V04	0	17	0	.	.	.
939	3543	V08	0	17	0	.	.	.
940	3544	V04	0	17	0	.	.	.
941	3544	V06	0	17	0	.	.	.
942	3544	V08	0	17	0	.	.	.
943	3550	V04	0	1	9	.	.	.
944	3550	V06	0	1	9	1.51	1.79	1.65
945	3551	V04	0	17	0	.	.	.
946	3551	V06	0	17	0	.	.	.
947	3551	V08	0	17	2	.	.	.
948	3552	V04	0	1	40	0.56	0.54	0.55
949	3552	V06	0	1	51	0.3	0.52	0.41
950	3552	V08	0	1	57	.	.	.
951	3554	V04	0	17	0	2.22	2.07	2.145
952	3554	V06	0	17	0	.	.	.
953	3554	V08	0	17	2	.	.	.
954	3556	V04	0	1	25	1.81	1.05	1.43
955	3556	V06	0	1	21	1.36	1.03	1.195
956	3556	V08	0	1	24	.	.	.
957	3557	V04	0	1	.	0.58	0.45	0.515
958	3557	V06	0	1	36	0.26	0.47	0.365
959	3557	V08	0	1	41	.	.	.
960	3558	V04	0	1	.	0.35	0.55	0.45
961	3558	V06	0	1	30	0.5	0.4	0.45
962	3559	V04	0	1	27	1.01	2.21	1.61
963	3559	V06	0	1	28	0.88	2.12	1.5
964	3559	V08	0	1	26	.	.	.
965	3563	V04	0	17	0	.	.	.
966	3563	V06	0	17	0	.	.	.
967	3563	V08	0	17	0	.	.	.
968	3564	V06	0	1	32	0.34	0.59	0.465
969	3564	V08	0	1	42	.	.	.
970	3565	V04	0	17	0	.	.	.
971	3565	V06	0	17	0	.	.	.
972	3565	V08	0	17	0	.	.	.
973	3566	V04	0	17	3	.	.	.
974	3566	V06	0	17	2	2.02	2.08	2.05
975	3567	V04	0	1	26	0.8	0.57	0.685
976	3567	V06	0	1	24	0.76	0.64	0.7
977	3567	V08	0	1	25	.	.	.
978	3569	V04	0	17	0	.	.	.
979	3569	V06	0	17	1	.	.	.
980	3569	V08	0	17	0	.	.	.
981	3570	V04	0	17	1	.	.	.
982	3570	V06	0	17	3	.	.	.
983	3570	V08	0	17	0	.	.	.
984	3571	V04	0	17	3	.	.	.
985	3571	V06	0	17	3	.	.	.
986	3571	V08	0	17	2	.	.	.
987	3572	V04	0	17	0	.	.	.
988	3572	V06	0	17	0	.	.	.
989	3572	V08	0	17	0	.	.	.
990	3573	V04	1	15	25	.	.	.
991	3573	V06	0	15	12	1.19	1.18	1.185
992	3574	V04	.	NA	46	0.56	0.43	0.495
993	3574	V06	0	1	44	0.48	0.39	0.435
994	3574	V08	0	1	43	.	.	.
995	3575	V04	0	1	35	0.34	0.55	0.445
996	3575	V06	0	1	33	0.28	0.38	0.33
997	3575	V08	0	1	36	.	.	.
998	3577	V04	0	1	33	0.7	0.43	0.565
999	3577	V06	0	1	41	0.62	0.45	0.535
1000	3577	V08	0	1	42	.	.	.
1001	3580	V04	0	1	18	.	.	.
1002	3580	V06	.	NA	14	1.47	1.35	1.41
1003	3581	V04	1	15	5	.	.	.
1004	3581	V06	0	15	12	2.09	1.87	1.98
1005	3582	V04	0	7	24	.	.	.
1006	3582	V06	0	7	16	1.77	1.73	1.75
1007	3584	V04	0	1	20	0.4	0.65	0.525
1008	3585	V04	0	1	26	0.71	0.46	0.585
1009	3585	V06	0	1	30	0.76	0.3	0.53
1010	3585	V08	0	1	.	.	.	.
1011	3586	V04	0	1	29	0.52	0.33	0.425
1012	3586	V06	0	1	29	0.46	0.28	0.37
1013	3586	V08	0	1	27	.	.	.
1014	3587	V04	0	1	17	0.63	0.56	0.595
1015	3587	V06	0	1	14	0.53	0.47	0.5
1016	3587	V08	0	1	11	.	.	.
1017	3588	V04	0	1	45	0.68	0.47	0.575
1018	3588	V06	0	1	37	0.97	0.64	0.805
1019	3588	V08	0	1	.	.	.	.
1020	3589	V04	.	NA	28	0.2	0.27	0.235
1021	3589	V06	0	1	.	0.03	0.19	0.11
1022	3589	V08	0	1	.	.	.	.
1023	3591	V04	0	1	.	0.4	1.08	0.74
1024	3591	V06	0	1	.	0.63	1.08	0.855
1025	3591	V08	0	1	.	.	.	.
1026	3592	V04	0	1	15	0.55	0.49	0.52
1027	3592	V06	0	1	17	0.82	0.58	0.7
1028	3593	V04	0	1	22	0.89	0.56	0.725
1029	3593	V06	0	1	15	1	0.71	0.855
1030	3593	V08	0	1	33	.	.	.
1031	3600	V04	0	17	0	.	.	.
1032	3600	V06	0	17	0	.	.	.
1033	3600	V08	0	17	1	.	.	.
1034	3601	V04	0	1	32	0.73	0.74	0.735
1035	3601	V06	0	1	40	0.73	0.66	0.695
1036	3603	V04	0	1	22	0.63	0.66	0.645
1037	3603	V06	0	1	23	0.54	1.39	0.965
1038	3603	V08	0	1	24	0.72	0.88	0.8
1039	3604	V04	0	1	13	0.96	0.58	0.77
1040	3604	V06	0	1	17	0.88	0.7	0.79
1041	3604	V08	0	1	.	.	.	.
1042	3605	V04	0	1	33	0.45	0.57	0.51
1043	3605	V06	0	1	22	0.57	0.66	0.615
1044	3606	V04	0	1	20	0.92	0.43	0.675
1045	3606	V06	0	1	22	0.75	0.48	0.615
1046	3607	V04	0	1	9	0.99	0.85	0.92
1047	3607	V06	0	1	11	0.98	0.72	0.85
1048	3607	V08	0	1	17	.	.	.
1049	3608	V04	0	1	37	1.01	0.73	0.87
1050	3608	V06	0	1	44	1.27	0.74	1.005
1051	3609	V04	0	1	43	0.45	0.56	0.505
1052	3609	V06	0	1	46	0.42	0.6	0.51
1053	3609	V08	0	1	.	.	.	.
1054	3611	V04	0	17	0	.	.	.
1055	3611	V06	0	17	0	.	.	.
1056	3612	V04	0	1	23	0.82	0.74	0.78
1057	3612	V06	0	1	14	0.68	0.45	0.565
1058	3612	V08	0	1	.	.	.	.
1059	3613	V04	0	17	4	.	.	.
1060	3613	V06	0	17	1	.	.	.
1061	3613	V08	0	17	0	.	.	.
1062	3614	V04	0	17	0	.	.	.
1063	3614	V06	0	17	4	.	.	.
1064	3614	V08	0	17	0	.	.	.
1065	3615	V04	0	17	1	.	.	.
1066	3615	V06	0	17	1	.	.	.
1067	3616	V04	0	1	33	0.7	0.37	0.535
1068	3616	V06	0	1	25	.	.	.
1069	3617	V04	0	1	56	0.79	0.56	0.675
1070	3617	V06	0	1	62	0.53	0.31	0.42
1071	3619	V04	0	17	0	.	.	.
1072	3619	V06	0	17	2	.	.	.
1073	3619	V08	0	17	0	.	.	.
1074	3620	V04	0	17	2	.	.	.
1075	3620	V06	0	17	0	.	.	.
1076	3621	V04	0	1	14	0.49	0.65	0.57
1077	3621	V06	0	1	.	0.46	0.59	0.525
1078	3621	V08	0	1	.	.	.	.
1079	3622	V04	0	1	14	0.85	0.52	0.685
1080	3622	V06	0	1	14	0.6	0.43	0.515
1081	3622	V08	0	1	.	.	.	.
1082	3624	V04	0	17	0	.	.	.
1083	3624	V06	0	17	0	.	.	.
1084	3624	V08	0	17	0	.	.	.
1085	3625	V04	0	1	9	0.37	0.65	0.51
1086	3625	V06	0	1	6	0.51	0.56	0.535
1087	3625	V08	0	1	.	.	.	.
1088	3627	V04	0	17	1	.	.	.
1089	3627	V08	0	17	0	.	.	.
1090	3629	V04	0	1	33	1.3	0.69	0.995
1091	3629	V06	0	1	.	1.34	0.52	0.93
1092	3629	V08	0	1	.	.	.	.
1093	3630	V04	.	NA	.	0.5	0.68	0.59
1094	3630	V06	0	1	.	.	.	.
1095	3631	V04	0	1	24	0.7	1.5	1.1
1096	3631	V06	0	1	21	0.79	1.1	0.945
1097	3631	V08	0	1	22	.	.	.
1098	3632	V08	0	1	.	.	.	.
1099	3634	V04	0	1	19	0.95	1.13	1.04
1100	3634	V06	0	1	.	0.78	1.34	1.06
1101	3634	V08	0	1	.	.	.	.
1102	3635	V06	0	17	0	.	.	.
1103	3635	V08	0	17	0	.	.	.
1104	3636	V06	0	17	0	.	.	.
1105	3636	V08	0	17	0	.	.	.
1106	3637	V04	0	17	0	.	.	.
1107	3637	V06	0	17	0	.	.	.
1108	3637	V08	0	17	1	.	.	.
1109	3638	V04	.	NA	.	0.58	0.56	0.57
1110	3638	V06	0	1	20	.	.	.
1111	3638	V08	0	1	13	.	.	.
1112	3650	V04	0	1	15	1.41	0.84	1.125
1113	3650	V06	0	1	24	1.13	0.51	0.82
1114	3650	V08	0	1	25	.	.	.
1115	3651	V04	0	17	0	2.43	2.1	2.265
1116	3651	V06	0	17	0	.	.	.
1117	3651	V08	0	17	0	.	.	.
1118	3653	V04	0	1	20	0.41	0.37	0.39
1119	3653	V06	0	1	26	0.58	0.43	0.505
1120	3653	V08	0	1	8	.	.	.
1121	3654	V04	0	1	29	0.91	0.68	0.795
1122	3654	V06	0	1	21	0.82	0.75	0.785
1123	3654	V08	0	1	32	.	.	.
1124	3655	V04	1	97	6	1.94	1.95	1.945
1125	3656	V04	0	17	1	.	.	.
1126	3656	V06	0	17	1	.	.	.
1127	3656	V08	0	17	3	.	.	.
1128	3657	V04	0	1	27	0.58	0.54	0.56
1129	3658	V04	0	17	0	.	.	.
1130	3658	V06	0	17	0	.	.	.
1131	3658	V08	0	17	0	.	.	.
1132	3659	V04	0	1	18	0.44	0.51	0.475
1133	3659	V06	0	1	28	0.42	0.41	0.415
1134	3660	V04	0	1	15	1.73	1.76	1.745
1135	3660	V06	0	1	33	1.66	1.47	1.565
1136	3660	V08	0	1	.	.	.	.
1137	3661	V04	0	1	10	0.53	0.73	0.63
1138	3661	V06	0	1	3	0.54	0.54	0.54
1139	3661	V08	0	1	4	.	.	.
1140	3664	V04	0	1	13	0.72	0.57	0.645
1141	3664	V06	0	1	14	0.79	0.66	0.725
1142	3664	V08	0	1	22	.	.	.
1143	3665	V04	0	1	10	0.44	0.53	0.485
1144	3665	V06	0	1	24	0.3	0.54	0.42
1145	3665	V08	0	1	.	.	.	.
1146	3666	V04	0	1	27	0.49	0.28	0.385
1147	3666	V06	0	1	13	0.38	0.35	0.365
1148	3666	V08	0	1	24	.	.	.
1149	3668	V04	0	17	0	.	.	.
1150	3668	V06	.	NA	.	.	.	.
1151	3668	V08	0	17	0	.	.	.
1152	3700	V04	0	1	17	0.67	0.71	0.69
1153	3700	V06	0	1	21	0.57	0.62	0.595
1154	3700	V08	0	1	16	.	.	.
1155	3701	V04	0	1	13	0.6	1.17	0.885
1156	3701	V06	0	1	11	0.78	1.06	0.92
1157	3701	V08	0	1	20	.	.	.
1158	3702	V04	0	1	11	0.83	0.57	0.7
1159	3702	V06	0	1	9	0.82	0.58	0.7
1160	3702	V08	0	1	17	.	.	.
1161	3704	V04	0	1	14	0.83	0.57	0.7
1162	3704	V06	0	1	32	0.86	0.64	0.75
1163	3704	V08	0	1	.	.	.	.
1164	3705	V04	0	1	22	0.56	0.74	0.65
1165	3705	V06	0	1	23	0.51	0.66	0.585
1166	3705	V08	0	1	26	.	.	.
1167	3707	V04	0	1	12	0.63	0.42	0.525
1168	3708	V04	0	1	9	0.77	0.51	0.64
1169	3708	V06	0	1	11	0.67	1.31	0.99
1170	3708	V08	0	1	18	.	.	.
1171	3709	V04	0	1	15	.	.	.
1172	3709	V06	0	1	35	0.68	0.6	0.64
1173	3709	V08	0	1	25	.	.	.
1174	3710	V04	0	1	16	.	.	.
1175	3710	V06	0	1	16	0.16	0.45	0.305
1176	3710	V08	0	1	22	.	.	.
1177	3711	V04	0	1	5	1.2	1.65	1.425
1178	3711	V06	0	1	15	.	.	.
1179	3711	V08	0	1	15	.	.	.
1180	3750	V04	0	17	0	.	.	.
1181	3751	V04	0	1	9	.	.	.
1182	3751	V06	1	97	1	1.65	1.55	1.6
1183	3752	V04	0	1	12	0.69	0.56	0.625
1184	3752	V06	0	1	.	0.83	0.3	0.565
1185	3752	V08	0	1	.	.	.	.
1186	3753	V04	0	1	.	0.4	0.43	0.415
1187	3754	V04	0	17	0	.	.	.
1188	3755	V04	0	1	2	.	.	.
1189	3755	V06	1	17	2	1.76	2.11	1.935
1190	3756	V04	0	17	11	.	.	.
1191	3756	V06	0	17	0	.	.	.
1192	3756	V08	0	17	4	.	.	.
1193	3757	V04	0	1	9	0.43	0.5	0.465
1194	3757	V06	0	1	.	0.28	0.4	0.34
1195	3757	V08	0	1	.	.	.	.
1196	3758	V04	0	1	7	0.64	0.74	0.69
1197	3758	V06	0	1	11	0.71	0.87	0.79
1198	3758	V08	0	1	11	.	.	.
1199	3759	V04	0	17	0	.	.	.
1200	3759	V06	0	17	0	.	.	.
1201	3759	V08	0	17	0	.	.	.
1202	3760	V04	0	1	30	0.74	0.46	0.6
1203	3760	V06	0	1	.	0.71	0.52	0.615
1204	3760	V08	0	1	.	.	.	.
1205	3762	V04	0	1	17	0.46	0.72	0.59
1206	3762	V06	0	1	.	0.68	0.76	0.72
1207	3762	V08	0	1	.	.	.	.
1208	3763	V04	0	1	25	0.44	0.49	0.465
1209	3763	V06	0	1	.	0.37	0.45	0.41
1210	3763	V08	0	1	27	.	.	.
1211	3765	V04	0	17	1	.	.	.
1212	3765	V06	0	17	0	.	.	.
1213	3765	V08	0	17	1	.	.	.
1214	3766	V04	0	1	17	0.38	0.3	0.34
1215	3766	V06	0	1	.	0.33	0.36	0.345
1216	3766	V08	0	1	.	.	.	.
1217	3767	V04	0	17	0	.	.	.
1218	3767	V06	0	17	0	.	.	.
1219	3767	V08	0	17	0	.	.	.
1220	3768	V04	0	17	2	.	.	.
1221	3768	V06	0	17	0	.	.	.
1222	3768	V08	0	17	0	.	.	.
1223	3769	V04	0	17	0	.	.	.
1224	3769	V06	0	17	0	.	.	.
1225	3769	V08	0	17	0	.	.	.
1226	3770	V04	0	1	39	0.59	0.36	0.475
1227	3770	V06	0	1	27	0.42	0.43	0.425
1228	3770	V08	0	1	.	.	.	.
1229	3771	V04	0	1	.	0.34	0.52	0.43
1230	3771	V06	0	1	.	0.34	0.31	0.325
1231	3771	V08	0	1	.	.	.	.
1232	3773	V04	0	1	.	0.45	0.82	0.635
1233	3773	V06	0	1	.	0.36	0.9	0.63
1234	3773	V08	0	1	.	.	.	.
1235	3775	V04	0	1	.	0.5	0.6	0.55
1236	3775	V06	0	1	.	0.53	0.3	0.415
1237	3775	V08	0	1	.	.	.	.
1238	3776	V04	0	1	.	0.32	0.52	0.42
1239	3776	V06	0	1	23	0.24	0.57	0.405
1240	3776	V08	0	1	.	.	.	.
1241	3777	V04	0	1	27	0.83	0.57	0.7
1242	3777	V06	0	1	.	0.76	0.65	0.705
1243	3777	V08	0	1	.	.	.	.
1244	3778	V04	0	1	.	0.48	0.68	0.58
1245	3778	V06	0	1	.	0.49	0.49	0.49
1246	3778	V08	0	1	.	.	.	.
1247	3779	V04	0	17	0	.	.	.
1248	3779	V06	0	17	0	.	.	.
1249	3779	V08	0	17	0	.	.	.
1250	3780	V04	0	1	.	0.52	0.55	0.535
1251	3780	V06	0	1	.	0.46	0.72	0.59
1252	3780	V08	0	1	.	.	.	.
1253	3781	V04	0	1	.	0.66	0.96	0.81
1254	3781	V06	0	1	.	0.68	0.79	0.735
1255	3781	V08	0	1	.	.	.	.
1256	3783	V04	1	97	2	2.52	2.13	2.325
1257	3783	V06	1	17	.	.	.	.
1258	3784	V04	1	7	6	1.68	1.35	1.515
1259	3784	V06	0	7	7	.	.	.
1260	3785	V04	0	1	.	0.46	1.05	0.755
1261	3785	V06	0	1	.	0.42	0.96	0.69
1262	3785	V08	0	1	.	.	.	.
1263	3787	V04	0	1	.	0.32	0.57	0.445
1264	3787	V06	0	1	.	0.49	0.53	0.51
1265	3787	V08	0	1	.	.	.	.
1266	3788	V04	0	1	.	0.28	0.59	0.435
1267	3789	V04	0	1	.	0.52	0.81	0.665
1268	3789	V06	0	1	.	0.72	0.7	0.71
1269	3789	V08	0	1	19	.	.	.
1270	3790	V04	1	97	17	.	.	.
1271	3790	V06	1	1	9	1.76	1.66	1.71
1272	3791	V04	0	1	.	.	.	.
1273	3791	V06	0	1	.	.	.	.
1274	3791	V08	0	1	.	.	.	.
1275	3792	V04	0	1	17	0.5	0.64	0.57
1276	3792	V06	0	1	.	0.41	0.61	0.51
1277	3792	V08	0	1	.	.	.	.
1278	3793	V04	0	1	.	0.98	0.43	0.705
1279	3793	V06	0	1	.	0.87	0.51	0.69
1280	3793	V08	0	1	.	.	.	.
1281	3794	V04	0	17	0	.	.	.
1282	3794	V06	0	17	0	.	.	.
1283	3794	V08	0	17	1	.	.	.
1284	3795	V04	0	1	.	0.95	0.83	0.89
1285	3795	V06	0	1	.	0.85	0.66	0.755
1286	3795	V08	0	1	.	.	.	.
1287	3800	V04	0	1	4	.	.	.
1288	3800	V06	0	1	16	.	.	.
1289	3800	V08	0	1	8	.	.	.
1290	3802	V04	0	1	.	0.63	0.91	0.77
1291	3802	V06	0	1	15	0.57	0.74	0.655
1292	3802	V08	0	1	.	.	.	.
1293	3803	V04	0	17	0	.	.	.
1294	3803	V06	0	17	0	.	.	.
1295	3803	V08	0	17	0	.	.	.
1296	3804	V04	0	17	0	.	.	.
1297	3804	V06	0	17	0	.	.	.
1298	3804	V08	0	17	0	.	.	.
1299	3805	V04	0	17	1	.	.	.
1300	3805	V06	0	17	0	.	.	.
1301	3805	V08	0	17	2	.	.	.
1302	3806	V04	1	97	0	.	.	.
1303	3806	V06	0	97	0	.	.	.
1304	3806	V08	1	17	0	.	.	.
1305	3807	V04	0	17	1	.	.	.
1306	3807	V06	0	17	0	.	.	.
1307	3807	V08	0	17	0	.	.	.
1308	3808	V04	0	1	14	0.65	0.48	0.565
1309	3808	V06	0	1	13	0.64	0.46	0.55
1310	3808	V08	0	1	9	.	.	.
1311	3811	V04	0	17	0	.	.	.
1312	3811	V06	0	17	0	.	.	.
1313	3811	V08	0	17	0	.	.	.
1314	3812	V04	0	17	0	.	.	.
1315	3812	V06	0	17	0	.	.	.
1316	3812	V08	0	17	0	.	.	.
1317	3813	V04	0	17	0	.	.	.
1318	3813	V06	0	17	0	.	.	.
1319	3813	V08	0	17	0	.	.	.
1320	3814	V04	0	1	.	0.29	0.5	0.395
1321	3814	V06	0	1	.	0.31	0.6	0.455
1322	3814	V08	0	1	.	.	.	.
1323	3815	V04	0	1	7	0.84	1.1	0.97
1324	3815	V06	0	1	13	0.81	1.01	0.91
1325	3815	V08	0	1	.	.	.	.
1326	3816	V04	0	17	0	.	.	.
1327	3816	V06	0	17	0	.	.	.
1328	3816	V08	0	17	0	.	.	.
1329	3817	V04	0	17	0	.	.	.
1330	3817	V06	0	17	1	.	.	.
1331	3817	V08	0	17	0	.	.	.
1332	3818	V04	0	1	.	0.53	0.35	0.44
1333	3818	V06	1	5	.	0.31	0.23	0.27
1334	3818	V08	0	5	.	.	.	.
1335	3819	V04	0	1	8	0.56	0.98	0.77
1336	3819	V06	0	1	7	0.51	0.68	0.595
1337	3819	V08	0	1	.	.	.	.
1338	3820	V04	1	97	8	.	.	.
1339	3820	V06	1	1	16	0.65	0.67	0.66
1340	3821	V04	0	1	42	.	.	.
1341	3821	V06	1	97	.	2.05	2.08	2.065
1342	3822	V04	0	1	20	0.54	0.55	0.545
1343	3822	V06	0	1	.	0.42	0.56	0.49
1344	3822	V08	0	1	.	.	.	.
1345	3823	V04	0	1	.	1.05	0.63	0.84
1346	3823	V06	0	1	18	0.84	0.74	0.79
1347	3823	V08	0	1	16	.	.	.
1348	3824	V04	0	1	30	0.64	0.79	0.715
1349	3824	V06	0	1	13	0.59	0.66	0.625
1350	3824	V08	0	1	21	.	.	.
1351	3825	V04	0	1	12	0.47	0.72	0.595
1352	3825	V06	0	1	17	0.47	0.62	0.545
1353	3825	V08	0	1	10	.	.	.
1354	3826	V04	0	1	15	0.73	0.53	0.63
1355	3826	V06	0	1	14	0.61	0.87	0.74
1356	3826	V08	0	1	30	.	.	.
1357	3828	V04	0	1	36	0.82	0.89	0.855
1358	3828	V06	0	1	.	0.84	1.1	0.97
1359	3828	V08	0	1	22	.	.	.
1360	3829	V04	0	1	19	0.72	0.56	0.64
1361	3829	V06	0	1	.	0.62	0.6	0.61
1362	3829	V08	0	1	.	.	.	.
1363	3830	V04	0	1	.	0.99	0.66	0.825
1364	3830	V06	0	1	.	0.83	0.79	0.81
1365	3830	V08	0	1	23	.	.	.
1366	3831	V04	0	1	.	0.52	0.88	0.7
1367	3831	V06	0	1	.	0.52	0.6	0.56
1368	3831	V08	0	1	53	.	.	.
1369	3832	V04	0	1	11	0.63	0.8	0.715
1370	3832	V06	0	1	.	0.53	0.88	0.705
1371	3832	V08	0	1	16	.	.	.
1372	3834	V04	0	1	11	0.56	0.83	0.695
1373	3834	V06	0	1	.	0.41	0.57	0.49
1374	3834	V08	0	1	15	.	.	.
1375	3835	V04	0	1	18	0.51	0.6	0.555
1376	3835	V06	0	1	.	0.51	0.52	0.515
1377	3835	V08	0	1	.	.	.	.
1378	3836	V04	0	1	28	.	.	.
1379	3836	V06	1	97	16	2.38	2.1	2.24
1380	3838	V04	0	1	9	0.95	1.41	1.18
1381	3838	V06	0	1	.	0.9	1.23	1.065
1382	3838	V08	0	1	14	.	.	.
1383	3850	V04	0	17	0	.	.	.
1384	3850	V06	0	17	0	.	.	.
1385	3850	V08	0	17	0	.	.	.
1386	3851	V04	0	17	0	.	.	.
1387	3851	V06	0	17	0	.	.	.
1388	3851	V08	0	17	0	.	.	.
1389	3852	V04	0	17	4	.	.	.
1390	3852	V06	0	17	2	.	.	.
1391	3852	V08	0	17	4	.	.	.
1392	3853	V04	0	17	3	.	.	.
1393	3853	V06	0	17	2	.	.	.
1394	3853	V08	0	17	1	.	.	.
1395	3854	V04	0	17	0	.	.	.
1396	3854	V06	0	17	0	.	.	.
1397	3854	V08	0	17	0	.	.	.
1398	3855	V04	0	17	0	.	.	.
1399	3855	V06	0	17	0	.	.	.
1400	3855	V08	0	17	0	.	.	.
1401	3856	V04	0	1	11	1.79	1.23	1.51
1402	3856	V06	0	1	12	1.78	1.3	1.54
1403	3856	V08	0	1	10	.	.	.
1404	3857	V04	0	17	0	.	.	.
1405	3857	V06	0	17	0	.	.	.
1406	3857	V08	0	17	0	.	.	.
1407	3859	V04	0	17	0	.	.	.
1408	3859	V06	0	17	2	.	.	.
1409	3859	V08	0	17	0	.	.	.
1410	3860	V04	0	1	.	.	.	.
1411	3860	V06	0	1	21	1.93	1.98	1.955
1412	3861	V04	0	1	10	.	.	.
1413	3861	V06	1	17	5	1.99	1.73	1.86
1414	3862	V04	0	1	27	.	.	.
1415	3862	V06	0	1	29	2.38	2.06	2.22
1416	3863	V04	0	1	13	1.93	2.7	2.315
1417	3865	V04	0	1	17	.	.	.
1418	3865	V06	1	17	21	2.09	2.17	2.13
1419	3866	V04	0	1	48	0.45	0.77	0.61
1420	3866	V06	0	1	56	.	.	.
1421	3866	V08	0	1	49	.	.	.
1422	3867	V04	0	1	.	.	.	.
1423	3868	V04	0	1	.	0.45	0.41	0.43
1424	3869	V04	0	1	.	0.62	1.23	0.925
1425	3869	V06	0	1	.	.	.	.
1426	3869	V08	0	1	.	.	.	.
1427	3870	V04	0	1	15	1.1	0.81	0.955
1428	3870	V06	1	17	22	.	.	.
1429	3870	V08	1	1	44	.	.	.
1430	3871	V04	0	1	6	2.09	2.2	2.145
1431	3871	V06	0	1	7	.	.	.
1432	3900	V04	0	1	19	1.05	1.18	1.115
1433	3900	V06	0	1	.	0.81	1.49	1.15
1434	3900	V08	0	1	30	.	.	.
1435	3901	V04	0	17	1	.	.	.
1436	3901	V06	0	17	2	.	.	.
1437	3901	V08	0	17	1	.	.	.
1438	3902	V04	0	1	10	.	.	.
1439	3902	V06	1	16	14	1.82	1.91	1.865
1440	3903	V04	.	NA	31	0.9	0.57	0.735
1441	3903	V06	0	1	37	0.9	0.6	0.75
1442	3903	V08	0	1	31	.	.	.
1443	3904	V04	.	NA	62	0.8	0.82	0.81
1444	3904	V06	0	1	.	0.9	1.46	1.18
1445	3904	V08	0	1	55	.	.	.
1446	3905	V04	.	NA	41	0.92	0.54	0.73
1447	3905	V06	0	1	.	0.79	0.47	0.63
1448	3905	V08	0	1	42	.	.	.
1449	3907	V04	0	17	0	.	.	.
1450	3907	V06	0	17	0	.	.	.
1451	3907	V08	0	17	1	.	.	.
1452	3908	V04	0	17	3	.	.	.
1453	3908	V06	0	17	2	.	.	.
1454	3908	V08	0	17	7	.	.	.
1455	3910	V04	0	1	36	0.7	0.44	0.57
1456	3910	V06	0	1	38	0.46	0.41	0.435
1457	3910	V08	0	1	43	.	.	.
1458	3911	V04	.	NA	45	0.62	0.5	0.56
1459	3911	V06	0	1	.	0.36	0.27	0.315
1460	3911	V08	0	1	24	.	.	.
1461	3914	V04	0	1	19	1.04	0.72	0.88
1462	3914	V06	0	1	24	1.03	0.66	0.845
1463	3914	V08	0	1	33	.	.	.
1464	3915	V04	0	1	28	.	.	.
1465	3915	V06	0	1	23	2.52	2.92	2.72
1466	3916	V04	.	NA	41	0.38	0.64	0.51
1467	3916	V06	0	1	22	0.29	0.45	0.37
1468	3916	V08	0	1	28	.	.	.
1469	3917	V04	0	17	0	.	.	.
1470	3917	V06	0	17	0	.	.	.
1471	3917	V08	0	17	0	.	.	.
1472	3950	V04	0	17	0	.	.	.
1473	3950	V06	0	17	0	.	.	.
1474	3950	V08	0	17	0	.	.	.
1475	3951	V04	.	NA	20	1.02	0.71	0.865
1476	3951	V06	0	1	.	0.84	1.31	1.075
1477	3951	V08	0	1	.	.	.	.
1478	3952	V04	0	17	0	.	.	.
1479	3952	V06	0	17	0	.	.	.
1480	3952	V08	0	17	0	.	.	.
1481	3953	V04	0	1	6	.	.	.
1482	3953	V08	0	1	.	.	.	.
1483	3954	V04	0	1	16	1.2	1.54	1.37
1484	3954	V06	0	1	22	0.99	1.78	1.385
1485	3954	V08	0	1	.	.	.	.
1486	3955	V04	0	17	0	.	.	.
1487	3955	V06	0	17	0	.	.	.
1488	3955	V08	0	17	0	.	.	.
1489	3956	V04	0	7	3	.	.	.
1490	3956	V06	0	7	4	1.84	2.2	2.02
1491	3957	V04	0	1	22	1.15	0.83	0.99
1492	3957	V06	0	1	.	0.78	0.47	0.625
1493	3957	V08	0	1	31	.	.	.
1494	3959	V04	0	17	0	.	.	.
1495	3959	V06	0	17	0	.	.	.
1496	3959	V08	0	17	0	.	.	.
1497	3960	V04	.	NA	12	.	.	.
1498	3960	V06	0	1	.	1.13	0.91	1.02
1499	3960	V08	0	1	13	.	.	.
1500	3961	V04	0	1	7	0.61	1.51	1.06
1501	3961	V06	0	1	.	0.99	0.88	0.935
1502	3961	V08	0	1	.	.	.	.
1503	3963	V04	0	1	14	0.54	1.09	0.815
1504	3963	V06	0	1	12	0.66	0.74	0.7
1505	3964	V04	0	1	12	1.71	0.86	1.285
1506	3964	V06	0	1	11	0.65	0.62	0.635
1507	3964	V08	0	1	.	.	.	.
1508	3965	V04	0	17	0	.	.	.
1509	3965	V06	0	17	0	.	.	.
1510	3965	V08	0	17	0	.	.	.
1511	3966	V04	0	17	0	.	.	.
1512	3966	V06	0	17	0	.	.	.
1513	3966	V08	0	17	0	.	.	.
1514	3967	V04	0	17	0	.	.	.
1515	3967	V06	0	17	0	.	.	.
1516	3968	V04	0	17	0	.	.	.
1517	3968	V06	0	17	0	.	.	.
1518	3968	V08	0	17	0	.	.	.
1519	3969	V04	0	17	0	.	.	.
1520	3969	V06	0	17	0	.	.	.
1521	3969	V08	0	17	3	.	.	.
1522	3970	V04	0	1	21	0.68	1.23	0.955
1523	3970	V06	0	1	20	.	.	.
1524	3970	V08	0	1	22	.	.	.
1525	3972	V04	0	1	.	1.27	0.84	1.055
1526	3972	V06	0	1	.	0.74	0.18	0.46
1527	4001	V04	0	1	.	0.52	0.89	0.705
1528	4001	V06	0	1	.	0.64	0.62	0.63
1529	4001	V08	0	1	.	.	.	.
1530	4004	V04	0	17	4	.	.	.
1531	4004	V06	0	17	9	.	.	.
1532	4004	V08	0	17	11	.	.	.
1533	4005	V04	0	1	18	0.82	0.95	0.885
1534	4005	V06	0	1	20	0.71	1.05	0.88
1535	4005	V08	0	1	23	.	.	.
1536	4010	V04	0	17	3	.	.	.
1537	4010	V06	0	17	0	.	.	.
1538	4010	V08	0	17	5	.	.	.
1539	4011	V04	0	1	23	0.85	1.27	1.06
1540	4011	V06	0	1	.	0.85	1.32	1.085
1541	4011	V08	0	1	.	.	.	.
1542	4012	V04	0	1	35	0.94	0.66	0.8
1543	4012	V06	0	1	42	0.81	0.68	0.745
1544	4012	V08	0	1	.	.	.	.
1545	4013	V04	0	1	27	0.67	0.47	0.57
1546	4013	V06	0	1	35	.	.	.
1547	4013	V08	0	1	40	.	.	.
1548	4018	V04	0	17	4	.	.	.
1549	4018	V06	1	7	8	.	.	.
1550	4018	V08	1	17	3	.	.	.
1551	4019	V04	0	1	19	0.97	0.71	0.84
1552	4019	V06	0	1	22	0.9	0.53	0.715
1553	4019	V08	0	1	.	.	.	.
1554	4020	V04	0	1	.	0.3	0.47	0.385
1555	4020	V06	0	1	.	0.3	0.07	0.185
1556	4020	V08	0	1	.	.	.	.
1557	4021	V04	0	1	.	0.62	0.76	0.69
1558	4021	V06	0	1	22	.	.	.
1559	4021	V08	0	1	.	.	.	.
1560	4022	V04	0	1	30	1.01	0.57	0.79
1561	4022	V06	0	1	.	0.74	0.56	0.65
1562	4022	V08	0	1	.	.	.	.
1563	4023	V04	1	97	25	.	.	.
1564	4023	V06	1	15	25	1.24	1.09	1.165
1565	4024	V04	0	1	.	0.55	0.55	0.55
1566	4024	V06	0	1	37	0.46	0.45	0.455
1567	4024	V08	0	1	.	.	.	.
1568	4025	V04	0	1	.	0.9	1.16	1.03
1569	4025	V06	0	1	.	0.86	0.96	0.91
1570	4025	V08	0	1	.	.	.	.
1571	4026	V04	0	1	.	0.66	0.75	0.705
1572	4026	V06	0	1	.	0.53	0.54	0.535
1573	4026	V08	0	1	.	.	.	.
1574	4027	V04	0	1	.	0.35	0.43	0.39
1575	4027	V06	0	1	.	0.44	0.55	0.495
1576	4027	V08	0	1	.	.	.	.
1577	4029	V04	0	1	18	0.93	1.62	1.275
1578	4029	V06	0	1	.	0.87	1.35	1.11
1579	4029	V08	0	1	27	.	.	.
1580	4030	V04	0	1	40	0.72	0.8	0.76
1581	4030	V06	0	1	48	0.75	0.79	0.77
1582	4030	V08	0	1	41	.	.	.
1583	4031	V04	0	17	12	.	.	.
1584	4031	V06	0	17	3	2.1	2.17	2.135
1585	4032	V04	0	17	1	.	.	.
1586	4032	V06	0	17	0	.	.	.
1587	4032	V08	0	17	1	.	.	.
1588	4033	V04	0	1	18	1.32	0.95	1.135
1589	4033	V06	0	1	.	1.21	0.64	0.925
1590	4033	V08	0	1	.	.	.	.
1591	4034	V04	0	1	25	0.5	0.65	0.575
1592	4034	V06	0	1	.	0.51	0.6	0.555
1593	4034	V08	0	1	.	.	.	.
1594	4035	V04	0	1	27	0.89	0.93	0.91
1595	4035	V06	0	1	.	0.49	0.79	0.64
1596	4035	V08	0	1	.	.	.	.
1597	4037	V04	0	1	28	0.51	1.09	0.8
1598	4037	V06	0	1	24	.	.	.
1599	4037	V08	0	1	37	.	.	.
1600	4038	V04	0	1	.	0.61	0.94	0.775
1601	4038	V06	0	1	.	0.74	0.88	0.81
1602	4038	V08	0	1	.	.	.	.
1603	4051	V04	0	1	23	0.98	0.94	0.96
1604	4051	V06	0	1	21	0.78	0.65	0.715
1605	4051	V08	0	1	26	.	.	.
1606	4052	V04	0	1	29	0.76	0.58	0.67
1607	4052	V06	0	1	21	0.54	0.33	0.435
1608	4052	V08	0	1	23	.	.	.
1609	4053	V04	0	17	3	.	.	.
1610	4053	V06	0	17	4	1.67	1.59	1.63
1611	4054	V04	0	1	41	0.72	0.68	0.7
1612	4054	V06	0	1	35	0.7	0.61	0.655
1613	4054	V08	0	1	49	.	.	.
1614	4055	V04	0	1	31	1.01	0.51	0.76
1615	4055	V06	0	1	25	0.92	0.65	0.785
1616	4055	V08	0	1	33	.	.	.
1617	4056	V04	0	1	25	0.82	0.78	0.8
1618	4056	V06	0	1	16	0.57	0.75	0.66
1619	4056	V08	0	1	35	.	.	.
1620	4057	V04	0	1	29	0.53	0.9	0.715
1621	4057	V06	0	1	27	0.54	0.82	0.68
1622	4057	V08	0	1	35	.	.	.
1623	4058	V04	0	1	46	0.65	0.67	0.66
1624	4058	V06	0	1	52	0.46	0.6	0.53
1625	4058	V08	0	1	48	.	.	.
1626	4059	V04	0	1	12	0.78	0.87	0.825
1627	4059	V06	0	1	25	0.61	0.82	0.715
1628	4059	V08	0	1	23	.	.	.
1629	4064	V04	0	97	5	.	.	.
1630	4064	V06	0	97	25	3.38	3.16	3.27
1631	4065	V04	0	1	14	0.23	0.39	0.31
1632	4067	V04	0	17	8	.	.	.
1633	4067	V06	0	17	0	.	.	.
1634	4067	V08	0	17	6	.	.	.
1635	4070	V04	0	1	.	0.51	0.55	0.53
1636	4070	V06	0	1	24	0.48	0.49	0.485
1637	4070	V08	0	1	.	0.24	0.29	0.265
1638	4071	V04	0	1	.	0.42	0.36	0.39
1639	4071	V06	0	1	29	0.65	0.44	0.545
1640	4071	V08	0	1	27	.	.	.
1641	4072	V04	0	1	.	0.66	0.55	0.605
1642	4072	V06	0	1	21	0.56	0.5	0.53
1643	4072	V08	0	1	17	.	.	.
1644	4073	V04	0	1	16	0.72	0.66	0.69
1645	4073	V08	0	1	22	.	.	.
1646	4074	V04	0	1	20	0.19	0.39	0.29
1647	4074	V06	0	1	31	0.38	0.4	0.39
1648	4076	V04	0	1	30	0.67	0.5	0.585
1649	4076	V06	0	1	34	0.71	0.63	0.67
1650	4076	V08	0	1	34	.	.	.
1651	4077	V04	0	1	28	0.59	0.4	0.495
1652	4077	V06	0	1	28	0.65	0.38	0.515
1653	4077	V08	0	1	18	.	.	.
1654	4078	V04	.	NA	30	0.95	1.06	1.005
1655	4078	V06	0	1	21	0.94	0.79	0.865
1656	4079	V04	0	17	3	.	.	.
1657	4081	V04	0	1	41	.	.	.
1658	4081	V06	0	1	43	.	.	.
1659	4081	V08	0	1	47	.	.	.
1660	4082	V04	0	1	10	.	.	.
1661	4082	V06	0	1	8	.	.	.
1662	4082	V08	0	1	13	.	.	.
1663	4083	V04	0	1	19	.	.	.
1664	4083	V06	0	1	17	.	.	.
1665	4083	V08	0	1	25	.	.	.
1666	4084	V04	0	1	11	.	.	.
1667	4084	V06	0	1	7	.	.	.
1668	4085	V04	0	17	1	.	.	.
1669	4085	V06	0	17	1	.	.	.
1670	4085	V08	0	17	2	.	.	.
1671	4086	V04	0	1	11	.	.	.
1672	4086	V06	0	1	13	.	.	.
1673	4090	V04	0	17	0	.	.	.
1674	4090	V06	0	17	0	.	.	.
1675	4090	V08	0	17	0	.	.	.
1676	4091	V04	0	1	34	0.49	0.57	0.53
1677	4091	V06	0	1	38	0.49	0.6	0.545
1678	4091	V08	0	1	42	.	.	.
1679	4092	V04	0	1	46	0.72	0.63	0.675
1680	4092	V06	0	1	17	0.54	0.4	0.47
1681	4092	V08	0	1	25	.	.	.
1682	4093	V04	0	1	28	1.02	0.62	0.82
1683	4093	V06	0	1	23	0.74	0.67	0.705
1684	4093	V08	0	1	34	.	.	.
1685	4094	V06	0	1	30	0.68	0.59	0.635
1686	4094	V08	0	1	36	.	.	.
1687	4096	V04	0	1	27	1.25	0.83	1.04
1688	4096	V06	0	1	30	0.87	0.45	0.66
1689	4096	V08	0	1	38	.	.	.
1690	4098	V04	0	1	35	0.58	0.53	0.555
1691	4098	V06	0	1	37	0.4	0.51	0.455
1692	4098	V08	0	1	51	.	.	.
1693	4099	V04	0	1	32	0.54	0.66	0.6
1694	4099	V06	0	1	31	0.51	0.65	0.58
1695	4099	V08	0	1	34	.	.	.
1696	4100	V04	0	17	0	.	.	.
1697	4100	V06	0	17	0	.	.	.
1698	4100	V08	0	17	0	.	.	.
1699	4101	V04	0	1	18	0.93	1.27	1.1
1700	4101	V06	0	1	20	0.8	0.75	0.775
1701	4101	V08	0	1	31	.	.	.
1702	4102	V04	0	1	24	0.73	0.82	0.775
1703	4102	V06	0	1	35	0.6	0.9	0.75
1704	4102	V08	0	1	31	.	.	.
1705	4103	V04	0	1	14	0.89	1.08	0.985
1706	4103	V06	0	1	19	0.77	0.79	0.78
1707	4103	V08	0	1	18	.	.	.
1708	4104	V04	0	17	0	.	.	.
1709	4104	V06	0	17	0	.	.	.
1710	4104	V08	0	17	0	.	.	.
1711	4105	V04	0	17	0	.	.	.
1712	4105	V06	0	17	0	.	.	.
1713	4105	V08	0	17	0	.	.	.
1714	4106	V04	0	1	14	0.52	0.61	0.565
1715	4106	V06	0	1	28	0.44	0.61	0.525
1716	4106	V08	0	1	5	.	.	.
1717	4107	V04	0	1	34	0.28	0.43	0.355
1718	4107	V06	0	1	32	0.29	0.25	0.27
1719	4107	V08	0	1	39	.	.	.
1720	4108	V04	0	1	12	0.63	0.6	0.615
1721	4108	V06	0	1	20	0.51	0.43	0.47
1722	4108	V08	0	1	14	.	.	.
1723	4109	V04	0	1	27	1.06	0.77	0.915
1724	4109	V06	0	1	25	0.96	0.83	0.895
1725	4109	V08	0	1	39	.	.	.
1726	4110	V04	0	1	47	0.57	0.46	0.515
1727	4110	V06	0	1	37	0.58	0.46	0.52
1728	4110	V08	0	1	40	.	.	.
1729	4111	V04	0	1	40	0.45	0.69	0.57
1730	4111	V06	0	1	43	0.53	0.71	0.62
1731	4111	V08	0	1	35	.	.	.
1732	4112	V04	0	1	10	0.96	1.53	1.245
1733	4112	V06	0	1	9	0.76	0.96	0.86
1734	4112	V08	0	1	21	.	.	.
1735	4113	V04	0	1	32	0.96	0.82	0.89
1736	4113	V06	0	1	27	0.77	0.59	0.68
1737	4113	V08	0	1	37	.	.	.
1738	4114	V04	0	1	23	0.74	0.86	0.8
1739	4114	V06	0	1	34	0.69	0.73	0.71
1740	4115	V04	0	1	26	0.7	1.19	0.945
1741	4115	V06	0	1	30	0.54	0.96	0.75
1742	4115	V08	0	1	41	.	.	.
1743	4116	V04	0	17	0	.	.	.
1744	4116	V06	0	17	0	.	.	.
1745	4116	V08	0	17	0	.	.	.
1746	4117	V04	0	1	14	0.54	0.84	0.69
1747	4117	V06	0	1	16	0.46	0.73	0.595
1748	4117	V08	0	1	13	.	.	.
1749	4118	V04	0	17	1	.	.	.
1750	4118	V06	0	17	0	.	.	.
1751	4118	V08	0	17	3	.	.	.
1752	4120	V04	0	97	28	1.3	1.71	1.505
1753	4120	V06	0	97	26	.	.	.
1754	4121	V04	0	1	36	0.36	0.45	0.405
1755	4121	V06	0	1	38	0.38	0.32	0.35
1756	4121	V08	0	1	39	.	.	.
1757	4122	V04	0	1	21	0.36	0.68	0.52
1758	4122	V06	0	1	24	0.36	0.84	0.6
1759	4123	V04	0	1	28	0.65	1.2	0.925
1760	4123	V06	0	1	13	0.53	0.72	0.625
1761	4123	V08	0	1	13	.	.	.
1762	4124	V04	0	1	27	0.5	0.69	0.595
1763	4124	V06	0	1	21	0.45	0.49	0.47
1764	4124	V08	0	1	37	.	.	.
1765	4125	V06	0	1	29	0.99	0.57	0.78
1766	4126	V04	0	1	.	0.49	0.44	0.465
1767	4126	V06	0	1	21	0.58	0.47	0.525
1768	4126	V08	0	1	28	.	.	.
1769	4127	V04	1	1	17	.	.	.
1770	4127	V06	0	1	26	1.89	2.16	2.025
1771	4135	V04	0	1	24	1.44	1.29	1.365
1772	4135	V06	0	1	31	1.52	1.91	1.715
1773	4135	V08	0	1	18	.	.	.
1774	4136	V04	0	1	33	.	.	.
1775	4136	V06	0	1	24	.	.	.
1776	4139	V04	0	17	0	.	.	.
1777	4139	V06	0	17	0	.	.	.
