# Supplementary material for: Non-motor Clinical and Biomarker Predictors Enable High Cross-Validated Accuracy Detection of Early PD but Lesser Cross-Validated Accuracy Detection of Scans Without Evidence of Dopaminergic Deficit
Source: Front Neurol. 2020 May 11;11:364. doi: 10.3389/fneur.2020.00364 (PMC7232850; doi:10.3389/fneur.2020.00364)
Supplement: Data Sheet 2 — Data sets. [file Data_Sheet_2.ZIP › data_LHJ/datfinalpatnoMay3checkrevUp.csv]

	ENROLL_CAT	group	gp3	age	gend	EDUCYRS	upsitSum	RevUpsit.sum	Abeta1_42	CSFasyn	pTau	tTau	upd3Sum	NP1CNST	SumTrait	rbdSum	gdsSum	epwSum	MCATOT	CAUDATE_R	CAUDATE_L	PUTAMEN_R	PUTAMEN_L	caudsbr	putsbr	PATNO
1	PD	1	1	58	0	14	13	28	443.5	906.4	8.55	123.6	22	0	22	5	5	0	27	2.28	2.12	0.76	0.15	2.2	0.455	3006
2	HC	0	0	82	0	14	37	4	592.6	2740.7	25.37	291	10	0	30	7	5	4	28	3.99	3.46	2.07	2.12	3.725	2.095	3008
3	HC	0	0	84	0	13	38	3	569.1	1270.4	12.42	149.9	6	1	43	5	4	8	29	2.95	2.87	1.78	1.91	2.91	1.845	3009
4	HC	0	0	32	1	16	37	4	699.5	1090.2	9.24	113.9	0	0	28	1	4	2	30	3.69	3.89	3.27	2.74	3.79	3.005	3011
5	PD	1	1	58	1	16	15	26	1125	1919.2	17.57	211.5	22	1	40	9	5	7	27	2.09	2.05	0.36	0.71	2.07	0.535	3012
6	HC	0	0	79	0	15	35	6	411.2	4033.1	73.61	580.8	9	0	29	4	6	6	27	3.36	3.63	2.62	2.86	3.495	2.74	3013
7	PD	1	1	67	1	14	33	8	572.6	945	10.73	126.7	38	0	26	2	5	7	25	1.93	2.47	0.65	1.19	2.2	0.92	3014
8	HC	0	0	58	1	16	39	2	1095	1130.5	9.6	128.1	1	0	22	2	6	14	27	3.53	3.6	2.72	2.43	3.565	2.575	3016
9	PD	1	1	61	0	16	26	15	849.4	1379.8	14.33	162	21	0	50	4	6	14	23	1.96	1.58	0.6	0.37	1.77	0.485	3018
10	PD	1	1	74	0	15	26	15	402.2	2348.6	32.8	339.2	12	0	33	6	4	7	28	1.92	1.54	0.83	0.82	1.73	0.825	3020
11	PD	1	1	64	0	12	8	33	1162	1550.4	13.27	165.3	22	0	29	4	5	3	29	1.2	0.95	0.76	0.46	1.075	0.61	3021
12	PD	1	1	71	0	16	24	17	1125	1547	13.53	172.6	33	0	47	3	5	9	29	2.36	1.9	0.72	0.71	2.13	0.715	3023
13	PD	1	1	53	1	16	34	7	1117	1626.3	12.83	154.9	12	0	30	1	4	8	29	2.56	2.19	1.01	0.54	2.375	0.775	3024
14	PD	1	1	67	1	20	23	18	1011	1336.7	15.9	192.9	22	0	48	5	5	6	27	1.64	1.61	0.9	0.47	1.625	0.685	3025
15	PD	1	1	56	1	15	26	15	613	978.1	8.82	100.1	12	1	36	1	6	6	28	1.72	2.06	0.63	1.07	1.89	0.85	3026
16	PD	1	1	70	1	18	30	11	1000	1903.4	21.93	237.6	28	0	24	5	5	8	25	2.88	2.74	1.88	1.28	2.81	1.58	3027
17	PD	1	1	76	1	22	12	29	1795	2339.3	22.48	239	37	0	30	2	5	6	27	1.49	2.21	1.02	0.73	1.85	0.875	3028
18	HC	0	0	66	1	15	35	6	816.5	1044.5	13.42	157.6	3	0	24	4	3	3	27	3.28	3.2	2.53	2.71	3.24	2.62	3029
19	SWEDD	0	2	52	0	14	34	7	1084	1354.4	13.26	160.6	19	0	37	4	5	7	30	2.13	1.82	1.75	1.04	1.975	1.395	3050
20	PD	1	1	71	1	18	28	13	1212	1097.3	17.11	224.1	24	0	23	10	3	2	26	1.73	1.93	0.95	0.74	1.83	0.845	3051
21	PD	1	1	66	0	16	11	30	879.5	953.7	11.36	145.9	19	2	42	4	6	10	27	1.91	1.04	1.12	0.43	1.475	0.775	3052
22	HC	0	0	68	1	18	34	7	239.1	1381.4	21.83	212	3	0	24	2	5	1	29	2.11	2.26	1.15	1.58	2.185	1.365	3053
23	PD	1	1	74	1	16	14	27	1228	2400.5	18.21	199.7	17	0	27	10	6	6	28	1.85	2.18	0.72	0.76	2.015	0.74	3054
24	HC	0	0	68	0	18	37	4	809.4	1528.9	17.17	215.1	3	0	39	5	6	3	28	3.84	3.61	2.35	2.44	3.725	2.395	3055
25	PD	1	1	56	1	16	12	29	1267	1847	15.49	183.9	13	0	40	5	4	5	23	1.37	1.52	0.37	0.32	1.445	0.345	3056
26	HC	0	0	60	0	19	37	4	503.8	969	10.18	126.8	2	0	33	1	5	5	28	3.4	3.23	2.02	1.88	3.315	1.95	3057
27	PD	1	1	80	1	19	29	12	411.6	1146.8	12.37	140.7	30	0	31	6	4	9	27	0.72	0.82	0.42	0.37	0.77	0.395	3058
28	PD	1	1	83	1	19	27	14	464.9	843	9.87	97.17	24	1	42	6	3	3	25	2.51	2.53	0.51	0.87	2.52	0.69	3059
29	PD	1	1	75	1	16	21	20	1490	1723.6	19.32	231.2	22	0	24	2	5	13	28	1.18	1.34	0.35	0.42	1.26	0.385	3060
30	PD	1	1	54	0	20	27	14	900.5	606.1	11.58	144.8	16	1	35	6	4	13	30	2.59	2.08	1.16	0.51	2.335	0.835	3061
31	PD	1	1	61	0	18	14	27	875.1	2780.5	12.08	138.8	18	0	36	4	6	8	26	1.21	1.59	0.53	0.72	1.4	0.625	3062
32	HC	0	0	61	0	19	39	2	484.3	1039.1	13.39	153.9	1	1	21	0	3	5	28	2.77	2.8	1.69	1.64	2.785	1.665	3064
33	PD	1	1	74	1	16	20	21	781	1998.5	12.66	143.7	21	1	33	4	6	4	22	1.78	1.55	0.67	0.58	1.665	0.625	3067
34	HC	0	0	71	1	12	37	4	1276	1646.3	13.36	158.4	3	0	30	2	3	6	28	3.34	2.92	1.78	2.43	3.13	2.105	3071
35	HC	0	0	47	0	12	38	3	1244	2029.7	18.5	197.2	1	0	26	4	5	4	30	3.54	3.42	2.62	2.22	3.48	2.42	3072
36	HC	0	0	48	1	16	38	3	2278	2823.4	29.56	320.2	2	0	32	2	4	7	28	2.54	2.88	2.19	1.82	2.71	2.005	3073
37	HC	0	0	31	1	23	39	2	551.4	844.6	7.9	86	1	0	21	4	5	2	28	2.57	2.54	1.38	2.02	2.555	1.7	3074
38	HC	0	0	75	1	20	24	17	341.6	1604.6	21.14	200.8	5	0	20	0	5	3	27	2.24	2.1	1.51	1.53	2.17	1.52	3075
39	PD	1	1	76	0	18	8	33	653.3	1326.1	23.59	244.9	27	0	30	4	5	7	24	2.51	2.38	1.1	0.49	2.445	0.795	3076
40	PD	1	1	63	1	15	23	18	1063	806.9	11.14	146.4	37	1	22	9	4	2	28	0.97	0.96	0.78	0.28	0.965	0.53	3077
41	PD	1	1	61	1	15	22	19	746.2	989.2	9.54	111.5	17	0	31	2	4	5	28	2.44	1.89	1.33	0.81	2.165	1.07	3078
42	SWEDD	0	2	68	1	12	25	16	759.3	1355.4	19.07	212.8	18	2	52	5	6	16	25	1.69	2.05	1.01	1.06	1.87	1.035	3079
43	SWEDD	0	2	66	0	16	29	12	1322	2140.3	19.14	200.7	6	0	30	6	5	8	28	2.11	2.39	1.79	1.21	2.25	1.5	3082
44	PD	1	1	65	0	18	27	14	1361	1362.7	15.45	168.3	19	0	35	1	6	3	29	1.96	2.74	0.71	0.97	2.35	0.84	3083
45	HC	0	0	57	1	16	38	3	1464	1783	17.98	202.9	3	0	23	2	5	1	28	3.35	3.35	2.07	2.09	3.35	2.08	3085
46	PD	1	1	57	0	18	15	26	945.4	1156.4	11.75	139.7	8	1	32	5	7	6	24	2.21	2.52	0.88	1.22	2.365	1.05	3086
47	HC	0	0	57	1	18	36	5	1363	1667.3	14.72	166.8	2	0	34	3	6	7	27	2.63	2.62	1.76	1.43	2.625	1.595	3087
48	PD	1	1	55	0	16	25	16	1887	2690.5	24.21	278.9	25	0	26	4	4	4	25	2.05	2.65	0.67	1.33	2.35	1	3088
49	PD	1	1	56	0	22	32	9	874.1	1101.5	9.22	122.5	22	0	41	1	3	2	28	1.71	1.92	0.68	0.65	1.815	0.665	3089
50	SWEDD	0	2	50	1	23	31	10	1022	1370.2	14.04	157.1	21	0	22	3	6	2	30	2.42	2	1.43	1.02	2.21	1.225	3101
51	PD	1	1	63	1	16	16	25	489.9	1384.1	14.39	151.7	22	2	26	9	4	14	28	1.56	1.72	0.56	1	1.64	0.78	3102
52	HC	0	0	72	1	18	36	5	1838	2446.8	21.96	240.6	0	0	27	1	5	10	28	2.27	2.33	1.18	1.14	2.3	1.16	3104
53	PD	1	1	50	0	15	24	17	412.6	592.4	7.9	98.77	25	0	28	4	5	12	30	2.36	3.09	0.8	1.2	2.725	1	3108
54	HC	0	0	53	1	17	34	7	2057	1226.2	18.26	257	4	0	37	0	5	4	28	2.41	2.18	1.72	1.52	2.295	1.62	3109
55	PD	1	1	59	0	16	11	30	827.6	1643.2	13.95	186.8	18	0	37	11	4	4	29	2.02	1.36	0.99	0.53	1.69	0.76	3113
56	HC	0	0	64	0	21	38	3	1615	1081.9	19.52	242.2	1	0	26	3	5	8	29	2.06	2.38	1.57	1.73	2.22	1.65	3114
57	HC	0	0	61	1	16	32	9	3077	2352.9	32.51	420.5	0	0	24	2	7	13	28	2.71	2.76	1.53	1.4	2.735	1.465	3115
58	PD	1	1	65	1	18	14	27	435.2	539.4	7.9	79	41	2	57	9	9	15	28	1.47	1.4	0.72	0.64	1.435	0.68	3116
59	PD	1	1	61	1	14	6	35	1419	1942.6	18.64	213	29	0	25	8	5	3	30	1.5	1.9	0.76	0.56	1.7	0.66	3118
60	PD	1	1	65	1	16	30	11	873.6	1220.8	11.21	142.5	23	2	39	4	3	10	28	1.84	1.75	0.51	0.37	1.795	0.44	3119
61	PD	1	1	50	0	18	30	11	1599	2595.3	20.89	233.5	28	0	39	7	6	10	29	1.45	1.63	0.6	0.65	1.54	0.625	3120
62	PD	1	1	62	1	16	30	11	346	472	7.9	79	20	0	29	3	5	3	30	1.55	1.34	1.08	0.69	1.445	0.885	3122
63	PD	1	1	69	1	18	25	16	575.2	1139.8	10.93	126.1	13	0	27	5	6	13	30	2.46	2.06	0.99	0.51	2.26	0.75	3123
64	PD	1	1	57	1	16	30	11	774.2	1063.9	8.76	108.8	17	0	33	2	6	5	27	0.88	0.98	0.25	0.44	0.93	0.345	3124
65	PD	1	1	46	1	16	26	15	898.9	805.5	10.91	143.6	21	0	27	3	6	0	30	2.05	2.79	0.59	1.12	2.42	0.855	3125
66	PD	1	1	49	0	16	24	17	655.1	1427.8	11.15	147.5	13	0	27	3	6	5	30	1.37	2.08	0.52	1.37	1.725	0.945	3127
67	PD	1	1	60	0	18	22	19	405.9	805.1	7.9	98.25	18	1	44	3	4	1	28	1.45	1.32	0.5	0.46	1.385	0.48	3128
68	PD	1	1	56	1	16	13	28	702.8	943.6	13.17	144	33	0	34	5	5	7	26	1.33	1.92	0.48	0.67	1.625	0.575	3129
69	PD	1	1	43	1	18	35	6	1219	1528	15.48	186.9	10	0	20	7	5	2	29	1.86	1.4	0.93	0.25	1.63	0.59	3130
70	PD	1	1	72	1	18	33	8	373.4	1582.2	20.63	228.3	40	2	28	6	5	4	29	1.69	1.8	0.65	1.01	1.745	0.83	3131
71	PD	1	1	39	1	17	31	10	1362	2028.2	17.68	213.3	6	0	38	9	4	5	29	1.93	1.42	1.06	0.66	1.675	0.86	3134
72	PD	1	1	57	0	13	29	12	1177	1950.5	16.76	173.6	28	0	28	1	5	6	26	2.46	1.94	0.87	0.65	2.2	0.76	3150
73	PD	1	1	74	0	14	6	35	758.2	3109.7	10.92	120.5	28	1	36	6	4	5	25	1.98	2.65	0.55	0.9	2.315	0.725	3154
74	HC	0	0	70	1	18	34	7	1034	1159.5	15	168.6	0	0	20	4	5	4	30	3.19	3.23	1.72	1.75	3.21	1.735	3156
75	HC	0	0	65	0	20	33	8	715.9	1394.3	9.84	109.4	2	0	21	2	5	3	27	2.23	2.62	1.81	1.64	2.425	1.725	3157
76	HC	0	0	80	1	20	34	7	745.1	973.4	11.24	129.8	0	1	29	3	3	4	27	2.93	2.79	1.47	1.37	2.86	1.42	3160
77	PD	1	1	59	1	16	16	25	1506	1658	15.15	189.8	37	1	30	9	5	2	27	1.84	1.99	0.57	1.01	1.915	0.79	3166
78	PD	1	1	63	0	16	18	23	1293	4223.3	23.1	242.1	28	0	23	4	7	8	27	1.58	2.1	0.56	0.57	1.84	0.565	3168
79	HC	0	0	57	1	14	35	6	1940	2910.8	28.2	276.6	2	0	35	6	5	12	27	2.46	2.63	2.17	2.02	2.545	2.095	3169
80	SWEDD	0	2	60	0	19	39	2	955.7	2166.3	18.87	200.8	10	1	34	5	5	9	28	2.88	2.76	2.49	2.49	2.82	2.49	3170
81	HC	0	0	70	1	17	35	6	653	743.7	8.27	106.9	0	0	24	2	5	7	30	3.18	2.74	1.57	1.82	2.96	1.695	3172
82	PD	1	1	57	0	20	24	17	1312	2539.9	24	265.1	18	0	28	3	5	1	28	2	3.06	0.77	1.31	2.53	1.04	3175
83	PD	1	1	62	1	19	16	25	661.3	1584.1	16.63	187.8	13	0	25	2	4	2	28	2.29	2.4	0.95	1.02	2.345	0.985	3176
84	PD	1	1	61	0	18	18	23	1376	1707.3	17.67	217.2	23	1	50	5	4	9	28	1.19	1.69	0.88	0.67	1.44	0.775	3180
85	PD	1	1	68	0	14	31	10	916	913.6	10.46	123.1	39	0	20	3	5	0	25	1.86	2.41	0.57	1.08	2.135	0.825	3181
86	PD	1	1	55	0	18	34	7	829.1	1269.8	11.02	141.6	38	0	27	4	4	5	26	2.13	2.43	0.63	0.73	2.28	0.68	3182
87	PD	1	1	62	0	12	33	8	1548	2585.1	25	297.2	27	0	46	5	7	3	25	1.66	2.05	0.75	0.98	1.855	0.865	3186
88	HC	0	0	71	1	18	39	2	615.6	2723.5	38.78	391.2	0	0	24	0	5	3	27	2.49	2.75	1.82	1.95	2.62	1.885	3188
89	SWEDD	0	2	71	0	18	38	3	1013	1700.8	13.45	170	27	0	26	8	4	12	29	3.01	3.06	2.54	2.56	3.035	2.55	3189
90	PD	1	1	82	1	17	14	27	1006	1759.2	21.26	232.1	30	1	39	11	7	6	24	2.1	1.96	1.13	0.72	2.03	0.925	3190
91	HC	0	0	66	0	18	36	5	719.3	1842.5	18.71	207	0	0	24	3	5	3	29	2.65	2.52	2.17	1.91	2.585	2.04	3191
92	HC	0	0	55	1	12	34	7	647.3	1822.4	12.7	132.8	3	0	28	6	6	6	30	3.25	3.2	2.56	2.37	3.225	2.465	3200
93	PD	1	1	57	1	12	22	19	986.7	1486.6	17.25	202.4	20	1	20	4	4	8	29	1.51	1.86	0.39	1.09	1.685	0.74	3203
94	HC	0	0	31	0	17	37	4	935.3	1450.4	13.65	157.9	0	0	24	3	5	8	29	3.27	3.39	2.41	2.38	3.33	2.395	3206
95	PD	1	1	59	0	13	29	12	1787	2642.2	20.71	247.3	19	0	25	6	5	6	28	2.29	1.73	0.72	0.35	2.01	0.535	3207
96	PD	1	1	68	1	18	10	31	532.2	2059.3	17.69	243.4	51	2	38	10	4	10	26	1.44	1.55	0.43	0.59	1.495	0.51	3209
97	PD	1	1	56	1	14	35	6	623.7	978.3	9.39	127.7	23	0	34	10	4	12	23	1.41	1.7	0.42	0.73	1.555	0.575	3212
98	HC	0	0	63	1	16	17	24	780.6	897.5	9.94	122.3	3	0	38	6	6	9	28	2.67	2.47	1.54	1.39	2.57	1.465	3213
99	PD	1	1	79	1	12	13	28	603.3	1122.7	9.55	115.2	32	0	20	4	4	8	22	1.92	1.66	0.67	0.76	1.79	0.715	3214
100	HC	0	0	70	0	14	36	5	612.2	3034.8	35.03	347.7	1	0	29	5	6	4	27	1.8	1.73	1.38	1.33	1.765	1.355	3215
101	HC	0	0	52	0	20	39	2	350.3	720.7	7.9	85.09	0	0	21	0	5	0	29	2.75	2.8	1.57	2	2.775	1.785	3216
102	HC	0	0	70	1	20	29	12	1033	1277.2	13.41	163.9	1	0	25	4	6	9	27	2.42	2.13	1.43	1.58	2.275	1.505	3217
103	PD	1	1	64	1	18	17	24	377.9	804.7	8.08	101.7	29	1	52	10	7	4	26	1.2	1.81	0.52	0.76	1.505	0.64	3218
104	HC	0	0	70	1	20	37	4	1890	2632.3	24.71	286.5	1	0	21	3	5	4	27	2.24	2.07	1.36	1.64	2.155	1.5	3219
105	HC	0	0	67	1	14	36	5	859	733.8	8.97	123.3	2	0	26	5	6	5	27	1.59	1.53	0.91	0.85	1.56	0.88	3221
106	HC	0	0	58	1	12	33	8	906.5	1356.8	11.02	135.6	0	0	31	2	5	5	28	2.58	2.26	1.28	1.67	2.42	1.475	3222
107	PD	1	1	85	1	12	12	29	2572	3443.7	29.04	345.3	24	1	28	1	6	5	21	1.18	1.17	0.54	0.42	1.175	0.48	3224
108	PD	1	1	70	1	17	18	23	648.9	1154.1	11.38	139.3	33	0	34	4	3	6	28	1.39	1.52	0.75	0.68	1.455	0.715	3225
109	PD	1	1	34	0	14	36	5	743.7	1124.8	10.74	126.9	10	0	63	2	7	6	28	1.83	1.72	0.95	0.54	1.775	0.745	3226
110	PD	1	1	51	0	16	34	7	1551	824.7	15.2	173.3	11	0	51	7	4	3	28	1.83	2.28	1.09	0.96	2.055	1.025	3227
111	PD	1	1	67	1	21	16	25	802.3	1168.1	11.54	150.2	21	0	41	3	6	4	27	2.14	1.4	0.8	0.35	1.77	0.575	3228
112	PD	1	1	73	1	20	32	9	766	1505.3	12.44	155.6	36	1	25	3	4	4	27	1.28	2.07	0.88	1.21	1.675	1.045	3229
113	PD	1	1	56	0	18	15	26	840.1	2520.5	10.28	104.6	30	1	35	5	6	6	28	2.13	2.15	0.68	0.49	2.14	0.585	3231
114	PD	1	1	37	1	15	23	18	642.9	1212.9	11.23	127.5	13	0	43	5	8	2	25	2.9	2.53	1.11	0.89	2.715	1	3233
115	HC	0	0	71	0	19	36	5	1432	1929.7	17.83	208.6	2	0	21	0	5	2	29	2.1	2.11	1.2	1.16	2.105	1.18	3237
116	PD	1	1	60	0	17	26	15	527.8	888.8	8.6	113.8	31	0	56	13	6	13	30	1.69	1.37	0.57	0.43	1.53	0.5	3251
117	PD	1	1	48	0	16	28	13	389.4	834	7.9	79	25	1	22	5	5	11	29	2.09	1.72	1.13	0.44	1.905	0.785	3252
118	SWEDD	0	2	58	0	12	33	8	1538	4041.4	21.47	243.3	29	1	43	5	6	4	24	3.6	3.83	2.51	2.56	3.715	2.535	3256
119	PD	1	1	61	1	14	25	16	780.9	1396.9	13.1	156.8	19	0	21	2	6	7	29	2.69	2.22	0.9	0.85	2.455	0.875	3268
120	PD	1	1	61	0	12	25	16	816.7	1309.4	11.07	131.9	13	0	20	1	5	0	28	2.57	2.24	0.97	0.65	2.405	0.81	3269
121	HC	0	0	55	0	16	35	6	887.1	1365.6	11.67	143.8	2	1	22	5	4	4	28	3.47	3.35	2.65	2.33	3.41	2.49	3276
122	HC	0	0	65	1	19	39	2	1023	1353.8	12.17	133.1	1	0	28	2	3	6	30	2.53	3.24	2.24	2.42	2.885	2.33	3277
123	PD	1	1	65	1	16	24	17	1379	2193.9	16.36	206.1	19	0	25	3	5	8	21	2.05	1.87	0.87	0.49	1.96	0.68	3278
124	PD	1	1	64	1	20	11	30	482.8	856.9	7.9	93.27	40	0	22	4	5	3	25	1.42	1.26	0.52	0.47	1.34	0.495	3279
125	PD	1	1	48	1	14	24	17	643.9	822.1	9.93	119.5	13	0	31	7	4	4	27	1.93	2.17	0.61	0.57	2.05	0.59	3280
126	PD	1	1	62	0	14	21	20	935.8	1712.7	18.61	205.7	25	0	30	2	4	6	25	2.93	3.54	0.78	1	3.235	0.89	3282
127	PD	1	1	64	0	14	15	26	756.2	1772.3	8.21	99.16	31	1	30	4	6	2	26	1.46	1.13	0.44	0.44	1.295	0.44	3284
128	PD	1	1	68	1	12	22	19	1503	1353.1	13.19	162.3	22	1	33	2	6	4	26	1.94	1.64	0.93	0.53	1.79	0.73	3285
129	PD	1	1	47	0	26	38	3	922.3	1521.2	14.04	173.1	24	0	26	5	5	8	29	2.28	2.43	0.84	1	2.355	0.92	3288
130	PD	1	1	63	1	15	31	10	1258	2243.1	22.25	243.5	14	1	22	3	5	12	22	2.58	3.27	2.21	2.09	2.925	2.15	3290
131	HC	0	0	53	1	18	36	5	1044	1522.7	15.97	172.1	0	0	30	2	5	12	29	4.36	4.12	2.74	3.1	4.24	2.92	3300
132	HC	0	0	53	1	20	37	4	691.8	782	8.91	118.6	0	0	25	3	5	7	29	2.64	2.94	1.93	1.46	2.79	1.695	3301
133	PD	1	1	66	1	22	11	30	506.4	1717.2	17.17	206.5	8	0	20	5	5	2	27	2.31	1.91	1.35	0.69	2.11	1.02	3307
134	PD	1	1	67	1	18	28	13	684.4	1019.8	10.67	129	17	0	26	2	5	6	28	1.76	1.59	0.58	0.52	1.675	0.55	3308
135	HC	0	0	65	1	16	32	9	1180	2498.4	25.44	266.7	3	0	25	3	4	3	27	2.27	2.51	1.78	1.89	2.39	1.835	3310
136	PD	1	1	75	1	21	22	19	1440	5256.9	23.12	246.3	11	0	20	2	5	2	30	2.28	1.89	1.23	0.77	2.085	1	3311
137	PD	1	1	70	1	13	21	20	481.7	1129.2	15.86	192.2	9	1	35	12	8	8	26	1.09	1.04	0.55	0.56	1.065	0.555	3313
138	SWEDD	0	2	54	1	16	38	3	923.7	1387.9	10.33	143.4	18	0	29	3	6	11	29	3.75	3.51	3.08	2.53	3.63	2.805	3319
139	PD	1	1	71	0	16	20	21	819.9	1225.6	13.55	171.7	41	1	39	6	6	5	30	2.11	2.09	1.19	1.03	2.1	1.11	3321
140	PD	1	1	60	0	19	19	22	899	1349.5	10.87	134.5	8	1	26	2	5	5	29	1.49	1.26	0.8	0.5	1.375	0.65	3322
141	PD	1	1	69	1	20	22	19	384.2	939.1	12.72	141.1	30	1	42	9	6	12	29	1.06	0.81	0.52	0.53	0.935	0.525	3323
142	PD	1	1	54	0	18	37	4	932.8	2227.9	18.95	202	6	0	32	4	5	10	27	2.36	2.61	1.2	1.83	2.485	1.515	3327
143	PD	1	1	63	1	14	22	19	870	1857.9	18.89	200.3	13	0	26	2	5	3	26	2.25	2.81	0.89	1.8	2.53	1.345	3328
144	PD	1	1	51	1	12	14	27	428.4	584	7.9	79	20	0	31	3	4	10	26	1.25	1.6	0.64	0.73	1.425	0.685	3330
145	HC	0	0	68	1	20	35	6	566.6	1076.2	20.15	227.9	10	0	24	3	5	7	29	2.22	2.13	1.11	0.97	2.175	1.04	3351
146	HC	0	0	56	0	16	36	5	660.1	1675.3	13.57	139.3	0	0	21	2	5	3	28	3.39	3.89	2.88	2.75	3.64	2.815	3353
147	PD	1	1	69	1	16	11	30	1752	2113.1	17.08	239.2	20	1	23	7	4	4	27	1.92	2.32	0.67	1.08	2.12	0.875	3354
148	PD	1	1	72	1	16	19	22	615.5	683.7	8.47	105.7	43	1	33	8	5	6	27	2.34	2.19	0.91	0.53	2.265	0.72	3359
149	HC	0	0	56	0	17	38	3	1227	1654.4	13.56	165.1	1	0	23	1	5	4	27	2.73	2.86	2.06	2.07	2.795	2.065	3361
150	PD	1	1	45	1	16	30	11	1186	2159.2	17.64	202.4	27	0	32	4	4	9	30	2.01	1.23	0.51	0.34	1.62	0.425	3367
151	HC	0	0	41	1	16	37	4	778.3	794.4	8.08	93.68	1	0	31	5	6	10	30	3.22	3.93	2.97	3.14	3.575	3.055	3370
152	PD	1	1	72	1	16	12	29	680.1	933	9.34	119.1	24	0	34	0	5	3	27	1.18	2.15	0.59	0.87	1.665	0.73	3372
153	PD	1	1	61	1	16	34	7	1202	3022.3	26.77	277.5	11	0	31	2	5	1	30	3.14	2.72	1.28	0.96	2.93	1.12	3373
154	PD	1	1	71	1	16	15	26	1305	1805.5	13.47	161.5	23	1	33	5	5	3	28	3.1	3.11	1.03	1.1	3.105	1.065	3374
155	PD	1	1	50	1	16	23	18	1233	1595.6	18.3	189.2	26	0	60	7	7	11	29	1.06	1.6	0.21	0.3	1.33	0.255	3375
156	PD	1	1	54	0	16	31	10	544	964	9.27	110.1	5	1	20	4	5	6	29	2.23	2.85	0.87	1	2.54	0.935	3377
157	PD	1	1	48	1	20	17	24	593.1	763.6	7.9	88.83	18	1	42	2	6	5	27	2.55	1.92	1.23	0.57	2.235	0.9	3378
158	SWEDD	0	2	51	1	18	12	29	657.7	1153.2	9.35	107.2	33	2	45	10	7	18	27	2.88	3.58	2.29	2.47	3.23	2.38	3381
159	PD	1	1	48	1	22	15	26	802.5	1476.5	12.76	152.6	11	0	22	1	6	1	30	2.71	1.98	1.45	0.62	2.345	1.035	3383
160	SWEDD	0	2	66	1	12	36	5	1237	2560	21.69	281.5	13	3	26	2	5	9	28	4.12	3.72	3.24	2.46	3.92	2.85	3384
161	PD	1	1	51	1	13	26	15	627.5	893.3	8.23	101	26	0	60	11	6	6	27	1.67	2.24	0.76	0.96	1.955	0.86	3385
162	PD	1	1	71	0	15	16	25	664.3	2086	20.95	235	24	0	35	4	4	5	28	0.53	1.31	0.38	0.87	0.92	0.625	3386
163	PD	1	1	57	0	16	37	4	944.2	1645.7	18.6	219.5	13	0	30	9	7	6	28	0.61	0.46	0.46	0.13	0.535	0.295	3387
164	HC	0	0	66	1	17	33	8	1328	2037.2	22.65	241.1	0	0	36	3	5	8	29	2.36	2.61	1.85	2.27	2.485	2.06	3390
165	PD	1	1	39	0	18	30	11	582.4	669.7	7.9	79	24	2	53	11	7	12	24	1.17	1.53	0.53	0.49	1.35	0.51	3400
166	SWEDD	0	2	47	1	16	37	4	1229	1319.8	13.56	164	5	0	29	1	5	3	30	3.5	3.56	2.44	2.58	3.53	2.51	3402
167	PD	1	1	69	1	18	9	32	393.3	751.8	7.9	96.9	28	3	38	5	4	8	25	1.64	1.19	0.65	0.43	1.415	0.54	3403
168	HC	0	0	56	0	14	33	8	1540	1821.4	18.86	204.2	0	0	31	3	4	7	27	4.04	4.75	3.51	4.27	4.395	3.89	3404
169	PD	1	1	35	1	18	32	9	871.9	1165.7	11.71	146	17	0	55	8	7	7	29	1.91	2.64	0.78	1.21	2.275	0.995	3406
170	SWEDD	0	2	39	1	16	37	4	637.6	1234.5	10.35	116.8	6	0	27	3	6	5	29	3.09	3.38	2.48	2.36	3.235	2.42	3408
171	PD	1	1	63	1	14	28	13	978.7	1720.3	11.8	144.1	25	0	32	5	4	5	26	2.36	1.93	0.86	0.69	2.145	0.775	3409
172	HC	0	0	74	1	16	36	5	1524	1934.7	25.22	264.7	0	0	38	7	6	6	29	3.21	3.21	2.09	2.42	3.21	2.255	3410
173	HC	0	0	40	1	16	35	6	899.8	1307.3	10.44	123	0	0	32	4	5	11	29	3.67	3.82	2.29	2.35	3.745	2.32	3411
174	HC	0	0	38	0	18	35	6	1575	1582.4	13.57	181.4	0	1	27	11	5	15	29	4.12	3.78	2.7	2.84	3.95	2.77	3414
175	PD	1	1	62	1	26	19	22	964	1458.8	13.73	151.4	23	0	23	5	5	2	26	2.11	1.94	0.57	0.41	2.025	0.49	3415
176	PD	1	1	57	1	18	19	22	941.5	1209.1	11.09	133.3	13	0	44	0	4	8	23	2.7	2.94	1.07	1.37	2.82	1.22	3417
177	PD	1	1	55	1	16	32	9	497.2	1091.9	10.07	107	25	0	34	5	6	4	28	2.41	2.16	1.06	0.69	2.285	0.875	3418
178	PD	1	1	68	0	18	34	7	803.8	1013	12.43	137.1	7	1	31	0	5	1	27	2.52	1.83	1.36	0.73	2.175	1.045	3419
179	PD	1	1	51	1	16	19	22	1333	1176.4	17.67	207	17	1	50	6	2	6	28	1.97	1.7	0.74	0.92	1.835	0.83	3420
180	SWEDD	0	2	65	1	18	29	12	433.4	902.9	14.13	157.1	41	0	53	2	5	3	28	3.15	3.56	2.31	2.32	3.355	2.315	3425
181	HC	0	0	58	0	20	35	6	3297	4148.5	28.93	336.6	0	0	36	1	9	9	27	4.41	4.59	2.32	2.93	4.5	2.625	3428
182	PD	1	1	65	1	14	17	24	686.9	1347.6	15.15	173	11	0	30	2	6	0	21	3.36	3.17	1.89	1.23	3.265	1.56	3429
183	PD	1	1	53	1	14	31	10	1174	1599.6	13.28	166	9	0	25	7	5	3	24	1.52	1.9	0.63	0.85	1.71	0.74	3430
184	PD	1	1	61	0	16	13	28	713	1099.9	11.45	133.1	8	1	44	5	6	6	29	1.28	0.98	0.67	0.32	1.13	0.495	3431
185	PD	1	1	82	0	16	16	25	1582	1656.5	16.6	207.8	10	1	31	3	5	2	28	2.79	2.6	1.43	1.34	2.695	1.385	3433
186	PD	1	1	54	1	16	25	16	1089	1320.2	11.39	131.7	25	0	36	7	5	2	27	1.96	1.88	0.63	0.76	1.92	0.695	3434
187	PD	1	1	54	1	18	19	22	693.5	1290.8	10.59	125.8	22	0	25	3	5	12	28	2.71	1.88	1.05	0.56	2.295	0.805	3435
188	PD	1	1	51	1	12	10	31	1007	1256.5	12.08	158.3	29	1	42	6	7	5	26	1.74	2.19	0.63	1.1	1.965	0.865	3436
189	PD	1	1	58	1	17	30	11	735.8	1207.4	12.75	138.3	16	0	37	1	6	5	27	2.74	2.49	1.36	0.71	2.615	1.035	3439
190	PD	1	1	60	1	14	30	11	1155	1176.7	11.42	168.1	21	0	32	9	5	2	27	2.37	2.98	0.64	1.37	2.675	1.005	3440
191	SWEDD	0	2	75	1	14	27	14	935.6	1224.8	12.81	155	21	0	59	2	10	14	23	2.81	2.9	1.96	1.86	2.855	1.91	3441
192	PD	1	1	48	1	18	32	9	1287	1081.8	14.21	212.9	18	0	46	3	6	2	30	1.87	2.58	0.73	1.46	2.225	1.095	3445
193	PD	1	1	76	1	18	5	36	1006	1042.1	15.42	177.5	18	2	52	2	7	12	26	1.98	1.7	0.85	0.68	1.84	0.765	3446
194	HC	0	0	51	1	14	33	8	1009	1476.8	13.66	152.9	1	0	23	0	5	4	27	2.75	2.81	1.87	1.25	2.78	1.56	3450
195	PD	1	1	54	1	18	37	4	713.6	1017	9.21	119.4	21	0	27	2	4	4	27	1.77	1.57	1	0.68	1.67	0.84	3451
196	HC	0	0	64	0	12	31	10	1399	2464.9	27.13	319	2	0	24	0	6	3	29	3.2	3.6	2.37	2.38	3.4	2.375	3452
197	HC	0	0	59	0	17	34	7	947.4	2307	18.11	219.6	1	0	26	2	1	5	29	2.44	2.9	2.33	1.81	2.67	2.07	3453
198	PD	1	1	67	1	16	12	29	392.9	1311.2	27.42	248.2	20	0	22	9	6	15	26	1.22	1.45	0.64	0.83	1.335	0.735	3455
199	SWEDD	0	2	66	0	17	29	12	998.8	1447.4	14.74	183.4	11	1	33	1	6	3	29	2.22	2.37	1.75	1.5	2.295	1.625	3456
200	HC	0	0	63	0	19	34	7	960.5	2230.3	18.88	210.2	10	0	49	4	4	4	28	2.19	1.98	1.52	1.34	2.085	1.43	3457
201	HC	0	0	61	0	17	38	3	833.6	1351.2	11.45	147.3	4	0	34	0	4	6	27	2.87	2.93	2.52	2.01	2.9	2.265	3458
202	PD	1	1	52	1	14	9	32	549	799.5	7.9	79	17	0	39	4	8	6	30	1.5	1.1	0.41	0.54	1.3	0.475	3459
203	HC	0	0	71	1	12	35	6	1059	2000.7	20.02	234.5	2	0	23	3	6	5	29	2.21	2.42	1.44	1.7	2.315	1.57	3460
204	PD	1	1	63	1	18	24	17	942.5	1504.7	13.74	142.8	32	0	23	2	5	0	29	1.53	2.02	0.34	0.57	1.775	0.455	3461
205	PD	1	1	44	0	20	33	8	541.2	1167.8	7.9	85	43	0	40	8	4	5	30	2.19	2.72	0.9	1.07	2.455	0.985	3462
206	HC	0	0	48	1	16	35	6	644.5	2273.5	26.6	280	2	0	34	3	7	3	28	2.53	2.28	1.98	1.92	2.405	1.95	3466
207	HC	0	0	58	1	16	36	5	2180	2988.1	23.09	264.7	0	0	24	0	5	7	27	2.61	2.45	1.94	2.72	2.53	2.33	3468
208	PD	1	1	57	1	13	29	12	1285	1411.9	12.06	142	14	1	31	1	5	6	28	2.13	2	0.94	0.74	2.065	0.84	3469
209	PD	1	1	58	1	14	15	26	1080	993.7	11.02	133	19	0	32	4	4	3	26	2.2	1.84	1.01	0.89	2.02	0.95	3470
210	PD	1	1	74	1	12	22	19	957.4	1570.5	15.63	189.9	21	3	43	6	2	8	27	1.63	1.57	0.77	0.51	1.6	0.64	3471
211	PD	1	1	61	1	19	11	30	1140	932.5	13.48	172.3	8	0	35	7	3	3	27	3.42	2.64	1.16	1.02	3.03	1.09	3472
212	PD	1	1	66	1	15	36	5	847.8	1213.5	11.49	153.8	28	1	24	7	7	4	26	1.81	1.94	0.4	0.71	1.875	0.555	3476
213	HC	0	0	77	1	18	15	26	2177	2784	30.97	378.9	9	0	26	5	5	9	27	1.31	1.33	0.54	0.74	1.32	0.64	3478
214	HC	0	0	58	1	18	34	7	549.1	600.7	7.9	81.96	2	0	23	1	6	7	27	2.91	2.54	1.88	2.31	2.725	2.095	3479
215	HC	0	0	73	0	14	37	4	1150	1318.1	14.62	167.2	3	0	34	7	3	4	29	3.14	3.28	2.39	2.03	3.21	2.21	3480
216	HC	0	0	63	1	13	35	6	1146	1456.6	13.29	167.9	7	0	38	3	8	9	27	2.55	2.97	1.19	1.85	2.76	1.52	3481
217	PD	1	1	54	1	15	23	18	1387	1781.5	18.14	208.4	11	0	23	5	5	2	28	1.86	2.21	0.79	0.84	2.035	0.815	3482
218	PD	1	1	49	0	13	24	17	507.9	1040.9	7.9	88.72	23	1	47	8	8	13	29	1.67	2.05	0.56	0.85	1.86	0.705	3500
219	PD	1	1	46	1	16	29	12	884	1213.9	11.93	155.1	22	0	20	2	5	8	30	2.32	2.81	0.63	1.05	2.565	0.84	3501
220	PD	1	1	69	1	16	25	16	533.3	1085	14.02	157.3	46	2	27	5	5	4	29	1.95	2.51	0.91	0.92	2.23	0.915	3502
221	HC	0	0	31	0	16	37	4	1632	2232.3	21.08	244	0	0	29	2	7	1	27	4.58	4.45	3.63	3.58	4.515	3.605	3503
222	PD	1	1	72	1	21	12	29	362.4	1705.1	24.71	259.8	22	0	22	6	5	6	26	1.78	1.87	0.54	0.52	1.825	0.53	3505
223	PD	1	1	62	1	24	13	28	593.9	1974.8	21.34	233.7	12	0	26	3	5	2	30	3.15	2.34	1.31	0.68	2.745	0.995	3507
224	PD	1	1	60	1	14	23	18	594.1	897.4	10.3	102.3	22	0	40	2	6	9	30	2.72	2.85	0.73	0.91	2.785	0.82	3510
225	HC	0	0	45	1	19	38	3	961.2	1154.8	11.82	144.5	0	0	22	2	5	5	27	3.47	3.22	2.79	3.16	3.345	2.975	3517
226	HC	0	0	73	1	16	38	3	389.5	1647.8	22.28	240.4	0	0	23	3	5	5	30	3.7	4.11	2.64	2.33	3.905	2.485	3518
227	HC	0	0	73	1	20	33	8	1512	1894.2	22.54	243.5	2	0	26	1	4	2	28	2.94	2.95	2.15	2.63	2.945	2.39	3519
228	SWEDD	0	2	71	0	12	34	7	710.3	1607	11.54	132.2	45	0	52	3	11	19	27	3.13	3.32	2.4	1.83	3.225	2.115	3520
229	PD	1	1	54	1	20	19	22	389.7	1435.2	7.9	107.7	23	0	36	8	5	11	27	2.63	2.1	1.09	0.71	2.365	0.9	3522
230	HC	0	0	63	1	15	21	20	751.5	883.5	10.53	116.5	4	0	22	8	6	11	29	3.28	3.81	2.91	2.34	3.545	2.625	3527
231	PD	1	1	59	0	17	32	9	1256	2486.5	17.04	190.8	27	1	29	7	5	11	28	2.25	2.6	0.58	0.94	2.425	0.76	3528
232	SWEDD	0	2	65	1	16	12	29	388.5	923.4	10.15	123.8	10	0	23	11	5	1	26	2.67	2.67	1.77	1.49	2.67	1.63	3529
233	PD	1	1	65	1	16	31	10	1134	1681.8	15.5	167.5	31	2	29	8	5	8	26	3.41	3.02	1.61	1.05	3.215	1.33	3530
234	PD	1	1	60	1	14	33	8	1030	1676.4	12.1	142.3	20	0	48	9	5	6	27	3.16	3.37	2.17	1.71	3.265	1.94	3536
235	PD	1	1	64	1	14	18	23	919.3	1786.8	14.69	167.1	31	0	24	9	7	6	28	2.69	2.01	1.66	0.81	2.35	1.235	3540
236	HC	0	0	70	1	17	38	3	739.7	1013.6	11.33	132.4	0	0	22	5	5	8	28	3.07	3.12	2.4	1.87	3.095	2.135	3544
237	SWEDD	0	2	51	0	12	36	5	715.7	851.5	10.02	129	17	0	32	7	5	8	29	3.56	3.42	2.1	2.51	3.49	2.305	3550
238	HC	0	0	64	1	20	37	4	930.6	1133.2	14.7	166.4	0	0	24	4	6	2	28	2.49	2.18	1.49	1.59	2.335	1.54	3551
239	HC	0	0	76	1	18	21	20	984.3	1741.9	14.89	173.4	2	0	40	1	5	2	28	3	3.19	1.94	2.09	3.095	2.015	3554
240	PD	1	1	59	1	16	10	31	368.4	545.2	8.84	115.7	41	1	37	12	8	15	27	1.5	1.29	0.56	0.46	1.395	0.51	3557
241	PD	1	1	64	1	12	29	12	446.5	979.6	7.9	97.73	25	0	50	8	9	3	28	0.82	1.07	0.27	0.67	0.945	0.47	3558
242	PD	1	1	38	1	16	39	2	844.3	1295.6	11.7	132.6	19	1	55	4	6	6	30	3.17	1.48	1.58	0.85	2.325	1.215	3559
243	PD	1	1	69	1	18	15	26	274	545.1	7.9	79	23	0	30	7	7	5	27	1.84	1.84	0.44	0.45	1.84	0.445	3564
244	HC	0	0	54	1	18	32	9	649.7	805.1	8.24	93.32	0	1	38	1	5	7	27	2.21	2.36	1.83	1.59	2.285	1.71	3565
245	SWEDD	0	2	50	0	16	35	6	984.4	1227.9	10.98	149.7	6	0	25	2	5	2	27	2.53	2.81	2.03	1.7	2.67	1.865	3566
246	HC	0	0	40	0	13	35	6	974.9	1119.7	14.54	156.8	0	0	23	5	5	3	27	3.05	3.48	2.27	2.26	3.265	2.265	3569
247	HC	0	0	72	1	18	32	9	486.5	950.6	9.52	113.8	0	0	36	7	5	6	29	2.24	2.37	1.59	1.67	2.305	1.63	3570
248	HC	0	0	46	1	18	31	10	1366	1817.4	14.59	162	1	0	21	1	5	1	29	3.01	2.69	2.18	1.89	2.85	2.035	3571
249	HC	0	0	58	0	16	37	4	825.9	1013.2	9.68	119.6	0	0	29	3	4	3	29	2.66	3.07	1.95	1.8	2.865	1.875	3572
250	SWEDD	0	2	53	1	14	21	20	512.7	1124.6	9.4	93.88	16	0	54	6	6	11	28	2.31	2.17	1.77	1.7	2.24	1.735	3573
251	PD	1	1	65	0	18	17	24	649	1322.6	13.2	147.6	33	1	25	5	6	5	29	1.08	1.91	0.43	0.68	1.495	0.555	3574
252	PD	1	1	61	1	20	11	30	1128	1540.9	14.78	172.5	38	1	33	9	4	7	27	1.78	1.63	0.41	0.61	1.705	0.51	3575
253	SWEDD	0	2	70	0	16	25	16	784.4	1582.5	14.89	175.8	18	0	25	7	4	9	27	2.34	2.5	1.47	1.67	2.42	1.57	3580
254	SWEDD	0	2	53	1	14	35	6	462.2	488	7.9	79	21	0	22	9	5	9	26	2.76	2.7	1.78	2.5	2.73	2.14	3581
255	SWEDD	0	2	63	0	21	35	6	373.7	1309.9	13.86	148.5	19	0	29	6	5	7	29	2.62	2.54	1.71	2.15	2.58	1.93	3582
256	PD	1	1	43	1	18	28	13	878.1	1112.3	13.31	157.9	21	0	29	2	7	6	27	2.42	1.85	0.96	0.49	2.135	0.725	3584
257	PD	1	1	49	1	14	24	17	1219	2119.2	14.36	183.4	25	1	32	8	4	7	26	1.45	1.83	0.68	1.08	1.64	0.88	3585
258	PD	1	1	63	1	16	32	9	720	1108.5	8.99	114.4	17	0	32	2	4	3	27	1.12	1.47	0.36	0.53	1.295	0.445	3586
259	PD	1	1	52	1	16	25	16	649.7	944.7	9.4	119.3	10	0	28	9	4	1	29	1.92	2.11	0.47	0.72	2.015	0.595	3587
260	PD	1	1	49	0	12	27	14	955.5	1032.5	13.09	144.3	31	2	48	4	5	4	29	1.53	1.89	0.45	0.9	1.71	0.675	3588
261	PD	1	1	75	0	20	37	4	751.7	1152.9	11.28	85.61	23	1	23	3	3	3	29	1.07	0.98	0.36	0.4	1.025	0.38	3589
262	PD	1	1	63	1	17	26	15	765.4	1374.1	13.88	161.3	12	0	21	5	6	4	27	2.35	1.29	1.28	0.64	1.82	0.96	3591
263	PD	1	1	63	1	20	17	24	880.1	865.1	7.9	89.45	14	0	44	3	7	8	25	1.79	1.66	0.69	0.91	1.725	0.8	3592
264	PD	1	1	56	0	13	23	18	895.5	1462	13.97	175.3	13	0	25	3	5	3	25	2.08	2.21	0.53	1.32	2.145	0.925	3593
265	PD	1	1	58	1	14	17	24	651.8	1590	10.82	135.1	17	0	27	3	5	5	27	2.92	2.9	1.17	0.61	2.91	0.89	3603
266	PD	1	1	69	0	14	18	23	448.2	1280.6	8.1	87.7	14	0	22	4	5	3	28	2.37	2.52	0.48	1.09	2.445	0.785	3604
267	PD	1	1	75	1	17	17	24	1493	2845.6	29.47	306.3	27	1	30	4	7	8	25	2.24	1.91	0.88	0.51	2.075	0.695	3605
268	PD	1	1	50	0	16	36	5	1283	946.8	15.6	195.9	24	0	31	2	6	0	29	2.71	2.87	0.69	1.12	2.79	0.905	3606
269	PD	1	1	55	0	15	33	8	639.5	1092.3	13.22	166.8	19	0	32	4	5	5	25	1.73	2.27	0.56	0.92	2	0.74	3607
270	PD	1	1	46	1	16	22	19	840.5	2918.1	13.59	174	38	0	52	4	10	3	22	3.7	3.69	0.86	1.73	3.695	1.295	3608
271	PD	1	1	69	1	16	17	24	429.9	563.8	7.9	99.58	42	3	29	13	6	2	24	1.26	1.34	0.54	0.72	1.3	0.63	3609
272	HC	0	0	42	0	16	38	3	853.9	1274.5	11.81	148.7	0	0	24	2	5	3	27	4.1	4.29	3.05	3.02	4.195	3.035	3611
273	PD	1	1	68	1	18	36	5	1082	1865.6	18.61	193.7	22	0	22	3	5	10	27	1.62	2.21	0.55	0.64	1.915	0.595	3612
274	HC	0	0	62	1	18	37	4	1016	1831.6	17.13	185.8	3	0	26	4	4	2	28	3.42	3.59	2.7	2.44	3.505	2.57	3614
275	HC	0	0	66	1	19	37	4	2198	4139.4	33.15	370.6	1	0	23	1	4	4	29	3.43	3.84	2.61	2.45	3.635	2.53	3615
276	PD	1	1	62	1	17	15	26	347.8	1259.6	16.22	167.7	62	1	41	3	5	8	28	1.83	2.4	0.49	0.63	2.115	0.56	3617
277	HC	0	0	32	0	15	38	3	661.8	1177.7	12.82	141.4	0	0	48	5	7	8	28	4.02	4.13	3	3.3	4.075	3.15	3619
278	PD	1	1	63	1	15	22	19	479	812.8	7.9	99.93	24	0	50	4	5	5	26	1.79	2.32	0.5	1.12	2.055	0.81	3622
279	HC	0	0	61	1	16	33	8	379.5	2226.1	19.54	225.3	0	0	31	0	15	3	27	2.63	3.31	2.11	2.14	2.97	2.125	3624
280	HC	0	0	59	1	14	17	24	1053	1656.8	20.23	229.6	0	0	26	9	6	3	30	3.56	3.84	2.74	2.51	3.7	2.625	3627
281	PD	1	1	72	1	16	14	27	1326	3281.1	31.64	337	21	0	24	10	5	11	23	1.23	1.96	0.57	1.23	1.595	0.9	3628
282	PD	1	1	53	1	18	19	22	858.7	1245.3	14.07	156.6	29	0	21	2	5	3	26	2.29	2.76	0.71	1.64	2.525	1.175	3629
283	HC	0	0	57	1	18	38	3	1567	2263.7	18.84	227.7	2	0	29	0	5	2	30	2.79	2.99	2.47	2.5	2.89	2.485	3635
284	HC	0	0	58	1	12	38	3	1153	1704.5	15.98	184.5	0	0	30	1	7	7	30	2.9	2.82	2.62	2.76	2.86	2.69	3637
285	PD	1	1	67	0	18	20	21	552.2	954	9.49	114.9	17	0	26	3	6	7	29	2.64	3.12	0.98	1.42	2.88	1.2	3650
286	HC	0	0	77	1	20	32	9	1495	3120.8	21.63	257.8	0	0	27	2	4	8	27	2.82	2.88	2.18	2.02	2.85	2.1	3651
287	SWEDD	0	2	45	0	14	33	8	1000	1755.4	15.89	197	7	1	49	10	2	16	28	3.09	3.21	2.72	2.41	3.15	2.565	3655
288	HC	0	0	79	1	22	37	4	1510	2204.7	24.56	270.9	5	2	26	1	3	9	27	3.86	3.09	2.37	2.85	3.475	2.61	3656
289	HC	0	0	58	1	16	36	5	668.4	1112	11.99	128	0	0	34	6	5	5	27	2.84	2.98	1.55	1.91	2.91	1.73	3658
290	PD	1	1	71	1	17	35	6	1259	1600.9	15.66	182.3	18	0	23	5	5	6	27	1.29	1.6	0.69	0.58	1.445	0.635	3659
291	PD	1	1	76	0	14	30	11	238.8	723.8	9.76	117.6	18	0	49	7	9	0	28	2.37	2.38	1.74	2	2.375	1.87	3660
292	PD	1	1	61	0	19	30	11	614	774.8	7.9	99.49	8	0	27	4	5	4	28	2.18	1.58	0.9	0.68	1.88	0.79	3661
293	HC	0	0	57	1	16	39	2	1219	1889.4	15.45	180.8	0	0	31	9	5	6	28	2.32	2.35	2.11	1.86	2.335	1.985	3662
294	PD	1	1	62	0	12	31	10	969	1517.2	12.99	160.5	6	0	30	6	5	6	30	1.63	1.94	0.46	1.23	1.785	0.845	3664
295	PD	1	1	78	1	12	18	23	619.1	1096.1	7.9	83.93	14	0	49	6	8	6	29	1.89	1.71	0.78	0.55	1.8	0.665	3665
296	PD	1	1	53	1	19	38	3	1664	1509.5	16.51	188	14	0	33	5	7	10	29	1.39	1.63	0.51	0.79	1.51	0.65	3666
297	HC	0	0	76	1	24	35	6	1831	4271.3	39.14	397.8	0	0	32	6	5	2	29	2.6	2.31	1.42	1.66	2.455	1.54	3668
298	PD	1	1	62	0	5	19	22	558.1	1443.5	18.33	219.5	20	1	49	6	6	3	27	1.79	2.4	0.88	0.92	2.095	0.9	3700
299	PD	1	1	47	1	15	25	16	1225	1554.1	11.98	153	21	0	35	2	4	5	28	2.04	1.32	1.27	0.75	1.68	1.01	3701
300	PD	1	1	65	1	8	9	32	1041	1788.4	16.68	169.5	22	0	33	4	2	8	28	2.88	2.42	1	1	2.65	1	3705
301	PD	1	1	62	1	13	20	21	603.1	842.4	8.36	98.86	9	0	28	9	7	6	28	2.11	1.61	0.97	0.94	1.86	0.955	3707
302	PD	1	1	69	1	8	14	27	1251	2018	20.36	219.3	23	0	32	6	8	7	28	1.62	1.55	0.8	0.71	1.585	0.755	3709
303	PD	1	1	55	1	11	6	35	582.8	1034	12.1	129.5	26	0	50	1	7	5	30	1.43	1.42	0.85	0.73	1.425	0.79	3710
304	PD	1	1	37	1	13	35	6	734.7	1043.7	7.9	96.03	8	0	20	0	4	4	28	1.98	2.21	0.92	0.98	2.095	0.95	3711
305	HC	0	0	53	1	17	30	11	1041	1526.7	13.54	174.9	0	0	34	2	8	0	27	2.77	2.64	1.97	2.05	2.705	2.01	3750
306	SWEDD	0	2	68	1	10	23	18	1320	1941.7	17.14	218	11	0	36	1	8	9	24	2.54	2.38	1.97	1.76	2.46	1.865	3751
307	PD	1	1	52	1	13	28	13	694.8	1474	14.23	157.8	21	1	49	4	6	6	27	1.73	1.79	0.67	0.94	1.76	0.805	3752
308	PD	1	1	68	0	10	35	6	514.1	1843.2	22.44	244.6	9	0	44	1	2	2	30	1.08	0.85	0.52	0.35	0.965	0.435	3753
309	SWEDD	0	2	48	1	13	34	7	963.5	1265.7	10.44	135	9	0	47	4	4	3	29	2.6	2.52	1.92	1.95	2.56	1.935	3755
310	PD	1	1	70	1	11	5	36	975.1	1528.8	14.61	189.9	30	0	27	8	7	9	26	1.54	1.29	0.8	0.49	1.415	0.645	3757
311	PD	1	1	69	1	16	21	20	768.1	2000.4	12.87	157	9	0	25	2	10	10	25	2.22	2.02	1.09	0.88	2.12	0.985	3758
312	HC	0	0	54	0	16	34	7	1152	2059.9	13.63	155.6	0	0	28	1	6	9	30	2.51	2.4	2.11	2.21	2.455	2.16	3759
313	PD	1	1	68	1	18	22	19	858.3	1323.7	12.67	152.3	23	0	37	4	1	13	29	2.04	2.15	0.9	0.86	2.095	0.88	3760
314	PD	1	1	70	0	11	26	15	672.5	1060	10.6	134	13	2	33	1	5	3	30	2.02	2.01	0.77	0.9	2.015	0.835	3762
315	PD	1	1	59	1	12	15	26	610.5	1219.8	11.42	142.2	25	0	34	5	6	9	30	1.44	1.53	0.63	0.6	1.485	0.615	3763
316	HC	0	0	68	0	11	29	12	1752	2411.1	19.66	241.4	0	0	20	0	5	7	27	2.37	2.42	1.92	1.88	2.395	1.9	3765
317	PD	1	1	63	0	15	20	21	700.2	1410.6	10.42	141	21	0	35	3	7	7	27	0.88	1.11	0.54	0.62	0.995	0.58	3766
318	HC	0	0	52	0	18	33	8	1182	2206.6	15.26	195.6	0	0	23	1	5	6	28	2.64	2.62	2.28	1.98	2.63	2.13	3767
319	HC	0	0	59	1	18	33	8	377.4	832.4	7.9	96.48	2	0	42	4	4	11	28	2.24	2.49	2.15	1.86	2.365	2.005	3768
320	PD	1	1	75	0	20	19	22	637.2	2226.5	30.84	327.4	28	1	31	5	5	5	27	1.48	0.99	0.7	0.49	1.235	0.595	3771
321	PD	1	1	51	1	12	13	28	996.4	1427.2	11.89	139.5	11	0	27	2	5	7	30	1.99	1.62	1.27	0.58	1.805	0.925	3773
322	PD	1	1	63	1	18	19	22	1276	2272.2	21.99	234.1	22	0	31	3	6	10	28	1.39	1.53	0.44	0.79	1.46	0.615	3775
323	PD	1	1	63	1	16	10	31	852.2	935.5	9.36	130.1	17	0	30	10	6	6	28	1.2	1.12	0.38	0.35	1.16	0.365	3776
324	PD	1	1	62	1	11	21	20	589.7	1150.9	9.83	126.1	34	1	46	1	5	7	29	2	2.34	0.64	0.87	2.17	0.755	3777
325	PD	1	1	52	0	12	18	23	892.6	1484.8	14.36	163.6	30	1	59	3	3	8	29	1.71	1.3	0.81	0.44	1.505	0.625	3778
326	PD	1	1	70	0	11	23	18	671	1104.1	10.82	144.8	14	0	22	6	5	7	26	2.07	1.57	1.04	0.52	1.82	0.78	3780
327	PD	1	1	72	1	16	22	19	589.4	1825.3	15.54	193.6	8	0	27	10	3	9	25	2.32	2	0.96	0.63	2.16	0.795	3781
328	SWEDD	0	2	54	1	15	37	4	1123	1496	13.94	176.4	13	0	27	4	9	8	27	2.52	2.77	1.54	2.08	2.645	1.81	3784
329	PD	1	1	48	1	15	30	11	346.6	487.8	7.9	79	9	0	23	3	5	2	29	1.28	1.02	0.6	0.47	1.15	0.535	3787
330	PD	1	1	60	1	18	22	19	436.5	1280.2	12.95	160.3	15	0	23	2	5	3	30	1.24	0.94	0.65	0.54	1.09	0.595	3788
331	PD	1	1	57	0	14	15	26	748.1	1177.2	9.72	117.9	31	0	21	1	5	10	30	1.71	1.52	0.96	0.69	1.615	0.825	3789
332	SWEDD	0	2	78	0	11	24	17	527.1	2855.8	28.89	308.6	11	0	42	6	7	5	18	2.23	2.61	1.61	1.57	2.42	1.59	3790
333	PD	1	1	58	0	12	29	12	1030	2372.1	16.81	196.6	10	0	23	5	7	10	29	1.57	1.77	0.75	0.56	1.67	0.655	3792
334	PD	1	1	68	1	17	25	16	1293	1897.9	15.45	190.5	25	0	23	2	4	5	29	2.18	2.52	0.7	1.16	2.35	0.93	3793
335	HC	0	0	71	0	11	33	8	922.3	1406.5	12.34	152.1	0	2	30	3	7	6	30	2.94	3.27	2.46	2.48	3.105	2.47	3794
336	PD	1	1	74	0	18	27	14	927.3	1375.4	13.38	172.7	6	1	45	3	3	6	30	1.9	2.15	0.72	0.83	2.025	0.775	3795
337	PD	1	1	41	1	14	28	13	509.2	1337.6	12.07	139.4	13	0	39	2	6	8	28	2.59	2.25	1.36	0.85	2.42	1.105	3800
338	HC	0	0	69	0	16	21	20	902.2	1738.5	14.58	176.3	0	0	37	7	3	6	28	2.14	2.52	1.97	1.94	2.33	1.955	3803
339	HC	0	0	60	0	12	28	13	969.3	1058.1	11.11	135	0	0	26	2	5	5	28	3.2	3.22	2.23	2.3	3.21	2.265	3804
340	HC	0	0	56	0	14	31	10	1056	1607.3	17.37	202.2	0	1	53	2	7	5	27	3.74	3.54	2.63	2.83	3.64	2.73	3805
341	HC	0	0	59	0	12	34	7	1701	2252.9	22.79	244.2	1	0	48	3	6	3	27	2.34	2.59	1.62	1.52	2.465	1.57	3806
342	HC	0	0	73	0	20	33	8	1178	2640.2	29.24	318.7	1	0	24	0	5	1	27	2.03	2.25	1.62	1.52	2.14	1.57	3807
343	PD	1	1	57	1	13	20	21	718.4	1428.5	11.43	149.3	22	0	34	5	5	6	24	1.16	1.83	0.59	0.74	1.495	0.665	3808
344	HC	0	0	67	1	12	31	10	410.1	671.7	7.9	99.13	0	0	27	0	5	7	30	3.09	3.01	2.23	1.98	3.05	2.105	3811
345	HC	0	0	64	0	11	30	11	498.8	713.3	8.18	108.8	0	0	32	3	9	8	28	2.7	2.76	2.07	1.81	2.73	1.94	3812
346	HC	0	0	65	1	16	28	13	1154	1428.3	14.56	170.7	0	0	28	3	5	9	29	2.51	2.2	1.94	2.09	2.355	2.015	3813
347	PD	1	1	62	1	12	13	28	548.1	878.1	9.68	113.6	7	0	37	8	5	11	20	2.58	2.13	1.5	1.05	2.355	1.275	3815
348	HC	0	0	73	1	18	22	19	813.3	1256.9	11.09	136	0	0	29	1	5	3	27	2.71	2.38	1.72	1.54	2.545	1.63	3817
349	PD	1	1	73	0	10	5	36	701.3	2069.7	25.93	327.1	24	1	35	2	5	7	29	0.75	0.73	0.26	0.36	0.74	0.31	3818
350	PD	1	1	53	0	10	13	28	694.8	895.3	8.39	105.4	13	0	35	2	5	8	29	2.33	1.68	0.97	0.6	2.005	0.785	3819
351	SWEDD	0	2	77	1	8	17	24	1264	1998.2	18.28	216.8	7	0	29	3	5	2	26	1.71	2.18	1.05	1.24	1.945	1.145	3820
352	SWEDD	0	2	67	1	8	31	10	747.8	1066.9	10.16	124.1	31	1	36	10	4	7	24	3.24	3.05	2.42	2.53	3.145	2.475	3821
353	PD	1	1	56	1	9	26	15	781.5	1468.4	13.26	150.4	21	0	29	1	3	9	21	1.83	1.47	0.59	0.52	1.65	0.555	3822
354	PD	1	1	57	1	10	29	12	1035	1456.1	13.29	167.6	9	0	36	4	9	5	27	1.85	2.38	0.95	1.31	2.115	1.13	3823
355	PD	1	1	55	0	11	14	27	448.4	805	8.1	104.8	13	3	49	8	6	11	28	2.43	1.8	0.9	0.61	2.115	0.755	3824
356	PD	1	1	58	1	10	17	24	1446	3342.3	20.68	268.4	12	0	20	1	5	5	28	2	1.87	0.8	0.59	1.935	0.695	3825
357	PD	1	1	77	1	8	11	30	691.3	1756.7	16.01	195.1	16	0	37	4	8	4	28	1.67	1.83	0.9	0.9	1.75	0.9	3826
358	PD	1	1	75	0	12	17	24	1041	1168.5	11.44	147.9	14	0	25	7	6	4	29	1.86	1.95	0.95	0.79	1.905	0.87	3827
359	PD	1	1	77	1	14	9	32	799.8	1615.8	17.14	216.6	17	1	35	3	6	4	26	2.2	2.34	1.29	1.1	2.27	1.195	3828
360	PD	1	1	67	0	8	23	18	1109	1411.3	11.75	149	18	1	33	4	6	5	25	1.51	1.97	0.58	0.84	1.74	0.71	3829
361	PD	1	1	75	1	14	28	13	442.3	918.8	7.9	93.8	28	2	34	7	2	10	28	1.66	1.21	0.9	0.43	1.435	0.665	3831
362	PD	1	1	64	1	11	18	23	574.8	1160	9.2	114.8	13	0	22	3	6	8	25	2.02	1.59	1.09	0.6	1.805	0.845	3832
363	PD	1	1	69	1	11	1	40	803.3	1698.8	14.6	171.5	19	0	38	2	5	9	30	1.66	1.42	0.88	0.54	1.54	0.71	3834
364	PD	1	1	72	1	10	17	24	413.7	868.6	9.38	113.8	9	0	24	7	5	5	29	1.5	1.59	0.67	0.48	1.545	0.575	3835
365	PD	1	1	61	0	15	23	18	733.1	1240.8	10.86	130.7	15	0	27	3	5	4	29	2.53	2.47	1.57	0.93	2.5	1.25	3838
366	HC	0	0	50	0	12	37	4	365.6	749	7.9	93.12	0	0	33	8	4	2	30	3.31	3.14	2.62	2.32	3.225	2.47	3850
367	HC	0	0	54	0	12	35	6	740.8	1657.9	11.34	138.4	0	0	24	1	5	7	29	2.48	2.86	2.13	2.25	2.67	2.19	3851
368	HC	0	0	77	1	12	33	8	535.7	921.7	9.88	125.5	1	0	32	0	5	6	29	2.75	3.49	2.02	2.18	3.12	2.1	3852
369	HC	0	0	47	1	9	36	5	810.1	1579.5	12.3	148.8	1	0	25	6	5	10	30	3.21	3.67	2.97	2.62	3.44	2.795	3853
370	HC	0	0	31	1	13	38	3	527.9	1231.1	9.92	120.2	0	0	23	5	4	9	30	3.06	2.84	2.59	1.93	2.95	2.26	3854
371	HC	0	0	49	0	12	39	2	673.1	1465.6	11.43	143.4	0	0	29	7	5	10	30	2.79	3.25	2.47	2.19	3.02	2.33	3855
372	PD	1	1	68	1	12	22	19	898.2	1492.4	13.27	166.6	10	0	23	4	6	5	28	2.55	2.64	1.54	2.32	2.595	1.93	3856
373	HC	0	0	40	0	12	36	5	801.1	1689.8	14.49	166.4	0	0	28	4	6	11	30	3.53	3.6	2.73	2.81	3.565	2.77	3857
374	PD	1	1	67	0	8	27	14	412.1	1069	7.9	106.1	32	1	27	4	4	7	27	1.74	2.03	0.53	1.11	1.885	0.82	3858
375	HC	0	0	60	1	12	35	6	1014	2311.4	18.24	213.5	0	0	32	2	5	10	29	2.97	2.93	2.23	2.08	2.95	2.155	3859
376	SWEDD	0	2	47	0	9	33	8	804.6	1370.2	11.46	137.8	27	1	24	5	6	11	29	3.41	3.05	2.68	2.17	3.23	2.425	3860
377	SWEDD	0	2	70	1	9	30	11	802.1	1341.8	13.04	145.6	11	0	31	2	11	15	29	3.04	3.33	2.77	2.26	3.185	2.515	3861
378	SWEDD	0	2	62	1	11	23	18	841.9	1315.7	14.38	180.4	39	0	39	10	6	13	27	3.66	3.21	2.8	3.22	3.435	3.01	3862
379	PD	1	1	65	0	10	32	9	876.3	1659	10.69	140.6	33	1	55	10	4	1	28	2.74	3.48	2.18	2.16	3.11	2.17	3863
380	PD	1	1	53	0	12	35	6	585.4	912	9.56	124.1	16	0	21	2	5	5	26	2.93	2.2	1.63	1.01	2.565	1.32	3866
381	PD	1	1	71	0	8	19	22	778.7	1626.2	14.24	177.9	33	0	33	0	6	7	27	1.6	1.74	0.53	0.69	1.67	0.61	3867
382	SWEDD	0	2	57	1	12	31	10	1216	1729.3	17.07	200.5	8	1	49	0	5	10	26	2.91	2.97	2.62	2.35	2.94	2.485	3871
383	HC	0	0	69	0	13	34	7	1065	1915.7	15.59	175.1	0	0	20	0	5	0	28	2.2	2.31	1.49	1.82	2.255	1.655	3901
384	SWEDD	0	2	79	0	15	32	9	1695	1910.5	15.7	199.8	10	0	29	4	5	4	24	2.22	2.3	1.82	1.9	2.26	1.86	3902
385	PD	1	1	71	1	15	25	16	841.7	1755.5	19.27	216.3	22	1	22	5	5	5	19	1.53	1.76	0.51	0.83	1.645	0.67	3903
386	PD	1	1	71	0	18	20	21	2195	3170.7	23.24	290.1	35	0	22	1	4	3	27	1.67	2	0.6	1.13	1.835	0.865	3905
387	HC	0	0	69	0	12	29	12	1592	2251.4	22.85	248.4	0	0	36	2	4	4	27	3.02	2.65	1.96	1.98	2.835	1.97	3907
388	HC	0	0	64	1	15	33	8	646.5	2116.6	22.1	246.4	1	0	26	3	4	2	27	2.71	2.63	2.08	1.91	2.67	1.995	3908
389	PD	1	1	59	1	16	20	21	809.1	1235	11.05	129.9	28	0	33	3	5	3	29	2.11	2.13	0.54	0.77	2.12	0.655	3910
390	PD	1	1	53	1	17	11	30	789.5	1327.2	12.15	155.3	28	0	35	6	5	2	30	1.02	2.07	0.61	0.79	1.545	0.7	3911
391	PD	1	1	58	1	20	27	14	578.3	1492.5	14.46	180	15	0	25	1	5	2	27	1.44	1.91	0.89	1.3	1.675	1.095	3914
392	SWEDD	0	2	53	0	16	21	20	981.5	2216.5	13.8	163.9	44	4	56	13	10	5	20	3.27	3.49	2.74	2.69	3.38	2.715	3915
393	PD	1	1	70	0	15	16	25	877.1	2748.3	22.34	266.1	26	1	61	3	6	1	29	1.57	1.05	0.71	0.44	1.31	0.575	3916
394	HC	0	0	70	1	8	31	10	687	2385.1	31.35	299	0	0	27	2	5	3	28	2.68	2.39	1.78	2.08	2.535	1.93	3917
395	HC	0	0	69	0	18	37	4	1917	3047.3	28.98	309.2	0	1	29	6	5	8	30	3.27	3.6	3.12	2.76	3.435	2.94	3952
396	PD	1	1	53	1	16	27	14	980.9	1549.3	14.55	168.7	7	0	35	5	7	4	30	3.3	1.96	2.53	1.02	2.63	1.775	3953
397	PD	1	1	65	0	12	20	21	864.4	1375.5	11.75	130.6	14	1	26	6	4	4	30	3.49	3.57	1.9	1.39	3.53	1.645	3954
398	SWEDD	0	2	64	1	18	30	11	1190	2863.5	32.91	344	7	0	32	12	6	17	28	3.07	3	2.4	1.79	3.035	2.095	3956
399	PD	1	1	76	1	16	37	4	599.8	1926.7	17.56	251.7	22	1	33	7	4	10	30	3.26	2.74	1.27	1.24	3	1.255	3958
400	HC	0	0	73	1	17	26	15	1049	1893.7	18.67	207.8	0	0	21	2	4	3	27	3.75	3.84	3.24	2.48	3.795	2.86	3959
401	PD	1	1	52	1	18	33	8	1849	2975.2	23.75	274.1	7	0	37	3	4	6	28	1.71	2.23	1.08	1.24	1.97	1.16	3960
402	PD	1	1	36	1	12	21	20	318.4	1586.7	15.33	154.5	11	1	28	1	8	10	28	3.75	3.27	2	1.07	3.51	1.535	3961
403	PD	1	1	69	1	12	15	26	952.6	1126.2	18.33	217.2	8	2	30	13	5	17	29	3.11	2.93	1.54	1.3	3.02	1.42	3962
404	PD	1	1	59	0	16	34	7	1054	1435	15.99	181.4	12	0	31	11	4	9	29	2.5	2.01	1.4	0.56	2.255	0.98	3963
405	PD	1	1	40	1	16	33	8	834.8	1123.5	9.71	120	8	0	47	2	7	8	29	2.67	3.1	0.94	1.71	2.885	1.325	3964
406	HC	0	0	83	1	14	36	5	682.9	757.9	10.44	123.7	0	0	20	0	5	4	30	2.87	2.5	2.45	2.32	2.685	2.385	3965
407	HC	0	0	60	1	20	38	3	644.2	1496.3	13.76	148	0	0	25	4	6	6	30	3.26	2.92	3.19	2.88	3.09	3.035	3966
408	HC	0	0	57	1	16	37	4	1380	2185	20.6	208.9	0	0	42	6	4	3	27	3.52	3.53	2.97	2.59	3.525	2.78	3967
409	HC	0	0	57	1	16	26	15	552.4	872.1	9.03	107.8	0	0	22	2	5	11	27	3.95	3.63	3.37	3.06	3.79	3.215	3968
410	HC	0	0	81	0	12	38	3	410.3	665.1	7.9	79	0	1	52	2	6	1	29	4.04	3.37	2.46	2.74	3.705	2.6	3969
411	PD	1	1	50	1	18	17	24	743.9	1112.2	9.73	128.6	28	0	29	4	9	6	28	2.18	1.65	0.95	0.46	1.915	0.705	4001
412	PD	1	1	72	1	13	25	16	953.5	1610.1	17.09	209.1	18	0	21	1	6	4	28	2.43	1.91	1.21	0.59	2.17	0.9	4005
413	PD	1	1	52	0	16	22	19	746.7	1852.3	16.52	186.2	17	0	24	6	7	3	29	2.97	2.3	1.62	0.88	2.635	1.25	4011
414	PD	1	1	50	0	19	22	19	1453	1411.5	13.11	170.3	30	0	49	3	5	1	30	2.16	2.48	0.81	1.08	2.32	0.945	4012
415	PD	1	1	65	1	12	29	12	803.1	895.3	13.4	152.5	26	0	29	4	5	7	29	1.48	1.98	0.69	0.96	1.73	0.825	4013
416	PD	1	1	64	1	18	14	27	685.5	1490.4	12.99	146.4	44	1	38	2	6	10	30	1.25	1.31	0.84	0.27	1.28	0.555	4016
417	HC	0	0	64	1	16	37	4	787.3	802.5	11.06	138.5	8	0	20	0	5	1	27	2.53	2.68	1.94	1.78	2.605	1.86	4018
418	PD	1	1	61	1	18	14	27	928	1374.5	12.44	158.7	33	0	52	8	5	8	25	0.42	0.35	0.36	0.12	0.385	0.24	4020
419	PD	1	1	73	0	14	21	20	648.4	2421.8	30.64	321.1	34	0	28	2	6	5	27	2.4	1.99	0.84	0.85	2.195	0.845	4021
420	PD	1	1	48	1	18	31	10	571.1	928.4	9.67	117.4	32	0	43	4	6	3	29	2.12	2.35	0.64	1.36	2.235	1	4022
421	PD	1	1	49	0	14	37	4	944.3	1059.2	9.19	119.5	36	0	42	4	7	4	25	2.89	2.21	1.18	0.88	2.55	1.03	4025
422	PD	1	1	75	1	18	6	35	1022	1504.5	12.94	159.9	44	1	26	2	5	8	24	1.91	1.94	0.62	0.78	1.925	0.7	4026
423	PD	1	1	48	1	16	14	27	1581	1996	17.84	213.9	19	0	28	8	5	9	30	2.77	2.07	1.66	0.81	2.42	1.235	4029
424	PD	1	1	75	1	18	26	15	1008	1934.3	16.72	182.9	40	0	20	2	5	1	28	2.39	2.1	1.06	0.51	2.245	0.785	4030
425	SWEDD	0	2	62	0	15	37	4	1083	1331.8	17.33	188.9	19	0	31	7	5	6	26	2.59	2.54	1.76	2.2	2.565	1.98	4031
426	PD	1	1	50	0	16	15	26	413.7	921.7	8.02	100.2	25	0	61	5	11	6	29	2.2	2.49	0.82	1.68	2.345	1.25	4033
427	PD	1	1	55	0	16	36	5	681.2	2138.5	10.13	124.6	16	0	28	3	5	2	30	2.13	1.71	0.8	0.51	1.92	0.655	4034
428	PD	1	1	61	1	16	26	15	359	598.8	7.9	79	29	1	20	0	7	2	25	2.08	2.21	1.08	0.86	2.145	0.97	4035
429	SWEDD	0	2	50	0	16	38	3	1286	1230.6	15.64	179.8	7	2	45	8	5	14	27	2.99	3.15	2.91	2.81	3.07	2.86	4036
430	PD	1	1	71	0	16	10	31	1079	1795.9	20.47	221.3	27	0	32	0	4	4	24	2.42	1.97	0.85	0.7	2.195	0.775	4038
431	PD	1	1	53	0	16	32	9	1292	1690.2	11.22	160.6	25	1	27	7	6	9	26	2.1	2.33	0.71	0.94	2.215	0.825	4051
432	PD	1	1	67	0	14	15	26	912.8	1668.9	13.5	157.4	33	1	34	3	4	2	25	1.23	1.59	0.54	0.66	1.41	0.6	4052
433	SWEDD	0	2	49	1	16	38	3	1063	1725	16.02	173.5	8	1	30	10	5	2	27	4.18	3.83	2.4	2.56	4.005	2.48	4053
434	PD	1	1	70	1	16	14	27	722.4	1050.5	11.61	128.9	25	0	35	2	3	0	28	1.86	2.38	0.71	1.14	2.12	0.925	4055
435	PD	1	1	64	1	18	24	17	1020	1523.4	15.33	160.7	18	1	26	8	5	6	25	3.13	3.17	0.81	0.85	3.15	0.83	4056
436	PD	1	1	62	1	18	18	23	1206	2531	29.06	328.2	41	1	31	6	6	10	22	1.93	1.76	0.78	0.64	1.845	0.71	4058
437	PD	1	1	47	0	16	24	17	594.2	1346	11.24	146.8	11	0	21	2	6	8	30	3.19	3.07	1.17	1.02	3.13	1.095	4059
438	SWEDD	0	2	72	1	16	34	7	1897	3056.7	24.95	268.9	20	0	35	7	7	14	23	2.26	2.41	1.97	2.04	2.335	2.005	4064
439	PD	1	1	62	0	12	21	20	844.5	1164.3	12.67	136.9	19	0	35	2	4	6	23	1.64	1.57	0.54	0.56	1.605	0.55	4065
440	SWEDD	0	2	61	1	24	31	10	626.5	911.5	8.75	114.6	20	0	28	6	5	0	28	1.4	1.36	0.8	0.76	1.38	0.78	4066
441	HC	0	0	61	1	15	38	3	868.1	1336.6	13.16	156.1	1	0	25	10	4	14	28	2.15	2.08	1.83	1.79	2.115	1.81	4067
442	PD	1	1	58	1	18	38	3	717.5	1190.7	12.73	149.6	33	0	26	2	4	9	30	1.42	1.63	0.53	0.59	1.525	0.56	4071
443	PD	1	1	47	0	12	15	26	2322	762.9	14.63	223.6	38	2	42	11	6	6	28	1.89	2.66	0.59	0.78	2.275	0.685	4073
444	PD	1	1	59	1	16	19	22	611.7	566.4	7.9	97.71	33	1	35	12	5	2	26	1.48	1.48	0.92	0.84	1.48	0.88	4074
445	PD	1	1	60	0	19	30	11	1125	1700.6	12.73	148.4	19	0	56	7	7	11	29	2.52	2.48	1.55	1.01	2.5	1.28	4075
446	PD	1	1	73	1	19	14	27	715.2	1432.7	16.81	191.4	37	0	26	4	5	8	25	1.74	1.96	0.59	0.6	1.85	0.595	4076
447	PD	1	1	71	1	14	34	7	1546	2255.3	20.5	235.7	18	0	23	2	5	5	29	1.81	1.8	0.99	0.7	1.805	0.845	4078
448	HC	0	0	57	1	19	36	5	905.9	1320.6	13.33	154.5	0	3	20	1	6	5	27	3.16	3.27	2.6	2.43	3.215	2.515	4090
449	PD	1	1	68	0	16	29	12	961.3	1422.5	14.03	167.8	30	0	31	2	4	9	28	2.06	2.04	0.59	0.57	2.05	0.58	4091
450	PD	1	1	77	0	18	10	31	828.4	1295.9	11.46	123.5	17	0	32	2	5	5	25	2.28	2.55	0.51	0.71	2.415	0.61	4092
451	PD	1	1	51	0	16	23	18	1617	2264.9	20.1	214.7	16	1	36	1	5	2	27	2.4	2.94	0.81	1.35	2.67	1.08	4093
452	PD	1	1	59	1	16	24	17	709.5	942.4	8.94	107.7	29	0	23	4	5	7	28	1.32	1.09	0.46	0.33	1.205	0.395	4098
453	PD	1	1	59	0	16	28	13	839	1216.5	10.01	120.4	22	0	33	3	5	6	29	2.01	2.28	0.76	0.66	2.145	0.71	4099
454	PD	1	1	66	0	12	27	14	1054	2254	12.75	127	31	0	30	2	6	2	23	2.88	2.63	1.06	0.89	2.755	0.975	4101
455	PD	1	1	68	1	20	13	28	1373	1911.7	20.5	236.2	21	1	22	3	5	3	29	1.79	1.63	0.77	0.63	1.71	0.7	4102
456	PD	1	1	59	1	16	32	9	1370	2030.4	16.66	208.7	6	0	24	5	6	7	27	2.3	2.3	1.17	0.67	2.3	0.92	4103
457	PD	1	1	72	1	19	18	23	318.4	1704.4	21.42	230.1	20	0	27	1	5	3	25	2.37	2.2	0.68	0.65	2.285	0.665	4106
458	PD	1	1	71	1	17	19	22	491.9	712.1	8.57	114	32	2	34	8	4	3	23	0.69	0.56	0.36	0.22	0.625	0.29	4107
459	PD	1	1	66	1	13	35	6	2322	4954.9	29.63	292.7	20	0	31	6	8	2	23	2.02	1.99	0.43	0.6	2.005	0.515	4108
460	PD	1	1	71	1	12	17	24	1715	2860.8	27.65	302.4	30	0	26	4	5	7	24	1.48	2.05	0.46	0.79	1.765	0.625	4110
461	PD	1	1	54	1	18	27	14	874.5	1452.4	11.27	125.4	7	0	44	3	2	5	28	3.17	2.51	1.71	1.07	2.84	1.39	4112
462	PD	1	1	34	0	14	30	11	968.7	1799.2	12.5	144	22	0	24	2	6	2	24	2.05	2.17	0.69	0.98	2.11	0.835	4113
463	PD	1	1	67	1	18	18	23	472.5	713.5	7.9	90.2	19	0	43	2	7	8	17	1.64	1.82	0.93	0.73	1.73	0.83	4114
464	HC	0	0	65	1	16	37	4	1587	2351	17.23	194.4	0	0	20	1	6	4	29	3.09	3.06	2.64	2.67	3.075	2.655	4116
465	HC	0	0	68	0	16	38	3	1003	1520.7	15.09	175	0	0	41	0	5	2	28	3.23	3.06	2.59	2.7	3.145	2.645	4118
466	PD	1	1	56	1	12	18	23	1051	1123.7	13.04	139.5	30	0	40	2	5	3	28	1.54	1.88	0.63	0.4	1.71	0.515	4126
467	SWEDD	0	2	67	1	14	30	11	1184	3261.8	22.07	249.9	26	0	30	6	4	6	27	2.6	2.34	2.54	2.27	2.47	2.405	4127
468	PD	1	1	67	1	14	34	7	835.3	1191.5	12.48	136.5	16	0	35	4	7	5	24	2.59	2.37	1.71	1.67	2.48	1.69	4135
