# Supplementary material for: Non-motor Clinical and Biomarker Predictors Enable High Cross-Validated Accuracy Detection of Early PD but Lesser Cross-Validated Accuracy Detection of Scans Without Evidence of Dopaminergic Deficit
Source: Front Neurol. 2020 May 11;11:364. doi: 10.3389/fneur.2020.00364 (PMC7232850; doi:10.3389/fneur.2020.00364)
Supplement: Data Sheet 2 — Data sets. [file Data_Sheet_2.ZIP › data_LHJ/datscanValsImAug15datScanPlusVisInterp.csv]

	PATNO	EVENT_ID	CAUDATE_R	CAUDATE_L	PUTAMEN_R	PUTAMEN_L	putSBR	caudSBR	VSINTRPT
1	3250	SC	2.31	2.63	1.77	1.92	1.845	2.47	2
2	3204	SC	3.66	3.02	1.36	1.67	1.515	3.34	2
3	3555	SC	2.19	2.11	1.02	1.09	1.055	2.15	2
4	3403	SC	1.64	1.19	0.65	0.43	0.54	1.415	1
5	3554	SC	3	3.19	1.94	2.09	2.015	3.095	2
6	3505	SC	1.78	1.87	0.54	0.52	0.53	1.825	1
7	3504	SC	1.74	1.69	1.13	0.64	0.885	1.715	1
8	3160	SC	2.93	2.79	1.47	1.37	1.42	2.86	2
9	3157	SC	2.23	2.62	1.81	1.64	1.725	2.425	2
10	3156	SC	3.19	3.23	1.72	1.75	1.735	3.21	2
11	3104	SC	2.27	2.33	1.18	1.14	1.16	2.3	1
12	3202	SC	3.18	3.06	2.38	2.05	2.215	3.12	2
13	3503	SC	4.58	4.45	3.63	3.58	3.605	4.515	2
14	3551	SC	2.49	2.18	1.49	1.59	1.54	2.335	2
15	3201	SC	2.47	2.61	1.98	1.7	1.84	2.54	2
16	3410	SC	3.21	3.21	2.09	2.42	2.255	3.21	2
17	3413	SC	2.35	2.21	0.92	0.77	0.845	2.28	1
18	3411	SC	3.67	3.82	2.29	2.35	2.32	3.745	2
19	3407	SC	2.27	2.5	0.9	1.2	1.05	2.385	1
20	3406	SC	1.91	2.64	0.78	1.21	0.995	2.275	1
21	3405	SC	4.33	3.99	3.34	3.31	3.325	4.16	2
22	3404	SC	4.04	4.75	3.51	4.27	3.89	4.395	2
23	3152	SC	2.36	2.24	1.36	1.6	1.48	2.3	2
24	3151	SC	2.65	2.8	1.65	1.94	1.795	2.725	2
25	3150	SC	2.46	1.94	0.87	0.65	0.76	2.2	1
26	3103	SC	2.72	2.08	1.47	1.9	1.685	2.4	2
27	3102	SC	1.56	1.72	0.56	1	0.78	1.64	1
28	3101	SC	2.42	2	1.43	1.02	1.225	2.21	2
29	3100	SC	2.28	2.63	1.89	1.76	1.825	2.455	2
30	3050	SC	2.13	1.82	1.75	1.04	1.395	1.975	2
31	3057	SC	3.4	3.23	2.02	1.88	1.95	3.315	2
32	3056	SC	1.37	1.52	0.37	0.32	0.345	1.445	1
33	3053	SC	2.11	2.26	1.15	1.58	1.365	2.185	2
34	3052	SC	1.91	1.04	1.12	0.43	0.775	1.475	1
35	3550	SC	3.56	3.42	2.1	2.51	2.305	3.49	2
36	3451	SC	1.77	1.57	1	0.68	0.84	1.67	1
37	3501	SC	2.32	2.81	0.63	1.05	0.84	2.565	1
38	3502	SC	1.95	2.51	0.91	0.92	0.915	2.23	1
39	3450	SC	2.75	2.81	1.87	1.25	1.56	2.78	2
40	3409	SC	2.36	1.93	0.86	0.69	0.775	2.145	1
41	3500	SC	1.67	2.05	0.56	0.85	0.705	1.86	1
42	3054	SC	1.85	2.18	0.72	0.76	0.74	2.015	1
43	3055	SC	3.84	3.61	2.35	2.44	2.395	3.725	2
44	3051	SC	1.73	1.93	0.95	0.74	0.845	1.83	1
45	3453	SC	2.44	2.9	2.33	1.81	2.07	2.67	2
46	3402	SC	3.5	3.56	2.44	2.58	2.51	3.53	2
47	3558	SC	0.82	1.07	0.27	0.67	0.47	0.945	1
48	3401	SC	2.97	3.21	1.88	1.93	1.905	3.09	2
49	3400	SC	1.17	1.53	0.53	0.49	0.51	1.35	1
50	3408	SC	3.09	3.38	2.48	2.36	2.42	3.235	2
51	3651	SC	2.82	2.88	2.18	2.02	2.1	2.85	2
52	3000	SC	2.99	3.43	2.94	2.63	2.785	3.21	2
53	3300	SC	4.36	4.12	2.74	3.1	2.92	4.24	2
54	3556	SC	2.79	2.56	1.39	1.44	1.415	2.675	1
55	3557	SC	1.5	1.29	0.56	0.46	0.51	1.395	1
56	3203	SC	1.51	1.86	0.39	1.09	0.74	1.685	1
57	3251	SC	1.69	1.37	0.57	0.43	0.5	1.53	1
58	3252	SC	2.09	1.72	1.13	0.44	0.785	1.905	1
59	3253	SC	2.58	1.78	0.68	0.39	0.535	2.18	1
60	3254	SC	2.01	2.91	0.74	1.45	1.095	2.46	1
61	3454	SC	1.82	1.63	0.83	0.49	0.66	1.725	1
62	3452	SC	3.2	3.6	2.37	2.38	2.375	3.4	2
63	3507	SC	3.15	2.34	1.31	0.68	0.995	2.745	1
64	3506	SC	1.33	1.88	0.58	1.02	0.8	1.605	1
65	3059	SC	2.51	2.53	0.51	0.87	0.69	2.52	1
66	3301	SC	2.64	2.94	1.93	1.46	1.695	2.79	2
67	3200	SC	3.25	3.2	2.56	2.37	2.465	3.225	2
68	3850	SC	3.31	3.14	2.62	2.32	2.47	3.225	2
69	3851	SC	2.48	2.86	2.13	2.25	2.19	2.67	2
70	3154	SC	1.98	2.65	0.55	0.9	0.725	2.315	1
71	3058	SC	0.72	0.82	0.42	0.37	0.395	0.77	1
72	3351	SC	2.22	2.13	1.11	0.97	1.04	2.175	2
73	3414	SC	4.12	3.78	2.7	2.84	2.77	3.95	2
74	3552	SC	2.42	1.57	0.82	0.6	0.71	1.995	1
75	3559	SC	3.17	1.48	1.58	0.85	1.215	2.325	1
76	3854	SC	3.06	2.84	2.59	1.93	2.26	2.95	2
77	3164	SC	1.49	1.73	0.52	0.81	0.665	1.61	1
78	4000	SC	2.83	2.7	2.14	2.12	2.13	2.765	2
79	4001	SC	2.18	1.65	0.95	0.46	0.705	1.915	1
80	3061	SC	2.59	2.08	1.16	0.51	0.835	2.335	NA
81	3062	SC	1.21	1.59	0.53	0.72	0.625	1.4	NA
82	3161	SC	3.02	3.38	2.34	2.13	2.235	3.2	2
83	3801	SC	3.68	3.74	2.12	2.43	2.275	3.71	2
84	3255	SC	2.77	2.92	1.68	1.63	1.655	2.845	2
85	3256	SC	3.6	3.83	2.51	2.56	2.535	3.715	NA
86	3267	SC	1.67	1.98	0.63	0.78	0.705	1.825	1
87	3444	V10	1.6	1.37	0.44	0.36	0.4	1.485	NA
88	3615	SC	3.43	3.84	2.61	2.45	2.53	3.635	2
89	3855	SC	2.79	3.25	2.47	2.19	2.33	3.02	2
90	3856	SC	2.55	2.64	1.54	2.32	1.93	2.595	1
91	3304	SC	2.92	3.3	2.49	2.6	2.545	3.11	2
92	3656	SC	3.86	3.09	2.37	2.85	2.61	3.475	2
93	3443	V10	2.14	1.71	0.79	0.66	0.725	1.925	NA
94	3455	SC	1.22	1.45	0.64	0.83	0.735	1.335	NA
95	3352	SC	1.9	1.77	0.7	0.55	0.625	1.835	NA
96	3353	SC	3.39	3.89	2.88	2.75	2.815	3.64	NA
97	3359	SC	2.34	2.19	0.91	0.53	0.72	2.265	NA
98	3415	SC	2.11	1.94	0.57	0.41	0.49	2.025	NA
99	3443	V06	2.24	2.06	0.82	0.64	0.73	2.15	NA
100	3114	SC	2.06	2.38	1.57	1.73	1.65	2.22	2
101	4003	SC	2.22	2.21	0.76	1.31	1.035	2.215	1
102	3354	SC	1.92	2.32	0.67	1.08	0.875	2.12	NA
103	3417	SC	2.7	2.94	1.07	1.37	1.22	2.82	NA
104	3418	SC	2.41	2.16	1.06	0.69	0.875	2.285	NA
105	3443	V04	2.71	2.12	1.14	0.73	0.935	2.415	NA
106	3439	V10	2.2	1.89	0.78	0.48	0.63	2.045	NA
107	3423	SC	2.19	2.01	0.75	0.58	0.665	2.1	1
108	3424	SC	4.96	4.61	3.76	3.63	3.695	4.785	2
109	3428	SC	4.41	4.59	2.32	2.93	2.625	4.5	2
110	3429	SC	3.36	3.17	1.89	1.23	1.56	3.265	1
111	3430	SC	1.52	1.9	0.63	0.85	0.74	1.71	1
112	3569	SC	3.05	3.48	2.27	2.26	2.265	3.265	2
113	3571	SC	3.01	2.69	2.18	1.89	2.035	2.85	2
114	3060	SC	1.18	1.34	0.35	0.42	0.385	1.26	NA
115	3436	V10	0.78	1.09	0.28	0.46	0.37	0.935	NA
116	3069	SC	3.65	3.91	2.08	1.74	1.91	3.78	2
117	3435	V10	1.62	1.19	0.49	0.48	0.485	1.405	NA
118	3434	V10	1.37	1.34	0.55	0.64	0.595	1.355	NA
119	3011	SC	3.69	3.89	3.27	2.74	3.005	3.79	2
120	3433	V10	2.3	2.1	0.78	0.72	0.75	2.2	NA
121	3206	SC	3.27	3.39	2.41	2.38	2.395	3.33	NA
122	3207	SC	2.29	1.73	0.72	0.35	0.535	2.01	NA
123	3208	SC	2.48	2.6	1.51	1.46	1.485	2.54	NA
124	3208	SC	2.48	2.6	1.51	1.46	1.485	2.54	1
125	3209	SC	1.44	1.55	0.43	0.59	0.51	1.495	1
126	3210	SC	1.43	0.87	0.66	0.26	0.46	1.15	1
127	3211	SC	2.44	2.01	1.31	0.79	1.05	2.225	1
128	3212	SC	1.41	1.7	0.42	0.73	0.575	1.555	1
129	3268	SC	2.69	2.22	0.9	0.85	0.875	2.455	1
130	3305	SC	2.03	2.18	0.91	0.91	0.91	2.105	1
131	3510	SC	2.72	2.85	0.73	0.91	0.82	2.785	NA
132	3512	SC	3.3	3.37	2.34	2.52	2.43	3.335	NA
133	3516	SC	2.51	2.26	1.02	0.98	1	2.385	1
134	3432	V10	1.44	1.44	0.36	0.42	0.39	1.44	NA
135	3605	SC	2.24	1.91	0.88	0.51	0.695	2.075	NA
136	3654	SC	2.61	3.24	0.81	1.67	1.24	2.925	NA
137	3431	V10	2.37	2.06	1.43	0.78	1.105	2.215	NA
138	3371	V10	2.28	2.06	0.27	0.38	0.325	2.17	NA
139	3852	SC	2.75	3.49	2.02	2.18	2.1	3.12	2
140	3113	SC	2.02	1.36	0.99	0.53	0.76	1.69	1
141	3366	V10	2.38	1.87	0.73	0.54	0.635	2.125	NA
142	3365	V10	1.43	1.9	0.65	0.81	0.73	1.665	NA
143	3108	SC	2.36	3.09	0.8	1.2	1	2.725	NA
144	3109	SC	2.41	2.18	1.72	1.52	1.62	2.295	NA
145	3115	SC	2.71	2.76	1.53	1.4	1.465	2.735	2
146	3457	SC	2.19	1.98	1.52	1.34	1.43	2.085	NA
147	4005	SC	2.43	1.91	1.21	0.59	0.9	2.17	1
148	4006	SC	1.97	1.83	0.6	0.54	0.57	1.9	1
149	4008	SC	3.45	3.41	2.32	2.86	2.59	3.43	2
150	3365	SC	2.34	3.41	0.76	1.02	0.89	2.875	1
151	3366	SC	3.11	2.61	1.17	0.59	0.88	2.86	1
152	3367	SC	2.01	1.23	0.51	0.34	0.425	1.62	1
153	3431	SC	1.28	0.98	0.67	0.32	0.495	1.13	1
154	3432	SC	1.84	2.11	0.54	0.5	0.52	1.975	1
155	3566	SC	2.53	2.81	2.03	1.7	1.865	2.67	2
156	3166	SC	1.84	1.99	0.57	1.01	0.79	1.915	1
157	3167	SC	2.07	1.78	0.85	0.6	0.725	1.925	1
158	3213	SC	2.67	2.47	1.54	1.39	1.465	2.57	2
159	3214	SC	1.92	1.66	0.67	0.76	0.715	1.79	1
160	4007	SC	2.24	2.45	1.47	1.49	1.48	2.345	2
161	4010	SC	2.7	3.03	1.84	2.09	1.965	2.865	2
162	3105	V10	1.44	1.14	0.31	0.36	0.335	1.29	NA
163	3312	V10	1.89	1.88	0.74	0.98	0.86	1.885	NA
164	3360	SC	1.3	1.13	0.63	0.68	0.655	1.215	NA
165	3368	SC	2.94	2.81	1.73	1.64	1.685	2.875	2
166	3419	SC	2.52	1.83	1.36	0.73	1.045	2.175	NA
167	3168	SC	1.58	2.1	0.56	0.57	0.565	1.84	1
168	3514	SC	1.91	1.79	0.89	0.75	0.82	1.85	1
169	3215	SC	1.8	1.73	1.38	1.33	1.355	1.765	2
170	3216	SC	2.75	2.8	1.57	2	1.785	2.775	2
171	3217	SC	2.42	2.13	1.43	1.58	1.505	2.275	2
172	3309	V10	1.87	2.21	0.61	0.8	0.705	2.04	NA
173	3269	SC	2.57	2.24	0.97	0.65	0.81	2.405	1
174	3751	SC	2.54	2.38	1.97	1.76	1.865	2.46	2
175	3753	SC	1.08	0.85	0.52	0.35	0.435	0.965	1
176	3088	V06	2.03	2.09	0.51	0.79	0.65	2.06	NA
177	3308	V10	1.4	1.11	0.49	0.63	0.56	1.255	NA
178	3006	SC	2.28	2.12	0.76	0.15	0.455	2.2	NA
179	3008	SC	3.99	3.46	2.07	2.12	2.095	3.725	NA
180	3307	V10	1.36	1.11	0.62	0.46	0.54	1.235	NA
181	3604	SC	2.37	2.52	0.48	1.09	0.785	2.445	NA
182	3223	V10	1.2	0.63	0.5	0.33	0.415	0.915	NA
183	3458	SC	2.87	2.93	2.52	2.01	2.265	2.9	NA
184	3459	SC	1.5	1.1	0.41	0.54	0.475	1.3	NA
185	3220	V10	0.99	1.01	0.43	0.3	0.365	1	NA
186	3218	V10	0.66	0.96	0.17	0.5	0.335	0.81	NA
187	3350	SC	2.35	2.52	2.13	1.87	2	2.435	NA
188	3214	V10	1.53	1.25	0.57	0.38	0.475	1.39	NA
189	3362	SC	3.31	3.6	2.19	2.65	2.42	3.455	NA
190	3369	SC	3.08	3.95	2.63	2.7	2.665	3.515	2
191	3433	SC	2.79	2.6	1.43	1.34	1.385	2.695	1
192	3564	SC	1.84	1.84	0.44	0.45	0.445	1.84	NA
193	3565	SC	2.21	2.36	1.83	1.59	1.71	2.285	NA
194	3567	SC	2.29	2.21	0.58	0.68	0.63	2.25	NA
195	3572	SC	2.66	3.07	1.95	1.8	1.875	2.865	2
196	3573	SC	2.31	2.17	1.77	1.7	1.735	2.24	2
197	3574	SC	1.08	1.91	0.43	0.68	0.555	1.495	1
198	3209	V10	0.89	0.82	0.57	0.67	0.62	0.855	NA
199	3064	SC	2.77	2.8	1.69	1.64	1.665	2.785	NA
200	3067	SC	1.78	1.55	0.67	0.58	0.625	1.665	NA
201	3070	SC	2.24	2.65	1.98	1.13	1.555	2.445	1
202	3072	SC	3.54	3.42	2.62	2.22	2.42	3.48	2
203	3264	SC	3.25	3.02	2.5	2.34	2.42	3.135	NA
204	3270	SC	2.5	2.54	1.69	1.66	1.675	2.52	2
205	3271	SC	3.02	3.06	1.78	2.24	2.01	3.04	2
206	3752	SC	1.73	1.79	0.67	0.94	0.805	1.76	1
207	3755	SC	2.6	2.52	1.92	1.95	1.935	2.56	2
208	3606	SC	2.71	2.87	0.69	1.12	0.905	2.79	NA
209	3607	SC	1.73	2.27	0.56	0.92	0.74	2	NA
210	3608	SC	3.7	3.69	0.86	1.73	1.295	3.695	NA
211	3609	SC	1.26	1.34	0.54	0.72	0.63	1.3	NA
212	3611	SC	4.1	4.29	3.05	3.02	3.035	4.195	NA
213	3616	SC	1.17	1.57	0.51	0.82	0.665	1.37	1
214	3857	SC	3.53	3.6	2.73	2.81	2.77	3.565	2
215	3858	SC	1.74	2.03	0.53	1.11	0.82	1.885	1
216	3859	SC	2.97	2.93	2.23	2.08	2.155	2.95	2
217	3653	SC	1.16	1.62	0.14	0.47	0.305	1.39	NA
218	3461	SC	1.53	2.02	0.34	0.57	0.455	1.775	NA
219	3420	SC	1.97	1.7	0.74	0.92	0.83	1.835	NA
220	3570	SC	2.24	2.37	1.59	1.67	1.63	2.305	NA
221	3575	SC	1.78	1.63	0.41	0.61	0.51	1.705	1
222	3576	SC	2.66	2.73	2.21	2.07	2.14	2.695	2
223	3162	SC	1.43	2	0.57	1.02	0.795	1.715	1
224	3952	SC	3.27	3.6	3.12	2.76	2.94	3.435	2
225	3950	SC	3.88	4.07	3.74	3.37	3.555	3.975	2
226	3520	SC	3.13	3.32	2.4	1.83	2.115	3.225	2
227	3758	SC	2.22	2.02	1.09	0.88	0.985	2.12	1
228	3009	SC	2.95	2.87	1.78	1.91	1.845	2.91	NA
229	3657	SC	2.1	1.94	0.69	0.62	0.655	2.02	1
230	3207	V10	2.15	2.07	0.48	0.56	0.52	2.11	NA
231	3426	SC	2.74	3.24	1.69	1.89	1.79	2.99	2
232	3800	SC	2.59	2.25	1.36	0.85	1.105	2.42	1
233	3802	SC	2.31	2.07	1.16	0.94	1.05	2.19	1
234	3853	SC	3.21	3.67	2.97	2.62	2.795	3.44	2
235	3425	SC	3.15	3.56	2.31	2.32	2.315	3.355	2
236	3650	SC	2.64	3.12	0.98	1.42	1.2	2.88	1
237	3757	SC	1.54	1.29	0.8	0.49	0.645	1.415	1
238	3186	V06	1.67	1.8	0.43	0.74	0.585	1.735	NA
239	3272	SC	2	1.5	1.5	0.57	1.035	1.75	1
240	3465	SC	2.6	2.25	1.66	1.22	1.44	2.425	2
241	4011	SC	2.97	2.3	1.62	0.88	1.25	2.635	1
242	3577	SC	1.45	2.11	0.54	0.83	0.685	1.78	1
243	3068	SC	2.88	2.22	1.17	0.78	0.975	2.55	NA
244	3073	SC	2.54	2.88	2.19	1.82	2.005	2.71	2
245	3518	SC	3.7	4.11	2.64	2.33	2.485	3.905	2
246	3617	SC	1.83	2.4	0.49	0.63	0.56	2.115	1
247	3808	SC	1.16	1.83	0.59	0.74	0.665	1.495	1
248	3810	SC	2.45	2.69	1.63	2.11	1.87	2.57	2
249	3614	SC	3.42	3.59	2.7	2.44	2.57	3.505	NA
250	3618	SC	3.08	3.15	2.22	2.2	2.21	3.115	1
251	3168	V10	1.69	2.01	0.48	0.55	0.515	1.85	NA
252	3218	SC	1.2	1.81	0.52	0.76	0.64	1.505	1
253	3219	SC	2.24	2.07	1.36	1.64	1.5	2.155	2
254	3130	V06	2.11	1.15	0.97	0.46	0.715	1.63	NA
255	3275	SC	2.66	2.21	1.2	0.86	1.03	2.435	1
256	3276	SC	3.47	3.35	2.65	2.33	2.49	3.41	2
257	3277	SC	2.53	3.24	2.24	2.42	2.33	2.885	2
258	3760	SC	2.04	2.15	0.9	0.86	0.88	2.095	1
259	3307	SC	2.31	1.91	1.35	0.69	1.02	2.11	1
260	3655	SC	3.09	3.21	2.72	2.41	2.565	3.15	NA
261	3456	SC	2.22	2.37	1.75	1.5	1.625	2.295	NA
262	3012	SC	2.09	2.05	0.36	0.71	0.535	2.07	1
263	3116	SC	1.47	1.4	0.72	0.64	0.68	1.435	1
264	3436	SC	1.74	2.19	0.63	1.1	0.865	1.965	1
265	3951	SC	2.45	2.48	1	0.93	0.965	2.465	1
266	3013	SC	3.36	3.63	2.62	2.86	2.74	3.495	2
267	3014	SC	1.93	2.47	0.65	1.19	0.92	2.2	1
268	3603	SC	2.92	2.9	1.17	0.61	0.89	2.91	1
269	3619	SC	4.02	4.13	3	3.3	3.15	4.075	2
270	3620	SC	2.56	2.93	2.04	1.65	1.845	2.745	2
271	3658	SC	2.84	2.98	1.55	1.91	1.73	2.91	2
272	3075	SC	2.24	2.1	1.51	1.53	1.52	2.17	2
273	3308	SC	1.76	1.59	0.58	0.52	0.55	1.675	1
274	3560	SC	2.97	3.09	1.96	1.98	1.97	3.03	2
275	3119	V10	1.72	1.19	0.47	0.26	0.365	1.455	NA
276	4012	SC	2.16	2.48	0.81	1.08	0.945	2.32	1
277	4013	SC	1.48	1.98	0.69	0.96	0.825	1.73	1
278	3437	SC	3.55	3.59	2.73	2.47	2.6	3.57	2
279	3438	SC	3.87	3.72	2.83	3.19	3.01	3.795	2
280	3220	SC	1.56	1.18	0.49	0.57	0.53	1.37	1
281	3361	SC	2.73	2.86	2.06	2.07	2.065	2.795	NA
282	4014	SC	2.7	2.52	1.88	2.12	2	2.61	2
283	3071	SC	3.34	2.92	1.78	2.43	2.105	3.13	2
284	3074	SC	2.57	2.54	1.38	2.02	1.7	2.555	2
285	3118	V10	1	1.14	0.42	0.29	0.355	1.07	NA
286	3466	SC	2.53	2.28	1.98	1.92	1.95	2.405	2
287	3953	SC	3.3	1.96	2.53	1.02	1.775	2.63	1
288	3815	SC	2.58	2.13	1.5	1.05	1.275	2.355	1
289	3403	V04	1.67	0.98	0.71	0.47	0.59	1.325	NA
290	3051	V04	1.85	1.69	0.63	0.51	0.57	1.77	NA
291	3409	V04	1.91	1.53	0.73	0.57	0.65	1.72	NA
292	3407	V04	1.92	1.94	0.82	0.81	0.815	1.93	NA
293	3400	V04	1.28	1.58	0.44	0.43	0.435	1.43	NA
294	3054	V04	1.84	1.6	0.8	0.63	0.715	1.72	NA
295	3500	V04	1.59	2.19	0.36	0.74	0.55	1.89	NA
296	3502	V04	1.75	1.86	0.55	0.78	0.665	1.805	NA
297	3451	V04	1.4	1.5	0.81	0.62	0.715	1.45	1
298	3052	V04	1.84	1.25	0.86	0.56	0.71	1.545	NA
299	3150	V04	2.66	1.84	0.95	0.74	0.845	2.25	NA
300	3504	V04	1.68	1.3	0.92	0.55	0.735	1.49	NA
301	3505	V04	1.85	1.87	0.56	0.59	0.575	1.86	NA
302	3251	V04	0.6	0.63	0.24	0.2	0.22	0.615	NA
303	3252	V04	1.98	1.67	1.1	0.54	0.82	1.825	NA
304	3254	V04	1.91	2.49	0.74	1.11	0.925	2.2	NA
305	3154	V04	1.52	1.98	0.45	0.63	0.54	1.75	NA
306	3650	V04	2.31	3.42	0.84	1.41	1.125	2.865	NA
307	3467	SC	1.34	1.32	0.45	0.39	0.42	1.33	1
308	3370	SC	3.22	3.93	2.97	3.14	3.055	3.575	2
309	3439	SC	2.74	2.49	1.36	0.71	1.035	2.615	1
310	3169	SC	2.46	2.63	2.17	2.02	2.095	2.545	2
311	3221	SC	1.59	1.53	0.91	0.85	0.88	1.56	2
312	3278	SC	2.05	1.87	0.87	0.49	0.68	1.96	1
313	4016	SC	1.25	1.31	0.84	0.27	0.555	1.28	1
314	3170	SC	2.88	2.76	2.49	2.49	2.49	2.82	2
315	3762	SC	2.02	2.01	0.77	0.9	0.835	2.015	1
316	3763	SC	1.44	1.53	0.63	0.6	0.615	1.485	1
317	3764	SC	1.76	2.01	0.72	0.5	0.61	1.885	1
318	3766	SC	0.88	1.11	0.54	0.62	0.58	0.995	1
319	3309	SC	1.83	2.38	0.94	1.04	0.99	2.105	1
320	3310	SC	2.27	2.51	1.78	1.89	1.835	2.39	2
321	3311	SC	2.28	1.89	1.23	0.77	1	2.085	1
322	3523	SC	3.96	3.78	2.61	2.7	2.655	3.87	2
323	3171	SC	2.28	2.46	1.6	1.97	1.785	2.37	2
324	3371	SC	2.55	3.04	0.94	0.68	0.81	2.795	1
325	3172	SC	3.18	2.74	1.57	1.82	1.695	2.96	2
326	3580	SC	2.34	2.5	1.47	1.67	1.57	2.42	2
327	3173	SC	2.36	1.8	1.15	0.85	1	2.08	1
328	3954	SC	3.49	3.57	1.9	1.39	1.645	3.53	1
329	3522	SC	2.63	2.1	1.09	0.71	0.9	2.365	1
330	3524	SC	2.71	2.81	1.64	1.83	1.735	2.76	2
331	3525	SC	3.45	3.4	2.74	2.85	2.795	3.425	2
332	3526	SC	2.72	2.28	1.24	1.57	1.405	2.5	2
333	3528	SC	2.25	2.6	0.58	0.94	0.76	2.425	1
334	3279	SC	1.42	1.26	0.52	0.47	0.495	1.34	1
335	3521	SC	3.69	3.39	2.27	2.48	2.375	3.54	2
336	3527	SC	3.28	3.81	2.91	2.34	2.625	3.545	2
337	3118	SC	1.5	1.9	0.76	0.56	0.66	1.7	1
338	3440	SC	2.37	2.98	0.64	1.37	1.005	2.675	1
339	3468	SC	2.61	2.45	1.94	2.72	2.33	2.53	2
340	3955	SC	3.98	4	3.1	3.05	3.075	3.99	2
341	3529	SC	2.67	2.67	1.77	1.49	1.63	2.67	2
342	3530	SC	3.41	3.02	1.61	1.05	1.33	3.215	1
343	3814	SC	1.91	2.23	0.6	0.9	0.75	2.07	1
344	3223	SC	1.65	1.34	0.73	0.34	0.535	1.495	1
345	3280	SC	1.93	2.17	0.61	0.57	0.59	2.05	1
346	3016	SC	3.53	3.6	2.72	2.43	2.575	3.565	2
347	3621	SC	3.18	2.29	1.27	0.52	0.895	2.735	1
348	3622	SC	1.79	2.32	0.5	1.12	0.81	2.055	1
349	3623	SC	2.99	3.45	2.8	2.2	2.5	3.22	2
350	3469	SC	2.13	2	0.94	0.74	0.84	2.065	1
351	4017	SC	1.47	1.68	0.57	0.63	0.6	1.575	1
352	4020	SC	0.42	0.35	0.36	0.12	0.24	0.385	1
353	3860	SC	3.41	3.05	2.68	2.17	2.425	3.23	2
354	3861	SC	3.04	3.33	2.77	2.26	2.515	3.185	2
355	3312	SC	2.81	2.57	1.14	1.18	1.16	2.69	1
356	3313	SC	1.09	1.04	0.55	0.56	0.555	1.065	1
357	3314	SC	2.17	1.85	0.8	0.9	0.85	2.01	1
358	3659	SC	1.29	1.6	0.69	0.58	0.635	1.445	1
359	3222	SC	2.58	2.26	1.28	1.67	1.475	2.42	2
360	3406	V04	1.46	2.23	0.68	1	0.84	1.845	NA
361	3557	V04	1.36	1.25	0.45	0.58	0.515	1.305	NA
362	3203	V04	1.23	1.51	0.58	0.59	0.585	1.37	NA
363	3253	V04	2.43	1.55	0.66	0.44	0.55	1.99	NA
364	3454	V04	1.76	1.58	0.8	0.64	0.72	1.67	NA
365	3352	V04	1.71	1.62	0.69	0.62	0.655	1.665	NA
366	3460	SC	2.21	2.42	1.44	1.7	1.57	2.315	NA
367	3462	SC	2.19	2.72	0.9	1.07	0.985	2.455	1
368	3517	SC	3.47	3.22	2.79	3.16	2.975	3.345	2
369	3519	SC	2.94	2.95	2.15	2.63	2.39	2.945	2
370	3435	SC	2.71	1.88	1.05	0.56	0.805	2.295	1
371	4018	SC	2.53	2.68	1.94	1.78	1.86	2.605	2
372	3119	SC	1.84	1.75	0.51	0.37	0.44	1.795	1
373	4019	SC	2.29	2.57	0.65	1.52	1.085	2.43	1
374	4021	SC	2.4	1.99	0.84	0.85	0.845	2.195	1
375	3372	SC	1.18	2.15	0.59	0.87	0.73	1.665	1
376	3441	SC	2.81	2.9	1.96	1.86	1.91	2.855	2
377	3581	SC	2.76	2.7	1.78	2.5	2.14	2.73	2
378	3076	SC	2.51	2.38	1.1	0.49	0.795	2.445	1
379	3077	SC	0.97	0.96	0.78	0.28	0.53	0.965	1
380	3315	SC	3.26	2.8	2.12	2.13	2.125	3.03	2
381	3660	SC	2.37	2.38	1.74	2	1.87	2.375	1
382	3443	SC	2.7	2.2	0.99	0.83	0.91	2.45	1
383	3470	SC	2.2	1.84	1.01	0.89	0.95	2.02	1
384	3471	SC	1.63	1.57	0.77	0.51	0.64	1.6	1
385	3077	V10	0.99	0.67	0.38	0.25	0.315	0.83	NA
386	3434	SC	1.96	1.88	0.63	0.76	0.695	1.92	1
387	3464	SC	2.51	2.81	1.67	1.56	1.615	2.66	2
388	3612	SC	1.62	2.21	0.55	0.64	0.595	1.915	NA
389	3613	SC	3.36	3.37	2.3	3.06	2.68	3.365	NA
390	3056	V04	1.32	1.49	0.49	0.39	0.44	1.405	NA
391	3554	V04	2.83	3.13	2.07	2.22	2.145	2.98	NA
392	3507	V04	2.46	1.8	0.93	0.73	0.83	2.13	NA
393	3506	V04	1.48	2.4	0.68	1.11	0.895	1.94	NA
394	3059	V04	2.48	2.49	0.81	0.85	0.83	2.485	NA
395	3058	V04	1	1.2	0.17	0.29	0.23	1.1	NA
396	3552	V04	1.79	1.89	0.54	0.56	0.55	1.84	NA
397	3559	V04	2.98	1.39	2.21	1.01	1.61	2.185	NA
398	3061	V04	2.81	2.18	1.11	0.72	0.915	2.495	NA
399	3001	V04	1.56	1.12	0.62	0.48	0.55	1.34	NA
400	3455	V04	0.6	1.06	0.42	0.47	0.445	0.83	NA
401	3415	V04	1.8	1.58	0.45	0.67	0.56	1.69	NA
402	3354	V04	1.42	2.09	0.67	0.67	0.67	1.755	NA
403	3601	V04	2.18	1.93	0.74	0.73	0.735	2.055	NA
404	3605	V04	1.95	1.87	0.57	0.45	0.51	1.91	NA
405	3654	V04	2.24	2.26	0.68	0.91	0.795	2.25	NA
406	3419	V04	2.4	1.73	1.36	0.8	1.08	2.065	NA
407	3653	V04	0.99	1.43	0.37	0.41	0.39	1.21	NA
408	3624	SC	2.63	3.31	2.11	2.14	2.125	2.97	1
409	3018	SC	1.96	1.58	0.6	0.37	0.485	1.77	1
410	3281	SC	1.42	1.61	0.67	0.75	0.71	1.515	1
411	3373	SC	3.14	2.72	1.28	0.96	1.12	2.93	1
412	3442	SC	2.48	2.81	1.53	1.35	1.44	2.645	1
413	3444	SC	2.21	2	0.66	0.48	0.57	2.105	1
414	3445	SC	1.87	2.58	0.73	1.46	1.095	2.225	1
415	3532	SC	2.57	2.2	1.22	0.66	0.94	2.385	1
416	3770	SC	1.72	1.99	0.62	1.09	0.855	1.855	1
417	3773	SC	1.99	1.62	1.27	0.58	0.925	1.805	1
418	3818	SC	0.75	0.73	0.26	0.36	0.31	0.74	1
419	3819	SC	2.33	1.68	0.97	0.6	0.785	2.005	1
420	3862	SC	3.66	3.21	2.8	3.22	3.01	3.435	2
421	3863	SC	2.74	3.48	2.18	2.16	2.17	3.11	1
422	3864	SC	2.1	1.7	1.16	1.29	1.225	1.9	2
423	3175	SC	2	3.06	0.77	1.31	1.04	2.53	1
424	4023	SC	1.85	1.73	1.35	1.16	1.255	1.79	2
425	3021	SC	1.2	0.95	0.76	0.46	0.61	1.075	1
426	3318	SC	2.65	2.99	1.95	2.18	2.065	2.82	2
427	3319	SC	3.75	3.51	3.08	2.53	2.805	3.63	2
428	3320	SC	2.66	2.91	1.87	1.84	1.855	2.785	2
429	3447	SC	2.19	3.23	0.87	0.89	0.88	2.71	1
430	3582	SC	2.62	2.54	1.71	2.15	1.93	2.58	2
431	3771	SC	1.48	0.99	0.7	0.49	0.595	1.235	1
432	3107	V04	1.81	1.11	0.5	0.42	0.46	1.46	NA
433	3417	V04	2.12	2.23	0.92	1.06	0.99	2.175	NA
434	3420	V04	1.52	1.45	0.89	0.74	0.815	1.485	NA
435	3174	SC	2.12	2.41	0.66	1.08	0.87	2.265	1
436	4022	SC	2.12	2.35	0.64	1.36	1	2.235	1
437	3374	SC	3.1	3.11	1.03	1.1	1.065	3.105	1
438	3375	SC	1.06	1.6	0.21	0.3	0.255	1.33	1
439	3376	SC	1.94	2.66	0.71	1.17	0.94	2.3	1
440	3020	SC	1.92	1.54	0.83	0.82	0.825	1.73	1
441	3316	SC	3.48	3.08	2.23	2.28	2.255	3.28	2
442	3317	SC	2.74	2.45	2.16	1.72	1.94	2.595	2
443	3446	SC	1.98	1.7	0.85	0.68	0.765	1.84	1
444	3625	SC	1.86	1.78	0.73	0.69	0.71	1.82	1
445	3002	V04	2.13	2.28	0.8	0.83	0.815	2.205	NA
446	3003	V04	2.19	1.27	0.66	0.57	0.615	1.73	NA
447	3022	SC	1.98	2.15	1.74	1.91	1.825	2.065	2
448	3023	SC	2.36	1.9	0.72	0.71	0.715	2.13	1
449	3024	SC	2.56	2.19	1.01	0.54	0.775	2.375	1
450	3078	SC	2.44	1.89	1.33	0.81	1.07	2.165	1
451	3105	V04	2.05	1.53	0.77	0.43	0.6	1.79	NA
452	3120	SC	1.45	1.63	0.6	0.65	0.625	1.54	1
453	3122	SC	1.55	1.34	1.08	0.69	0.885	1.445	1
454	3176	SC	2.29	2.4	0.95	1.02	0.985	2.345	1
455	3224	SC	1.18	1.17	0.54	0.42	0.48	1.175	1
456	3225	SC	1.39	1.52	0.75	0.68	0.715	1.455	1
457	3226	SC	1.83	1.72	0.95	0.54	0.745	1.775	1
458	3321	SC	2.11	2.09	1.19	1.03	1.11	2.1	1
459	3418	V04	2.34	2.16	0.94	0.81	0.875	2.25	NA
460	3448	SC	2.48	2.25	0.9	0.92	0.91	2.365	1
461	4050	SC	3.21	3.24	2.55	2.38	2.465	3.225	2
462	3086	V06	1.9	2.29	0.68	1.05	0.865	2.095	NA
463	3556	V04	2.69	2.72	1.05	1.81	1.43	2.705	NA
464	3558	V04	0.76	0.96	0.55	0.35	0.45	0.86	1
465	3626	SC	2.17	2.22	0.62	0.65	0.635	2.195	1
466	3627	SC	3.56	3.84	2.74	2.51	2.625	3.7	1
467	4060	SC	2.13	2.09	1.32	1.44	1.38	2.11	2
468	4061	SC	1.73	1.33	1.05	0.54	0.795	1.53	1
469	4062	SC	1	1.32	0.27	0.41	0.34	1.16	1
470	3821	SC	3.24	3.05	2.42	2.53	2.475	3.145	2
471	3865	SC	3.51	2.92	2.21	2.45	2.33	3.215	2
472	3359	V04	1.68	2.01	0.65	0.59	0.62	1.845	NA
473	3423	V04	2.05	2.04	0.54	0.51	0.525	2.045	NA
474	3111	V04	1.63	1.34	0.82	0.66	0.74	1.485	NA
475	3108	V04	2.36	2.81	0.76	0.95	0.855	2.585	NA
476	3214	V04	1.62	1.64	0.66	0.38	0.52	1.63	NA
477	3461	V04	1.62	2.01	0.42	0.54	0.48	1.815	NA
478	3123	SC	2.46	2.06	0.99	0.51	0.75	2.26	1
479	3177	SC	0.59	0.94	0.46	0.39	0.425	0.765	1
480	3227	SC	1.83	2.28	1.09	0.96	1.025	2.055	1
481	3322	SC	1.49	1.26	0.8	0.5	0.65	1.375	1
482	4051	SC	2.1	2.33	0.71	0.94	0.825	2.215	1
483	4052	SC	1.23	1.59	0.54	0.66	0.6	1.41	1
484	3584	SC	2.42	1.85	0.96	0.49	0.725	2.135	1
485	3820	SC	1.71	2.18	1.05	1.24	1.145	1.945	2
486	3901	SC	2.2	2.31	1.49	1.82	1.655	2.255	2
487	3902	SC	2.22	2.3	1.82	1.9	1.86	2.26	2
488	3900	SC	2.6	2.13	1.55	0.96	1.255	2.365	1
489	3124	SC	0.88	0.98	0.25	0.44	0.345	0.93	1
490	3080	SC	1.34	2.17	0.51	0.73	0.62	1.755	1
491	3081	SC	1.62	2.3	0.67	0.57	0.62	1.96	1
492	3822	SC	1.83	1.47	0.59	0.52	0.555	1.65	1
493	4001	V04	2.21	2.06	0.89	0.52	0.705	2.135	NA
494	3110	V04	0.91	0.82	0.42	0.17	0.295	0.865	NA
495	3421	V04	1.62	1.45	0.38	0.3	0.34	1.535	1
496	3422	V04	2.19	1.91	0.84	0.68	0.76	2.05	NA
497	3429	V04	3.08	2.83	1.56	1.03	1.295	2.955	NA
498	3010	V04	1.93	2.6	0.53	0.78	0.655	2.265	1
499	3212	V04	0.97	1.22	0.26	0.38	0.32	1.095	NA
500	41486	V06	1.33	1.24	0.43	0.23	0.33	1.285	NA
501	3113	V04	1.51	1.28	0.45	0.34	0.395	1.395	1
502	3360	V04	1.12	1.45	0.48	0.47	0.475	1.285	NA
503	3006	V04	1.26	1.18	0.41	0.29	0.35	1.22	1
504	3459	V04	1.31	1.04	0.62	0.28	0.45	1.175	NA
505	3567	V04	2.18	2.42	0.57	0.8	0.685	2.3	1
506	3802	V04	2.15	1.63	0.91	0.63	0.77	1.89	NA
507	3612	V04	1.38	2.38	0.74	0.82	0.78	1.88	NA
508	3804	SC	3.2	3.22	2.23	2.3	2.265	3.21	NA
509	3805	SC	3.74	3.54	2.63	2.83	2.73	3.64	NA
510	3806	SC	2.34	2.59	1.62	1.52	1.57	2.465	NA
511	3903	SC	1.53	1.76	0.51	0.83	0.67	1.645	1
512	3178	SC	0.95	1.05	0.65	0.68	0.665	1	1
513	3228	SC	2.14	1.4	0.8	0.35	0.575	1.77	1
514	3282	SC	2.93	3.54	0.78	1	0.89	3.235	1
515	3957	SC	2.58	2.47	0.92	1.02	0.97	2.525	1
516	3323	SC	1.06	0.81	0.52	0.53	0.525	0.935	1
517	3377	SC	2.23	2.85	0.87	1	0.935	2.54	1
518	4054	SC	2	1.76	0.79	0.77	0.78	1.88	1
519	3472	SC	3.42	2.64	1.16	1.02	1.09	3.03	1
520	3585	SC	1.45	1.83	0.68	1.08	0.88	1.64	1
521	3778	SC	1.71	1.3	0.81	0.44	0.625	1.505	1
522	3866	SC	2.93	2.2	1.63	1.01	1.32	2.565	1
523	3867	SC	1.6	1.74	0.53	0.69	0.61	1.67	1
524	3780	SC	2.07	1.57	1.04	0.52	0.78	1.82	1
525	4024	SC	1.48	1.23	0.58	0.6	0.59	1.355	1
526	3179	SC	1.67	2.19	0.63	0.65	0.64	1.93	1
527	3180	SC	1.19	1.69	0.88	0.67	0.775	1.44	1
528	4055	SC	1.86	2.38	0.71	1.14	0.925	2.12	1
529	4056	SC	3.13	3.17	0.81	0.85	0.83	3.15	1
530	4057	SC	2.07	1.59	1.09	0.46	0.775	1.83	1
531	4058	SC	1.93	1.76	0.78	0.64	0.71	1.845	1
532	3868	SC	1.07	1.58	0.56	0.98	0.77	1.325	1
533	3324	SC	3.64	3.5	2.2	2.43	2.315	3.57	2
534	3586	SC	1.12	1.47	0.36	0.53	0.445	1.295	1
535	3823	SC	1.85	2.38	0.95	1.31	1.13	2.115	1
536	3825	SC	2	1.87	0.8	0.59	0.695	1.935	1
537	3229	SC	1.28	2.07	0.88	1.21	1.045	1.675	1
538	3230	SC	1.76	1.21	0.94	0.54	0.74	1.485	1
539	3231	SC	2.13	2.15	0.68	0.49	0.585	2.14	1
540	3781	SC	2.32	2	0.96	0.63	0.795	2.16	1
541	3782	SC	2.46	2.28	1.9	1.9	1.9	2.37	2
542	4025	SC	2.89	2.21	1.18	0.88	1.03	2.55	1
543	3534	SC	3.81	3.97	2.85	2.79	2.82	3.89	2
544	3537	SC	3.6	3.62	1.53	2.03	1.78	3.61	2
545	3700	SC	1.79	2.4	0.88	0.92	0.9	2.095	1
546	3824	SC	2.43	1.8	0.9	0.61	0.755	2.115	1
547	3379	SC	4.02	3.58	3.29	2.99	3.14	3.8	2
548	4093	SC	2.4	2.94	0.81	1.35	1.08	2.67	1
549	3661	SC	2.18	1.58	0.9	0.68	0.79	1.88	1
550	3587	SC	1.92	2.11	0.47	0.72	0.595	2.015	1
551	3701	SC	2.04	1.32	1.27	0.75	1.01	1.68	1
552	3380	SC	1.57	2.15	0.66	0.8	0.73	1.86	1
553	3702	SC	1.39	1.4	0.72	1.03	0.875	1.395	1
554	4073	SC	1.89	2.66	0.59	0.78	0.685	2.275	1
555	4096	SC	1.75	3.04	0.7	1.49	1.095	2.395	1
556	3325	SC	1.52	1.53	0.82	0.63	0.725	1.525	1
557	4095	SC	2.13	2.32	0.84	1.39	1.115	2.225	1
558	4059	SC	3.19	3.07	1.17	1.02	1.095	3.13	1
559	4091	SC	2.06	2.04	0.59	0.57	0.58	2.05	1
560	3533	SC	2.2	2.69	0.72	0.8	0.76	2.445	1
561	3535	SC	2.12	2.91	0.88	1.01	0.945	2.515	1
562	3126	SC	1.39	2.27	0.51	1.09	0.8	1.83	1
563	3181	SC	1.86	2.41	0.57	1.08	0.825	2.135	1
564	4094	SC	1.56	2.16	0.64	0.93	0.785	1.86	1
565	3536	SC	3.16	3.37	2.17	1.71	1.94	3.265	1
566	4090	SC	3.16	3.27	2.6	2.43	2.515	3.215	2
567	3062	V04	1.03	1.51	0.28	0.52	0.4	1.27	NA
568	3267	V04	1.14	1.51	0.5	0.63	0.565	1.325	NA
569	3060	V04	1.33	1.08	0.52	0.44	0.48	1.205	NA
570	3066	V04	1.53	1.97	0.45	0.95	0.7	1.75	NA
571	3268	V04	1.93	1.73	0.84	0.81	0.825	1.83	1
572	3431	V04	1.35	1.16	0.6	0.42	0.51	1.255	NA
573	3433	V04	2.49	2.44	1.03	1.09	1.06	2.465	NA
574	3462	V04	1.35	2.17	0.41	0.66	0.535	1.76	NA
575	3604	V04	2.22	2.65	0.58	0.96	0.77	2.435	NA
576	3067	V04	1.64	1.39	0.59	0.43	0.51	1.515	NA
577	3272	V04	2.21	1.42	1	0.65	0.825	1.815	2
578	50621	V06	1.68	1.36	0.69	0.58	0.635	1.52	NA
579	3434	V04	2.18	2.05	0.83	0.72	0.775	2.115	NA
580	3435	V04	2.14	1.77	0.73	0.5	0.615	1.955	NA
581	3606	V04	2.3	2.6	0.43	0.92	0.675	2.45	NA
582	3607	V04	2.24	2.13	0.85	0.99	0.92	2.185	NA
583	3608	V04	3.01	3.21	0.73	1.01	0.87	3.11	NA
584	3609	V04	1.15	1.42	0.56	0.45	0.505	1.285	NA
585	3856	V04	2.05	2.49	1.23	1.79	1.51	2.27	1
586	3166	V04	1.26	1.67	0.43	0.73	0.58	1.465	NA
587	3168	V04	1.4	1.83	0.35	0.78	0.565	1.615	NA
588	3209	V04	1.07	1.14	0.44	0.5	0.47	1.105	NA
589	3211	V04	1.83	1.73	1.06	0.7	0.88	1.78	NA
590	3269	V04	1.95	1.97	0.74	0.57	0.655	1.96	NA
591	3364	V04	1.98	2.63	0.56	0.97	0.765	2.305	NA
592	3365	V04	1.68	2.56	0.6	0.78	0.69	2.12	NA
593	3366	V04	2.64	2.12	0.92	0.48	0.7	2.38	NA
594	3367	V04	1.83	1.5	0.7	0.59	0.645	1.665	NA
595	51440	V06	2.05	1.86	1.01	0.83	0.92	1.955	NA
596	4005	V04	2.44	2.01	0.95	0.82	0.885	2.225	1
597	3068	V04	2.05	1.82	1	0.72	0.86	1.935	NA
598	3162	V04	1.33	1.63	0.47	0.83	0.65	1.48	NA
599	3575	V04	1.38	1.48	0.55	0.34	0.445	1.43	1
600	3603	V04	2.16	2.46	0.66	0.63	0.645	2.31	NA
601	3616	V04	0.87	1.59	0.37	0.7	0.535	1.23	NA
602	3617	V04	1.78	2.05	0.56	0.79	0.675	1.915	NA
603	4012	V04	1.76	2.16	0.66	0.94	0.8	1.96	1
604	3657	V04	1.71	1.18	0.54	0.58	0.56	1.445	NA
605	3808	V04	1.21	1.49	0.48	0.65	0.565	1.35	1
606	3807	SC	2.03	2.25	1.62	1.52	1.57	2.14	NA
607	3079	SC	1.69	2.05	1.01	1.06	1.035	1.87	2
608	3956	SC	3.07	3	2.4	1.79	2.095	3.035	2
609	3378	SC	2.55	1.92	1.23	0.57	0.9	2.235	1
610	4053	SC	4.18	3.83	2.4	2.56	2.48	4.005	2
611	4070	SC	1.19	1.6	0.59	0.69	0.64	1.395	1
612	4071	SC	1.42	1.63	0.53	0.59	0.56	1.525	1
613	4072	SC	1.94	2.13	0.53	0.64	0.585	2.035	1
614	3628	SC	1.23	1.96	0.57	1.23	0.9	1.595	1
615	3629	SC	2.29	2.76	0.71	1.64	1.175	2.525	1
616	4064	SC	2.26	2.41	1.97	2.04	2.005	2.335	2
617	3777	SC	2	2.34	0.64	0.87	0.755	2.17	1
618	3125	SC	2.05	2.79	0.59	1.12	0.855	2.42	1
619	3284	SC	1.46	1.13	0.44	0.44	0.44	1.295	1
620	3958	SC	3.26	2.74	1.27	1.24	1.255	3	1
621	3959	SC	3.75	3.84	3.24	2.48	2.86	3.795	2
622	4092	SC	2.28	2.55	0.51	0.71	0.61	2.415	1
623	4097	SC	0.94	1.33	0.52	0.64	0.58	1.135	1
624	4098	SC	1.32	1.09	0.46	0.33	0.395	1.205	1
625	3473	SC	1.2	1.49	0.24	0.36	0.3	1.345	1
626	3475	SC	1.46	1.86	0.51	0.75	0.63	1.66	1
627	3476	SC	1.81	1.94	0.4	0.71	0.555	1.875	1
628	3539	SC	2.6	2.36	1.8	1.72	1.76	2.48	2
629	4076	SC	1.74	1.96	0.59	0.6	0.595	1.85	1
630	3630	SC	3.98	3.43	1.5	0.91	1.205	3.705	1
631	3803	SC	2.14	2.52	1.97	1.94	1.955	2.33	NA
632	3827	SC	1.86	1.95	0.95	0.79	0.87	1.905	1
633	3756	SC	2.7	2.57	2.14	2.07	2.105	2.635	NA
634	3767	SC	2.64	2.62	2.28	1.98	2.13	2.63	NA
635	3811	SC	3.09	3.01	2.23	1.98	2.105	3.05	NA
636	3812	SC	2.7	2.76	2.07	1.81	1.94	2.73	NA
637	3813	SC	2.51	2.2	1.94	2.09	2.015	2.355	NA
638	3025	SC	1.64	1.61	0.9	0.47	0.685	1.625	1
639	3026	SC	1.72	2.06	0.63	1.07	0.85	1.89	1
640	3082	SC	2.11	2.39	1.79	1.21	1.5	2.25	2
641	3083	SC	1.96	2.74	0.71	0.97	0.84	2.35	1
642	3127	SC	1.37	2.08	0.52	1.37	0.945	1.725	1
643	3128	SC	1.45	1.32	0.5	0.46	0.48	1.385	1
644	3129	SC	1.33	1.92	0.48	0.67	0.575	1.625	1
645	3130	SC	1.86	1.4	0.93	0.25	0.59	1.63	1
646	3182	SC	2.13	2.43	0.63	0.73	0.68	2.28	1
647	3184	SC	1.15	1.49	0.65	0.66	0.655	1.32	1
648	3232	SC	1.61	1.77	1.12	0.67	0.895	1.69	1
649	3233	SC	2.9	2.53	1.11	0.89	1	2.715	1
650	3326	SC	2.81	2.62	2.02	1.88	1.95	2.715	2
651	3327	SC	2.36	2.61	1.2	1.83	1.515	2.485	1
652	3183	SC	2.95	3.33	2.2	2.01	2.105	3.14	2
653	3381	SC	2.88	3.58	2.29	2.47	2.38	3.23	2
654	3383	SC	2.71	1.98	1.45	0.62	1.035	2.345	1
655	3384	SC	4.12	3.72	3.24	2.46	2.85	3.92	2
656	3385	SC	1.67	2.24	0.76	0.96	0.86	1.955	1
657	4100	SC	3.5	3.22	2.89	2.59	2.74	3.36	2
658	4101	SC	2.88	2.63	1.06	0.89	0.975	2.755	1
659	3478	SC	1.31	1.33	0.54	0.74	0.64	1.32	1
660	3538	SC	3.61	3.65	2.43	2.3	2.365	3.63	2
661	3541	SC	2.49	2.23	1.59	1.32	1.455	2.36	2
662	3588	SC	1.53	1.89	0.45	0.9	0.675	1.71	1
663	4075	SC	2.52	2.48	1.55	1.01	1.28	2.5	1
664	4077	SC	2.21	2.25	0.5	0.89	0.695	2.23	1
665	4078	SC	1.81	1.8	0.99	0.7	0.845	1.805	1
666	4079	SC	3.21	2.84	2.11	2.41	2.26	3.025	2
667	4120	SC	2.05	2.21	1.46	1.52	1.49	2.13	2
668	3631	SC	2.61	2.28	1.56	0.86	1.21	2.445	1
669	3632	SC	1.4	1.04	0.44	0.47	0.455	1.22	1
670	3633	SC	2.37	1.99	1.29	0.66	0.975	2.18	1
671	4026	SC	1.91	1.94	0.62	0.78	0.7	1.925	1
672	4027	SC	1.32	1.13	0.67	0.52	0.595	1.225	1
673	4029	SC	2.77	2.07	1.66	0.81	1.235	2.42	1
674	3662	SC	2.32	2.35	2.11	1.86	1.985	2.335	2
675	4063	SC	2.69	2.01	1.5	1.67	1.585	2.35	2
676	3754	SC	2.76	2.79	2.1	1.7	1.9	2.775	NA
677	3769	SC	2.26	2.46	1.68	1.62	1.65	2.36	2
678	3783	SC	2.97	2.67	2.14	2.37	2.255	2.82	2
679	3784	SC	2.52	2.77	1.54	2.08	1.81	2.645	2
680	3785	SC	2.65	2.06	1.48	0.63	1.055	2.355	1
681	3786	SC	2.1	2.29	1.69	1.79	1.74	2.195	2
682	3787	SC	1.28	1.02	0.6	0.47	0.535	1.15	1
683	3788	SC	1.24	0.94	0.65	0.54	0.595	1.09	1
684	3790	SC	2.23	2.61	1.61	1.57	1.59	2.42	2
685	3826	SC	1.67	1.83	0.9	0.9	0.9	1.75	1
686	3829	SC	1.51	1.97	0.58	0.84	0.71	1.74	1
687	3869	SC	2.05	1.83	1.53	0.85	1.19	1.94	1
688	3904	SC	2.66	2.3	1.39	0.87	1.13	2.48	1
689	3905	SC	1.67	2	0.6	1.13	0.865	1.835	1
690	3704	SC	1.59	2.06	0.94	0.89	0.915	1.825	1
691	3400	V06	0.94	1.33	0.44	0.33	0.385	1.135	NA
692	3409	V06	1.86	1.55	0.72	0.52	0.62	1.705	NA
693	3500	V06	1.48	2.24	0.5	0.54	0.52	1.86	NA
694	3467	V04	1.22	1.29	0.34	0.38	0.36	1.255	NA
695	3522	V04	2.19	1.71	0.53	0.52	0.525	1.95	NA
696	3436	V04	1.39	1.77	0.58	0.57	0.575	1.58	NA
697	3960	SC	1.71	2.23	1.08	1.24	1.16	1.97	1
698	3908	SC	2.71	2.63	2.08	1.91	1.995	2.67	2
699	3961	SC	3.75	3.27	2	1.07	1.535	3.51	1
700	3479	SC	2.91	2.54	1.88	2.31	2.095	2.725	2
701	3870	SC	2.77	2.82	0.93	1.38	1.155	2.795	1
702	3759	SC	2.51	2.4	2.11	2.21	2.16	2.455	NA
703	3765	SC	2.37	2.42	1.92	1.88	1.9	2.395	NA
704	3387	SC	0.61	0.46	0.46	0.13	0.295	0.535	1
705	4099	SC	2.01	2.28	0.76	0.66	0.71	2.145	1
706	4030	SC	2.39	2.1	1.06	0.51	0.785	2.245	1
707	4031	SC	2.59	2.54	1.76	2.2	1.98	2.565	2
708	3832	SC	2.02	1.59	1.09	0.6	0.845	1.805	1
709	3027	SC	2.88	2.74	1.88	1.28	1.58	2.81	1
710	3330	SC	1.25	1.6	0.64	0.73	0.685	1.425	1
711	4104	SC	2.88	2.79	1.73	1.84	1.785	2.835	2
712	4106	SC	2.37	2.2	0.68	0.65	0.665	2.285	1
713	3543	SC	3.9	4.39	2.89	2.88	2.885	4.145	2
714	3634	SC	3.81	3.44	1.72	0.74	1.23	3.625	1
715	3663	SC	1.53	1.23	0.52	0.57	0.545	1.38	1
716	4065	SC	1.64	1.57	0.54	0.56	0.55	1.605	1
717	3768	SC	2.24	2.49	2.15	1.86	2.005	2.365	NA
718	3816	SC	2.48	2.25	1.52	1.96	1.74	2.365	NA
719	3833	SC	1.73	1.49	0.5	0.51	0.505	1.61	1
720	3707	SC	2.11	1.61	0.97	0.94	0.955	1.86	1
721	3552	V06	1.44	1.28	0.52	0.3	0.41	1.36	1
722	3504	V06	1.71	1.49	0.91	0.55	0.73	1.6	NA
723	3650	V06	2.17	2.82	0.51	1.13	0.82	2.495	NA
724	3251	V06	0.49	0.61	0.23	0.15	0.19	0.55	NA
725	3454	V06	1.53	1.31	0.76	0.55	0.655	1.42	N
726	3505	V06	1.05	0.97	0.21	0.31	0.26	1.01	NA
727	3278	V04	1.73	1.74	0.45	0.34	0.395	1.735	NA
728	3012	V04	1.45	1.4	0.5	0.54	0.52	1.425	NA
729	3014	V04	1.96	1.87	0.57	1.05	0.81	1.915	NA
730	3116	V04	1.03	1.43	0.37	0.66	0.515	1.23	NA
731	3220	V04	1.5	1.14	0.64	0.38	0.51	1.32	NA
732	3307	V04	1.9	1.51	0.88	0.61	0.745	1.705	NA
733	3577	V04	1.52	2.14	0.43	0.7	0.565	1.83	NA
734	4011	V04	2.69	2.04	1.27	0.85	1.06	2.365	1
735	3223	V04	1.61	1.44	0.78	0.48	0.63	1.525	NA
736	3439	V04	2.87	2.79	1.07	0.75	0.91	2.83	NA
737	3766	V04	0.92	1.11	0.3	0.38	0.34	1.015	NA
738	3962	SC	3.11	2.93	1.54	1.3	1.42	3.02	1
739	3963	SC	2.5	2.01	1.4	0.56	0.98	2.255	1
740	3967	SC	3.52	3.53	2.97	2.59	2.78	3.525	2
741	3664	SC	1.63	1.94	0.46	1.23	0.845	1.785	1
742	3234	SC	1.21	1.66	0.47	0.58	0.525	1.435	1
743	3235	SC	2.51	2.87	1.97	1.69	1.83	2.69	2
744	3236	SC	2.51	2.45	1.44	1.05	1.245	2.48	1
745	3283	SC	3.05	3.03	2.24	2.12	2.18	3.04	2
746	3964	SC	2.67	3.1	0.94	1.71	1.325	2.885	1
747	3388	SC	2.83	3.15	1.7	2.22	1.96	2.99	2
748	4108	SC	2.02	1.99	0.43	0.6	0.515	2.005	1
749	4109	SC	2.48	2.99	0.96	1.38	1.17	2.735	1
750	4110	SC	1.48	2.05	0.46	0.79	0.625	1.765	1
751	3481	SC	2.55	2.97	1.19	1.85	1.52	2.76	1
752	4121	SC	2.08	1.06	0.95	0.5	0.725	1.57	1
753	3636	SC	2.99	3.18	2.52	2.65	2.585	3.085	2
754	4032	SC	2.33	2.26	1.77	1.83	1.8	2.295	2
755	4067	SC	2.15	2.08	1.83	1.79	1.81	2.115	2
756	3791	SC	2.04	1.85	1	0.8	0.9	1.945	1
757	3834	SC	1.66	1.42	0.88	0.54	0.71	1.54	1
758	3835	SC	1.5	1.59	0.67	0.48	0.575	1.545	1
759	3836	SC	3.26	3.34	2.3	2.37	2.335	3.3	2
760	3911	SC	1.02	2.07	0.61	0.79	0.7	1.545	1
761	3708	SC	3.36	2.98	1.38	1.4	1.39	3.17	1
762	3775	SC	1.39	1.53	0.44	0.79	0.615	1.46	1
763	3776	SC	1.2	1.12	0.38	0.35	0.365	1.16	1
764	3285	SC	1.94	1.64	0.93	0.53	0.73	1.79	1
765	3286	SC	2.59	2.91	2.03	2.23	2.13	2.75	2
766	3328	SC	2.25	2.81	0.89	1.8	1.345	2.53	1
767	3386	SC	0.53	1.31	0.38	0.87	0.625	0.92	1
768	3540	SC	2.69	2.01	1.66	0.81	1.235	2.35	1
769	4074	SC	1.48	1.48	0.92	0.84	0.88	1.48	1
770	3789	SC	1.71	1.52	0.96	0.69	0.825	1.615	1
771	3828	SC	2.2	2.34	1.29	1.1	1.195	2.27	1
772	3830	SC	1.64	1.85	0.86	1.03	0.945	1.745	1
773	3831	SC	1.66	1.21	0.9	0.43	0.665	1.435	1
774	3907	SC	3.02	2.65	1.96	1.98	1.97	2.835	2
775	3705	SC	2.88	2.42	1	1	1	2.65	1
776	3028	SC	1.49	2.21	1.02	0.73	0.875	1.85	1
777	3085	SC	3.35	3.35	2.07	2.09	2.08	3.35	2
778	3086	SC	2.21	2.52	0.88	1.22	1.05	2.365	1
779	3088	SC	2.05	2.65	0.67	1.33	1	2.35	1
780	3131	SC	1.69	1.8	0.65	1.01	0.83	1.745	1
781	3132	SC	1.79	2.01	0.71	0.67	0.69	1.9	1
782	3185	SC	1.46	1.26	0.73	0.73	0.73	1.36	1
783	3188	SC	2.49	2.75	1.82	1.95	1.885	2.62	2
784	3189	SC	3.01	3.06	2.54	2.56	2.55	3.035	2
785	3288	SC	2.28	2.43	0.84	1	0.92	2.355	1
786	3965	SC	2.87	2.5	2.45	2.32	2.385	2.685	2
787	3966	SC	3.26	2.92	3.19	2.88	3.035	3.09	2
788	3968	SC	3.95	3.63	3.37	3.06	3.215	3.79	2
789	3969	SC	4.04	3.37	2.46	2.74	2.6	3.705	2
790	3970	SC	2.25	1.63	1.23	0.5	0.865	1.94	1
791	3972	SC	2.51	3.34	1.24	2.6	1.92	2.925	1
792	3331	SC	1.25	1.79	0.42	1.04	0.73	1.52	1
793	3389	SC	2.13	2.18	1.9	1.6	1.75	2.155	2
794	3390	SC	2.36	2.61	1.85	2.27	2.06	2.485	2
795	4102	SC	1.79	1.63	0.77	0.63	0.7	1.71	1
796	4103	SC	2.3	2.3	1.17	0.67	0.92	2.3	1
797	4105	SC	3.25	3.19	2.19	2.21	2.2	3.22	2
798	3083	V06	1.34	1.95	0.58	1	0.79	1.645	NA
799	4111	SC	2.34	2.52	0.56	0.74	0.65	2.43	1
800	4112	SC	3.17	2.51	1.71	1.07	1.39	2.84	1
801	4113	SC	2.05	2.17	0.69	0.98	0.835	2.11	1
802	4114	SC	1.64	1.82	0.93	0.73	0.83	1.73	1
803	3480	SC	3.14	3.28	2.39	2.03	2.21	3.21	2
804	3482	SC	1.86	2.21	0.79	0.84	0.815	2.035	1
805	3542	SC	1.59	1.42	0.39	0.41	0.4	1.505	1
806	3544	SC	3.07	3.12	2.4	1.87	2.135	3.095	1
807	3589	SC	1.07	0.98	0.36	0.4	0.38	1.025	1
808	3591	SC	2.35	1.29	1.28	0.64	0.96	1.82	1
809	4122	SC	1.8	1.41	0.8	0.39	0.595	1.605	1
810	4123	SC	2.42	1.75	1.17	0.71	0.94	2.085	1
811	4124	SC	1.95	1.59	0.61	0.68	0.645	1.77	1
812	4125	SC	2.03	2.47	0.88	1.49	1.185	2.25	1
813	3635	SC	2.79	2.99	2.47	2.5	2.485	2.89	2
814	3637	SC	2.9	2.82	2.62	2.76	2.69	2.86	2
815	3638	SC	2.16	1.93	0.64	0.71	0.675	2.045	1
816	3639	SC	3.31	3.28	2.44	2.48	2.46	3.295	2
817	4033	SC	2.2	2.49	0.82	1.68	1.25	2.345	1
818	4034	SC	2.13	1.71	0.8	0.51	0.655	1.92	1
819	4035	SC	2.08	2.21	1.08	0.86	0.97	2.145	1
820	4036	SC	2.99	3.15	2.91	2.81	2.86	3.07	2
821	4038	SC	2.42	1.97	0.85	0.7	0.775	2.195	1
822	3665	SC	1.89	1.71	0.78	0.55	0.665	1.8	1
823	3666	SC	1.39	1.63	0.51	0.79	0.65	1.51	1
824	4066	SC	1.4	1.36	0.8	0.76	0.78	1.38	1
825	4069	SC	2.26	2.35	0.55	1.15	0.85	2.305	1
826	4135	SC	2.59	2.37	1.71	1.67	1.69	2.48	1
827	4139	SC	2.44	2.82	2.05	1.63	1.84	2.63	2
828	3750	SC	2.77	2.64	1.97	2.05	2.01	2.705	2
829	3792	SC	1.57	1.77	0.75	0.56	0.655	1.67	1
830	3793	SC	2.18	2.52	0.7	1.16	0.93	2.35	1
831	3817	SC	2.71	2.38	1.72	1.54	1.63	2.545	NA
832	3837	SC	1.21	1.72	0.44	1.07	0.755	1.465	1
833	3838	SC	2.53	2.47	1.57	0.93	1.25	2.5	1
834	3910	SC	2.11	2.13	0.54	0.77	0.655	2.12	1
835	3914	SC	1.44	1.91	0.89	1.3	1.095	1.675	1
836	3029	SC	3.28	3.2	2.53	2.71	2.62	3.24	2
837	3087	SC	2.63	2.62	1.76	1.43	1.595	2.625	2
838	3089	SC	1.71	1.92	0.68	0.65	0.665	1.815	1
839	3133	SC	2.91	2.34	1.88	1.43	1.655	2.625	1
840	3134	SC	1.93	1.42	1.06	0.66	0.86	1.675	1
841	3186	SC	1.66	2.05	0.75	0.98	0.865	1.855	1
842	3190	SC	2.1	1.96	1.13	0.72	0.925	2.03	1
843	3191	SC	2.65	2.52	2.17	1.91	2.04	2.585	2
844	3237	SC	2.1	2.11	1.2	1.16	1.18	2.105	2
845	3289	SC	2.03	2.39	1.79	1.95	1.87	2.21	2
846	3290	SC	2.58	3.27	2.21	2.09	2.15	2.925	2
847	3971	SC	3.79	2.95	1.74	0.98	1.36	3.37	1
848	3332	SC	1.61	1.05	0.57	0.57	0.57	1.33	1
849	3333	SC	1.17	1.27	0.38	0.37	0.375	1.22	1
850	3391	SC	2.95	3.05	2.6	2.91	2.755	3	2
851	3392	SC	2.66	3.51	1.28	1.87	1.575	3.085	1
852	4115	SC	1.85	1.31	1.13	0.67	0.9	1.58	1
853	4116	SC	3.09	3.06	2.64	2.67	2.655	3.075	2
854	4117	SC	2.19	1.71	0.78	0.53	0.655	1.95	1
855	4118	SC	3.23	3.06	2.59	2.7	2.645	3.145	2
856	3592	SC	1.79	1.66	0.69	0.91	0.8	1.725	1
857	3593	SC	2.08	2.21	0.53	1.32	0.925	2.145	1
858	4126	SC	1.54	1.88	0.63	0.4	0.515	1.71	1
859	4127	SC	2.6	2.34	2.54	2.27	2.405	2.47	2
860	4037	SC	1.94	1.71	0.99	0.87	0.93	1.825	1
861	3668	SC	2.6	2.31	1.42	1.66	1.54	2.455	2
862	4137	SC	1.94	1.68	1.22	1.29	1.255	1.81	1
863	4140	SC	3.26	2.82	2.53	2.47	2.5	3.04	2
864	3794	SC	2.94	3.27	2.46	2.48	2.47	3.105	2
865	3795	SC	1.9	2.15	0.72	0.83	0.775	2.025	1
866	3796	SC	3.13	3.04	2.32	2.23	2.275	3.085	2
867	3871	SC	2.91	2.97	2.62	2.35	2.485	2.94	2
868	3915	SC	3.27	3.49	2.74	2.69	2.715	3.38	2
869	3916	SC	1.57	1.05	0.71	0.44	0.575	1.31	1
870	3917	SC	2.68	2.39	1.78	2.08	1.93	2.535	2
871	3709	SC	1.62	1.55	0.8	0.71	0.755	1.585	1
872	3062	V10	0.96	1.45	0.64	0.52	0.58	1.205	NA
873	3711	SC	1.98	2.21	0.92	0.98	0.95	2.095	1
874	3001	V06	1.68	1.26	0.38	0.42	0.4	1.47	NA
875	3058	V06	0.64	1.08	0.45	0.33	0.39	0.86	NA
876	3059	V06	2.12	2.48	0.74	0.92	0.83	2.3	NA
877	3061	V06	2.58	1.77	0.95	0.56	0.755	2.175	NA
878	3107	V06	1.48	0.81	0.43	0.38	0.405	1.145	NA
879	3110	V06	0.81	0.75	0.34	0.34	0.34	0.78	NA
880	3154	V06	1.39	2.25	0.49	0.63	0.56	1.82	NA
881	3252	V06	2.1	1.62	1.03	0.52	0.775	1.86	NA
882	3352	V06	1.37	1.33	0.6	0.33	0.465	1.35	NA
883	3359	V06	1.58	1.8	0.73	0.5	0.615	1.69	NA
884	3415	V06	1.39	1.42	0.76	0.47	0.615	1.405	NA
885	3455	V06	0.53	0.89	0.24	0.36	0.3	0.71	NA
886	51252	V06	1.58	1.46	0.48	0.57	0.525	1.52	NA
887	51186	V06	1.64	1.7	0.49	0.77	0.63	1.67	3
888	3556	V06	2.26	2.19	1.03	1.36	1.195	2.225	NA
889	3557	V06	1.35	1.2	0.47	0.26	0.365	1.275	1
890	3559	V06	3.17	1.95	2.12	0.88	1.5	2.56	1
891	4001	V06	2.04	1.53	0.62	0.64	0.63	1.785	NA
892	3856	V06	2.18	2.38	1.3	1.78	1.54	2.28	1
893	3051	V06	2.26	1.94	0.57	0.65	0.61	2.1	NA
894	3052	V06	1.54	0.94	0.77	0.4	0.585	1.24	NA
895	3054	V06	1.73	1.97	0.8	0.69	0.745	1.85	NA
896	3056	V06	1.05	1.12	0.5	0.3	0.4	1.085	NA
897	3102	V06	1.21	1.71	0.39	0.57	0.48	1.46	NA
898	3150	V06	2.23	1.83	0.8	0.62	0.71	2.03	NA
899	3403	V06	1.87	1.05	0.67	0.57	0.62	1.46	NA
900	3406	V06	1.21	1.61	0.42	0.59	0.505	1.41	NA
901	3407	V06	2.23	2.2	0.7	0.9	0.8	2.215	NA
902	3451	V06	1.34	0.99	0.71	0.53	0.62	1.165	NA
903	3502	V06	1.4	2.08	0.47	0.48	0.475	1.74	NA
904	3558	V06	0.75	1.09	0.4	0.5	0.45	0.92	NA
905	3003	V06	1.73	1.23	0.69	0.33	0.51	1.48	NA
906	3010	V06	1.6	2.5	0.3	0.74	0.52	2.05	NA
907	3060	V06	1.13	1.19	0.4	0.46	0.43	1.16	NA
908	3066	V06	1.41	2	0.41	0.69	0.55	1.705	NA
909	3105	V06	1.64	1.62	0.5	0.36	0.43	1.63	NA
910	3108	V06	2.44	3.1	0.65	1.28	0.965	2.77	NA
911	3111	V06	2.21	1.37	0.52	0.64	0.58	1.79	NA
912	3113	V06	0.96	0.66	0.6	0.32	0.46	0.81	NA
913	3166	V06	1.59	1.86	0.59	0.66	0.625	1.725	NA
914	3168	V06	1.46	1.85	0.38	0.63	0.505	1.655	NA
915	3207	V06	1.97	1.96	0.59	0.37	0.48	1.965	NA
916	3209	V06	1.05	1.27	0.57	0.59	0.58	1.16	NA
917	3211	V06	1.59	1.5	0.73	0.56	0.645	1.545	NA
918	3212	V06	0.8	1.1	0.32	0.42	0.37	0.95	NA
919	3214	V06	1.59	1.69	0.5	0.65	0.575	1.64	NA
920	3305	V04	1.71	1.69	0.69	0.76	0.725	1.7	NA
921	3354	V06	1.38	2.13	0.59	0.69	0.64	1.755	NA
922	3783	V06	2.74	2.95	2.13	2.52	2.325	2.845	NA
923	3061	V10	2.24	1.92	0.72	0.46	0.59	2.08	NA
924	3360	V06	1.07	1	0.5	0.36	0.43	1.035	NA
925	3364	V06	1.63	2.44	0.5	0.75	0.625	2.035	NA
926	3366	V06	2.88	2.46	0.93	0.52	0.725	2.67	NA
927	3367	V06	1.88	1.15	0.38	0.53	0.455	1.515	NA
928	3417	V06	2.26	2.54	0.84	1.06	0.95	2.4	NA
929	3418	V06	2.63	2.33	1	0.65	0.825	2.48	NA
930	3419	V06	2.64	2.06	1.44	0.79	1.115	2.35	NA
931	3421	V06	2.69	2.39	1.05	0.69	0.87	2.54	NA
932	3422	V06	2.23	1.74	0.94	0.73	0.835	1.985	NA
933	3423	V06	1.73	1.62	0.63	0.48	0.555	1.675	NA
934	3429	V06	3.56	3.18	1.79	1.17	1.48	3.37	NA
935	3430	V04	1.91	2.08	0.56	0.55	0.555	1.995	NA
936	3430	V06	1.51	2.19	0.49	0.73	0.61	1.85	1
937	3431	V06	2.9	2.45	1.78	0.87	1.325	2.675	NA
938	3432	V06	1.94	2.15	0.53	0.49	0.51	2.045	NA
939	3433	V06	2.55	2.69	1.29	0.99	1.14	2.62	NA
940	3459	V06	1.1	0.94	0.5	0.38	0.44	1.02	NA
941	3462	V06	1.8	2.09	0.61	0.66	0.635	1.945	NA
942	3512	V06	3.91	4.22	2.29	2.64	2.465	4.065	1
943	3514	V04	1.93	1.72	0.79	0.75	0.77	1.825	NA
944	3516	V06	2.5	2.28	0.89	0.75	0.82	2.39	NA
945	3564	V06	1.52	1.51	0.59	0.34	0.465	1.515	1
946	3567	V06	2.1	2.17	0.64	0.76	0.7	2.135	NA
947	3574	V06	0.81	1.13	0.39	0.48	0.435	0.97	NA
948	3601	V06	2.27	2.17	0.66	0.73	0.695	2.22	NA
949	3604	V06	2.26	2.52	0.7	0.88	0.79	2.39	NA
950	3605	V06	1.95	1.49	0.66	0.57	0.615	1.72	NA
951	4005	V06	2.6	1.85	1.05	0.71	0.88	2.225	1
952	3654	V06	1.64	2	0.75	0.82	0.785	1.82	1
953	3753	V04	0.99	0.81	0.43	0.4	0.415	0.9	1
954	3002	V06	2.56	2.87	0.93	1.07	1	2.715	NA
955	3067	V06	1.71	1.45	0.35	0.19	0.27	1.58	NA
956	3068	V10	1.94	1.48	0.53	0.55	0.54	1.71	NA
957	3162	V06	1.14	1.66	0.52	0.67	0.595	1.4	NA
958	3218	V04	0.82	1.36	0.32	0.46	0.39	1.09	NA
959	3218	V06	0.95	1.37	0.25	0.61	0.43	1.16	NA
960	3275	V04	2.21	1.97	0.59	0.63	0.61	2.09	NA
961	3308	V04	1.75	1.24	0.54	0.45	0.495	1.495	NA
962	3420	V06	1.48	1.6	0.57	0.63	0.6	1.54	NA
963	3434	V06	1.88	1.97	0.7	0.77	0.735	1.925	NA
964	3435	V06	2.22	1.65	0.69	0.49	0.59	1.935	NA
965	3461	V06	1.15	1.48	0.44	0.48	0.46	1.315	NA
966	3603	V06	2.52	2.58	1.39	0.54	0.965	2.55	NA
967	3606	V06	2.27	2.61	0.48	0.75	0.615	2.44	1
968	3607	V06	1.99	2.38	0.72	0.98	0.85	2.185	NA
969	3608	V06	3.52	3.72	0.74	1.27	1.005	3.62	NA
970	3609	V06	1.48	1.41	0.6	0.42	0.51	1.445	1
971	3612	V06	1.55	1.82	0.45	0.68	0.565	1.685	NA
972	3617	V06	1.64	1.82	0.31	0.53	0.42	1.73	NA
973	3653	V06	0.73	1.39	0.43	0.58	0.505	1.06	1
974	3752	V04	1.55	1.82	0.56	0.69	0.625	1.685	1
975	3752	V06	1.36	1.73	0.3	0.83	0.565	1.545	NA
976	3184	V10	1.03	1.55	0.56	0.66	0.61	1.29	NA
977	3757	V04	0.99	1.02	0.5	0.43	0.465	1.005	NA
978	3757	V06	1.15	1.05	0.4	0.28	0.34	1.1	NA
979	3758	V04	2.02	1.44	0.74	0.64	0.69	1.73	NA
980	3758	V06	1.98	1.52	0.87	0.71	0.79	1.75	NA
981	3760	V04	1.64	1.93	0.46	0.74	0.6	1.785	NA
982	3802	V06	1.74	1.43	0.74	0.57	0.655	1.585	NA
983	3808	V06	1.1	1.35	0.46	0.64	0.55	1.225	1
984	3018	V04	2.17	1.63	0.68	0.69	0.685	1.9	NA
985	3021	V04	0.89	1.02	0.32	0.46	0.39	0.955	NA
986	3076	V04	2.59	2.17	0.74	0.52	0.63	2.38	NA
987	3077	V04	0.89	0.93	0.45	0.29	0.37	0.91	NA
988	3118	V04	1.59	1.72	0.51	0.68	0.595	1.655	NA
989	3119	V04	1.98	1.59	0.65	0.43	0.54	1.785	NA
990	3173	V04	1.97	1.43	0.83	0.57	0.7	1.7	NA
991	3174	V04	1.65	1.79	0.61	0.91	0.76	1.72	NA
992	3175	V04	1.91	2.5	0.7	1.16	0.93	2.205	NA
993	3954	V04	3.09	2.64	1.54	1.2	1.37	2.865	NA
994	3309	V04	1.97	2.24	0.61	1.05	0.83	2.105	NA
995	3312	V04	2.09	2.06	0.89	0.97	0.93	2.075	NA
996	3313	V04	0.88	1.02	0.37	0.42	0.395	0.95	NA
997	3371	V04	2.56	2.52	0.57	0.54	0.555	2.54	NA
998	3372	V04	1.43	1.62	0.56	0.58	0.57	1.525	NA
999	3373	V04	2.9	2.88	1.25	0.76	1.005	2.89	NA
1000	3374	V04	2.89	2.76	0.75	0.85	0.8	2.825	NA
1001	3375	V04	1.32	1.39	0.64	0.59	0.615	1.355	NA
1002	3440	V04	1.71	2.51	0.52	1.14	0.83	2.11	NA
1003	3442	V04	2.84	2.74	1.19	1.09	1.14	2.79	NA
1004	3012	V10	1.77	1.26	0.72	0.39	0.555	1.515	NA
1005	3444	V04	2.25	1.96	0.67	0.71	0.69	2.105	NA
1006	3445	V04	1.52	2.28	0.63	1.1	0.865	1.9	NA
1007	3469	V04	1.84	1.9	0.9	0.69	0.795	1.87	NA
1008	3470	V04	2.08	1.5	0.86	0.57	0.715	1.79	NA
1009	3471	V04	1.64	1.58	0.58	0.53	0.555	1.61	NA
1010	3530	V04	3.25	2.57	1.56	0.83	1.195	2.91	NA
1011	3532	V04	2.39	2.22	1.04	1.02	1.03	2.305	NA
1012	3621	V04	2.5	1.64	0.65	0.49	0.57	2.07	NA
1013	3622	V04	1.79	1.96	0.52	0.85	0.685	1.875	NA
1014	4019	V04	1.61	1.98	0.71	0.97	0.84	1.795	1
1015	4020	V04	1.13	0.91	0.47	0.3	0.385	1.02	1
1016	4021	V04	1.86	1.96	0.76	0.62	0.69	1.91	1
1017	4022	V04	1.93	2.57	0.57	1.01	0.79	2.25	1
1018	3659	V04	1.71	1.24	0.51	0.44	0.475	1.475	1
1019	3660	V04	1.95	2.24	1.76	1.73	1.745	2.095	NA
1020	3762	V04	1.86	1.84	0.72	0.46	0.59	1.85	NA
1021	3763	V04	1.03	1.16	0.49	0.44	0.465	1.095	NA
1022	3770	V04	1.19	1.28	0.36	0.59	0.475	1.235	NA
1023	3773	V04	1.88	1.49	0.82	0.45	0.635	1.685	NA
1024	3814	V04	1.85	1.19	0.5	0.29	0.395	1.52	NA
1025	3815	V04	2.28	1.78	1.1	0.84	0.97	2.03	1
1026	3818	V04	0.85	0.99	0.35	0.53	0.44	0.92	1
1027	3819	V04	2.37	1.96	0.98	0.56	0.77	2.165	1
1028	3020	V04	1.83	1.71	0.68	0.7	0.69	1.77	NA
1029	3023	V04	2.55	2.4	0.86	0.74	0.8	2.475	NA
1030	3024	V04	2.42	1.96	0.69	0.64	0.665	2.19	NA
1031	3078	V04	2.67	1.92	1.16	0.59	0.875	2.295	NA
1032	3068	V06	2.05	1.88	0.36	0.54	0.45	1.965	NA
1033	3120	V04	1.46	1.68	0.33	0.5	0.415	1.57	NA
1034	3122	V04	1.62	0.95	0.85	0.54	0.695	1.285	NA
1035	3630	V06	2.39	1.73	0.68	0.5	0.59	2.06	NA
1036	3124	V04	1	1.09	0.7	0.67	0.685	1.045	NA
1037	3176	V04	2.54	2.4	0.8	0.86	0.83	2.47	NA
1038	3178	V04	0.81	0.86	0.51	0.56	0.535	0.835	NA
1039	3179	V04	1.38	1.98	0.5	0.72	0.61	1.68	NA
1040	3180	V04	0.87	1.35	0.36	0.52	0.44	1.11	NA
1041	3225	V04	1.27	1.16	0.57	0.54	0.555	1.215	NA
1042	3227	V04	1.96	2.18	0.95	1.19	1.07	2.07	NA
1043	3228	V04	1.64	1.06	0.49	0.32	0.405	1.35	NA
1044	3229	V04	1.2	1.56	0.28	0.6	0.44	1.38	NA
1045	3230	V04	1.36	1.38	0.71	0.67	0.69	1.37	NA
1046	3231	V04	1.5	1.51	0.43	0.45	0.44	1.505	NA
1047	3957	V04	1.88	1.83	0.83	1.15	0.99	1.855	NA
1048	3323	V04	0.66	0.58	0.23	0.38	0.305	0.62	NA
1049	3377	V04	2	2.56	0.66	1.08	0.87	2.28	NA
1050	3378	V04	2.03	2.05	1.12	0.53	0.825	2.04	NA
1051	3380	V04	1.38	1.63	0.49	0.53	0.51	1.505	NA
1052	3448	V04	1.94	2.04	0.61	0.69	0.65	1.99	NA
1053	4051	V04	2.05	2.62	0.94	0.98	0.96	2.335	NA
1054	4052	V04	1.41	1.71	0.58	0.76	0.67	1.56	NA
1055	4054	V04	1.58	1.51	0.68	0.72	0.7	1.545	NA
1056	4055	V04	1.64	2.2	0.51	1.01	0.76	1.92	NA
1057	4056	V04	2.72	2.56	0.78	0.82	0.8	2.64	NA
1058	4057	V04	1.91	1.57	0.9	0.53	0.715	1.74	NA
1059	4058	V04	1.67	1.85	0.67	0.65	0.66	1.76	NA
1060	4093	V04	1.82	2.26	0.62	1.02	0.82	2.04	NA
1061	3472	V04	1.83	1.77	0.99	0.62	0.805	1.8	NA
1062	3584	V04	1.91	1.37	0.65	0.4	0.525	1.64	NA
1063	3585	V04	1.25	1.49	0.46	0.71	0.585	1.37	NA
1064	3586	V04	1.01	1.27	0.33	0.52	0.425	1.14	NA
1065	3587	V04	1.58	1.74	0.56	0.63	0.595	1.66	NA
1066	4070	V04	1.04	1.17	0.55	0.51	0.53	1.105	NA
1067	4071	V04	1.35	1.35	0.36	0.42	0.39	1.35	1
1068	4072	V04	2.06	2.22	0.55	0.66	0.605	2.14	1
1069	3625	V04	2.14	1.58	0.65	0.37	0.51	1.86	NA
1070	3629	V04	1.73	2.39	0.69	1.3	0.995	2.06	NA
1071	4024	V04	1.26	1.1	0.55	0.55	0.55	1.18	1
1072	4025	V04	2.55	2.1	1.16	0.9	1.03	2.325	1
1073	3661	V04	1.5	1.02	0.73	0.53	0.63	1.26	NA
1074	3771	V04	1.43	0.96	0.52	0.34	0.43	1.195	NA
1075	3775	V04	1.2	1.35	0.6	0.5	0.55	1.275	NA
1076	3776	V04	1.16	0.93	0.52	0.32	0.42	1.045	NA
1077	3777	V04	1.78	2.1	0.57	0.83	0.7	1.94	NA
1078	3778	V04	1.57	1.37	0.68	0.48	0.58	1.47	NA
1079	3779	SC	2.44	2.42	2.06	1.96	2.01	2.43	2
1080	3780	V04	1.96	1.62	0.55	0.52	0.535	1.79	NA
1081	3781	V04	2.3	1.88	0.96	0.66	0.81	2.09	NA
1082	3822	V04	1.74	1.24	0.55	0.54	0.545	1.49	NA
1083	3823	V04	1.72	2.17	0.63	1.05	0.84	1.945	NA
1084	3824	V04	2.23	1.83	0.79	0.64	0.715	2.03	1
1085	3825	V04	1.96	1.9	0.72	0.47	0.595	1.93	1
1086	3866	V04	2.2	1.65	0.77	0.45	0.61	1.925	1
1087	3868	V04	0.94	1.06	0.41	0.45	0.43	1	1
1088	3900	V04	2.38	2.08	1.18	1.05	1.115	2.23	NA
1089	3700	V04	0.73	1.57	0.71	0.67	0.69	1.15	NA
1090	3701	V04	1.84	1.64	1.17	0.6	0.885	1.74	NA
1091	3125	V04	1.88	2.15	0.66	0.99	0.825	2.015	NA
1092	3181	V04	1.53	2.1	0.65	0.78	0.715	1.815	NA
1093	3325	V04	1.25	1.23	0.59	0.57	0.58	1.24	NA
1094	4059	V04	2.47	2.65	0.87	0.78	0.825	2.56	NA
1095	4091	V04	1.93	2.03	0.57	0.49	0.53	1.98	NA
1096	4092	V04	1.93	2.21	0.63	0.72	0.675	2.07	NA
1097	4096	V04	1.99	3.26	0.83	1.25	1.04	2.625	NA
1098	3473	V04	0.9	1.2	0.26	0.08	0.17	1.05	NA
1099	3475	V04	1.36	1.38	0.59	0.71	0.65	1.37	NA
1100	3476	V04	1.32	2	0.61	0.58	0.595	1.66	NA
1101	3540	V04	2.62	2.04	1.39	0.74	1.065	2.33	NA
1102	4073	V04	1.7	2.19	0.66	0.72	0.69	1.945	NA
1103	3631	V04	2.7	2.35	1.5	0.7	1.1	2.525	NA
1104	4026	V04	1.7	2.01	0.75	0.66	0.705	1.855	1
1105	4027	V04	1.01	1.15	0.43	0.35	0.39	1.08	1
1106	4029	V04	2.59	2.18	1.62	0.93	1.275	2.385	1
1107	3788	V04	1.01	0.88	0.59	0.28	0.435	0.945	NA
1108	3826	V04	1.63	1.74	0.53	0.73	0.63	1.685	1
1109	3828	V04	2.02	2.06	0.89	0.82	0.855	2.04	1
1110	3829	V04	1.33	2	0.56	0.72	0.64	1.665	1
1111	3702	V04	1.11	1.61	0.57	0.83	0.7	1.36	NA
1112	3704	V04	1.72	1.86	0.57	0.83	0.7	1.79	NA
1113	3705	V04	1.79	1.65	0.74	0.56	0.65	1.72	NA
1114	3012	V06	1.11	1.06	0.58	0.33	0.455	1.085	NA
1115	3083	V04	1.59	2.13	0.51	0.96	0.735	1.86	NA
1116	3233	V04	3.21	2.4	1.36	0.89	1.125	2.805	NA
1117	3328	V04	1.82	2.52	0.76	1.36	1.06	2.17	NA
1118	3365	V06	1.64	2.53	0.67	0.95	0.81	2.085	NA
1119	3383	V04	2.27	1.52	1.01	0.86	0.935	1.895	NA
1120	3439	V06	2.42	2.16	1.08	0.84	0.96	2.29	NA
1121	3575	V06	1.43	1.29	0.38	0.28	0.33	1.36	NA
1122	3707	V04	1.52	1.25	0.42	0.63	0.525	1.385	NA
1123	3830	V04	1.56	1.96	0.66	0.99	0.825	1.76	NA
1124	3834	V04	1.59	1.27	0.83	0.56	0.695	1.43	NA
1125	3710	V10	0.85	0.71	0.39	0.34	0.365	0.78	NA
1126	3910	V04	1.79	2.13	0.44	0.7	0.57	1.96	NA
1127	3709	V10	1.21	1.23	0.71	0.42	0.565	1.22	NA
1128	3951	V06	2.93	2.53	1.31	0.84	1.075	2.73	1
1129	4030	V04	2.37	2.03	0.8	0.72	0.76	2.2	NA
1130	4074	V04	1.2	0.97	0.39	0.19	0.29	1.085	1
1131	4099	V04	2.14	2.07	0.66	0.54	0.6	2.105	NA
1132	4102	V04	2.05	1.75	0.82	0.73	0.775	1.9	NA
1133	4103	V04	2.51	2.46	1.08	0.89	0.985	2.485	NA
1134	4108	V04	1.98	2.03	0.6	0.63	0.615	2.005	NA
1135	4109	V04	2.34	2.56	0.77	1.06	0.915	2.45	NA
1136	3020	V06	1.89	1.55	0.62	0.45	0.535	1.72	NA
1137	3060	V10	0.73	0.98	0.4	0.25	0.325	0.855	NA
1138	3795	V10	1.89	2.37	0.9	0.96	0.93	2.13	NA
1139	3059	V10	2.18	2.3	0.9	0.92	0.91	2.24	NA
1140	3308	V06	1.49	1.22	0.84	0.52	0.68	1.355	NA
1141	4011	V06	2.13	1.92	1.32	0.85	1.085	2.025	NA
1142	4013	V04	1.37	1.81	0.47	0.67	0.57	1.59	NA
1143	3076	V06	1.75	1.73	0.62	0.47	0.545	1.74	NA
1144	3077	V06	1.13	0.81	0.43	0.26	0.345	0.97	NA
1145	4126	V10	1.04	0.89	0.37	0.69	0.53	0.965	NA
1146	3954	V06	3.39	3.17	1.78	0.99	1.385	3.28	NA
1147	3309	V06	1.96	2.24	0.81	0.94	0.875	2.1	NA
1148	3593	V10	1.4	1.31	0.45	0.74	0.595	1.355	NA
1149	3442	V06	2.42	2.34	1.08	0.9	0.99	2.38	NA
1150	3467	V06	1.16	1.17	0.44	0.5	0.47	1.165	NA
1151	3469	V06	2.35	2.05	0.97	0.9	0.935	2.2	NA
1152	3471	V06	1.38	1.52	0.61	0.53	0.57	1.45	NA
1153	3528	V06	1.53	2.01	0.57	0.37	0.47	1.77	NA
1154	3592	V10	0.96	1.17	0.41	0.45	0.43	1.065	NA
1155	4019	V06	1.66	1.78	0.53	0.9	0.715	1.72	NA
1156	4022	V06	1.87	2.15	0.56	0.74	0.65	2.01	NA
1157	3766	V06	0.92	1.28	0.36	0.33	0.345	1.1	NA
1158	3773	V06	1.77	1.36	0.9	0.36	0.63	1.565	NA
1159	4117	V10	1.63	1.39	0.69	0.39	0.54	1.51	NA
1160	3385	V04	1.73	1.92	0.75	0.79	0.77	1.825	NA
1161	3386	V04	0.43	1.07	0.14	0.56	0.35	0.75	NA
1162	3961	V04	3.81	3.58	1.51	0.61	1.06	3.695	NA
1163	3963	V04	2.68	1.73	1.09	0.54	0.815	2.205	NA
1164	3964	V04	2.7	3.4	0.86	1.71	1.285	3.05	NA
1165	4110	V04	1.74	1.75	0.46	0.57	0.515	1.745	NA
1166	4111	V04	2.37	1.9	0.69	0.45	0.57	2.135	NA
1167	3482	V04	1.57	2.01	0.74	0.69	0.715	1.79	NA
1168	3542	V04	1.21	1.51	0.36	0.52	0.44	1.36	NA
1169	4123	V04	2.45	2	1.2	0.65	0.925	2.225	NA
1170	4135	V04	2.65	2.28	1.29	1.44	1.365	2.465	NA
1171	3792	V04	1.56	1.59	0.64	0.5	0.57	1.575	NA
1172	3793	V04	1.81	2.23	0.43	0.98	0.705	2.02	NA
1173	3835	V04	1.28	1.06	0.6	0.51	0.555	1.17	NA
1174	4115	V04	2.16	1.42	1.19	0.7	0.945	1.79	NA
1175	3058	V10	0.59	0.66	0.22	0.46	0.34	0.625	NA
1176	3056	V10	0.88	0.78	0.28	0.37	0.325	0.83	NA
1177	3052	V10	1.62	0.99	0.63	0.4	0.515	1.305	NA
1178	3021	V06	1.13	0.98	0.3	0.44	0.37	1.055	NA
1179	3190	V10	1.62	1.42	1.03	0.55	0.79	1.52	NA
1180	3003	V10	2.51	1.62	0.98	0.54	0.76	2.065	NA
1181	3118	V06	1.28	1.44	0.44	0.52	0.48	1.36	NA
1182	3186	V10	1.21	1.68	0.87	0.53	0.7	1.445	NA
1183	3173	V06	2.05	1.42	0.79	0.69	0.74	1.735	NA
1184	3174	V06	1.69	2.31	0.55	0.79	0.67	2	NA
1185	3175	V06	1.9	2.4	0.68	1.36	1.02	2.15	NA
1186	3312	V06	2.11	2.1	0.95	0.99	0.97	2.105	NA
1187	3371	V06	2.09	1.87	0.74	0.52	0.63	1.98	NA
1188	3372	V06	1.12	1.52	0.37	0.5	0.435	1.32	NA
1189	3134	V10	1.19	0.99	0.43	0.33	0.38	1.09	NA
1190	3444	V06	1.87	1.84	0.58	0.43	0.505	1.855	NA
1191	3470	V06	2.11	1.73	0.96	0.73	0.845	1.92	NA
1192	3089	V10	0.52	0.78	0.27	0.25	0.26	0.65	NA
1193	3530	V06	3.48	3.02	1.43	0.85	1.14	3.25	NA
1194	3838	V10	2.07	1.78	0.97	0.7	0.835	1.925	NA
1195	3622	V06	1.47	2.1	0.43	0.6	0.515	1.785	NA
1196	4020	V06	0.25	0.49	0.07	0.3	0.185	0.37	NA
1197	3659	V06	1.58	1.15	0.41	0.42	0.415	1.365	NA
1198	3660	V06	1.84	2.5	1.47	1.66	1.565	2.17	NA
1199	3818	V06	0.6	0.47	0.23	0.31	0.27	0.535	NA
1200	3819	V06	1.88	1.67	0.68	0.51	0.595	1.775	NA
1201	3226	V06	2.08	1.78	0.95	0.66	0.805	1.93	NA
1202	3229	V06	1.08	1.68	0.46	0.77	0.615	1.38	NA
1203	3446	V04	1.77	1.87	0.59	0.64	0.615	1.82	NA
1204	3446	V06	1.84	1.75	0.62	0.62	0.62	1.795	NA
1205	4051	V06	1.96	2.22	0.65	0.78	0.715	2.09	NA
1206	3834	V10	1.22	0.9	0.54	0.47	0.505	1.06	NA
1207	3869	V04	1.99	1.58	1.23	0.62	0.925	1.785	NA
1208	3027	V04	2.12	2.16	1.84	1.37	1.605	2.14	NA
1209	3028	V04	1.8	1.56	0.68	1.07	0.875	1.68	NA
1210	3086	V04	2.08	2.58	0.65	1.06	0.855	2.33	NA
1211	3088	V04	1.9	2.51	0.59	0.94	0.765	2.205	NA
1212	3131	V04	1.55	1.97	0.54	1.04	0.79	1.76	NA
1213	3132	V04	1.58	1.75	0.41	0.68	0.545	1.665	NA
1214	3185	V04	1.12	1.22	0.61	0.6	0.605	1.17	NA
1215	3793	V10	1.87	2.05	0.67	0.74	0.705	1.96	NA
1216	3970	V04	2.52	1.15	1.23	0.68	0.955	1.835	NA
1217	3972	V04	1.92	2.59	0.84	1.27	1.055	2.255	NA
1218	4107	SC	0.69	0.56	0.36	0.22	0.29	0.625	1
1219	4113	V04	1.83	2.05	0.82	0.96	0.89	1.94	NA
1220	3666	V10	0.88	1	0.42	0.29	0.355	0.94	NA
1221	3591	V04	2.29	1.02	1.08	0.4	0.74	1.655	NA
1222	4121	V04	1.32	1.07	0.45	0.36	0.405	1.195	NA
1223	4122	V04	1.39	1.04	0.68	0.36	0.52	1.215	NA
1224	4124	V04	1.75	1.2	0.69	0.5	0.595	1.475	NA
1225	3634	V04	3.02	2.08	1.13	0.95	1.04	2.55	NA
1226	4033	V04	2.05	2.25	0.95	1.32	1.135	2.15	NA
1227	4034	V04	1.79	1.3	0.65	0.5	0.575	1.545	NA
1228	4035	V04	1.95	2	0.93	0.89	0.91	1.975	NA
1229	4038	V04	2.01	1.84	0.94	0.61	0.775	1.925	NA
1230	3664	V04	1.63	2.08	0.57	0.72	0.645	1.855	NA
1231	3665	V04	1.55	1.45	0.53	0.44	0.485	1.5	NA
1232	3666	V04	0.98	1.02	0.28	0.49	0.385	1	NA
1233	4136	SC	0.68	0.57	0.36	0.27	0.315	0.625	1
1234	3838	V04	2.28	2.19	1.41	0.95	1.18	2.235	NA
1235	3914	V04	1.74	2.28	0.72	1.04	0.88	2.01	NA
1236	3708	V04	1.36	1.94	0.51	0.77	0.64	1.65	NA
1237	3186	V04	1.43	1.67	0.78	0.76	0.77	1.55	NA
1238	3190	V04	2.12	1.66	1.21	0.57	0.89	1.89	NA
1239	3392	V04	2.43	3.23	0.32	1.42	0.87	2.83	NA
1240	4114	V04	1.27	1.45	0.86	0.74	0.8	1.36	NA
1241	4117	V04	2.24	1.91	0.84	0.54	0.69	2.075	NA
1242	3592	V04	1.54	1.61	0.49	0.55	0.52	1.575	NA
1243	3593	V04	1.79	1.63	0.56	0.89	0.725	1.71	NA
1244	4126	V04	1.44	1.29	0.44	0.49	0.465	1.365	NA
1245	4037	V04	2.02	1.64	1.09	0.51	0.8	1.83	NA
1246	3795	V04	1.66	1.84	0.83	0.95	0.89	1.75	NA
1247	3304	V06	2.84	2.77	2.31	2.18	2.245	2.805	2
1248	3665	V10	1.34	1.28	0.65	0.13	0.39	1.31	NA
1249	3710	SC	1.43	1.42	0.85	0.73	0.79	1.425	1
1250	3711	V04	3.13	2.86	1.65	1.2	1.425	2.995	NA
1251	40366	SC	1.05	0.98	0.69	0.43	0.56	1.015	1
1252	50192	SC	1.73	1.19	0.57	0.58	0.575	1.46	1
1253	40800	SC	1.68	1.38	0.68	0.51	0.595	1.53	3
1254	40882	SC	2.19	2.43	0.56	1.26	0.91	2.31	NA
1255	40916	SC	1.75	0.97	0.32	0.38	0.35	1.36	NA
1256	40690	SC	1.74	1.84	0.64	0.81	0.725	1.79	1
1257	40691	SC	1.39	1.97	0.46	0.58	0.52	1.68	1
1258	40693	SC	1.72	1.07	0.62	0.44	0.53	1.395	1
1259	40694	SC	1.45	1.98	0.92	1.18	1.05	1.715	1
1260	40702	SC	1.27	1.72	0.46	0.67	0.565	1.495	1
1261	40704	SC	1.91	2.56	0.98	1.54	1.26	2.235	1
1262	40553	SC	1.06	1.15	0.55	0.51	0.53	1.105	1
1263	40555	SC	2.62	1.52	0.87	0.5	0.685	2.07	1
1264	40586	SC	2.79	2	1.24	0.58	0.91	2.395	1
1265	41382	SC	1.57	1.9	0.49	0.61	0.55	1.735	1
1266	41399	SC	1.01	1.54	0.57	0.83	0.7	1.275	1
1267	41400	SC	1.04	1.41	0.36	0.55	0.455	1.225	1
1268	41401	SC	2.25	1.76	0.88	0.56	0.72	2.005	1
1269	41405	SC	1.81	1.62	0.74	0.97	0.855	1.715	1
1270	40603	SC	2.38	2.66	0.58	0.91	0.745	2.52	1
1271	40607	SC	2.32	2.06	1.13	0.57	0.85	2.19	1
1272	40754	SC	0.98	0.78	0.4	0.38	0.39	0.88	1
1273	50088	SC	1.48	0.89	0.58	0.54	0.56	1.185	1
1274	50175	SC	1.52	1.63	0.6	0.57	0.585	1.575	1
1275	50509	SC	2.03	2.58	0.9	1.25	1.075	2.305	1
1276	50086	SC	1.77	1.96	0.98	0.83	0.905	1.865	1
1277	50028	SC	1.04	1.27	0.35	0.46	0.405	1.155	3
1278	50546	SC	1.12	1.15	0.42	0.47	0.445	1.135	1
1279	40703	SC	1.29	1.8	0.51	0.62	0.565	1.545	1
1280	40707	SC	1.54	2.51	0.86	0.99	0.925	2.025	1
1281	40709	SC	2.53	2.64	1.27	0.77	1.02	2.585	1
1282	40713	SC	3.64	2.24	1.4	1.05	1.225	2.94	1
1283	40714	SC	2.04	2.45	1.12	1.12	1.12	2.245	1
1284	41384	SC	2.22	1.48	1.03	0.5	0.765	1.85	1
1285	41380	SC	1.07	1.09	0.56	0.45	0.505	1.08	1
1286	41410	SC	2.24	2.16	0.92	0.76	0.84	2.2	1
1287	41411	SC	0.82	0.54	0.25	0.55	0.4	0.68	1
1288	41412	SC	1.61	1.93	0.66	0.8	0.73	1.77	1
1289	40756	SC	0.95	1.18	0.5	0.42	0.46	1.065	1
1290	3124	V06	0.51	0.59	0.42	0.35	0.385	0.55	NA
1291	3178	V06	1.03	1.08	0.65	0.45	0.55	1.055	NA
1292	3664	V10	1.1	1.44	0.42	0.51	0.465	1.27	NA
1293	4035	V10	1.98	2.06	0.68	0.61	0.645	2.02	NA
1294	3323	V06	0.71	0.57	0.31	0.21	0.26	0.64	NA
1295	3378	V06	1.99	1.89	1.03	0.56	0.795	1.94	NA
1296	3445	V06	1.61	2.07	0.67	0.81	0.74	1.84	NA
1297	3472	V06	2.01	1.99	0.65	0.54	0.595	2	NA
1298	3532	V06	2.62	2.26	0.93	0.83	0.88	2.44	NA
1299	4034	V10	1.37	0.89	0.41	0.41	0.41	1.13	NA
1300	3585	V06	0.99	1.35	0.3	0.76	0.53	1.17	NA
1301	3700	V06	0.53	1.35	0.62	0.57	0.595	0.94	NA
1302	3701	V06	1.73	1.34	1.06	0.78	0.92	1.535	NA
1303	3702	V06	1.08	1.3	0.58	0.82	0.7	1.19	NA
1304	4033	V10	1.18	1.63	0.46	0.9	0.68	1.405	NA
1305	3957	V06	1.83	1.71	0.47	0.78	0.625	1.77	NA
1306	4123	V10	2.09	1.61	0.74	0.59	0.665	1.85	NA
1307	4054	V06	1.19	1.07	0.61	0.7	0.655	1.13	NA
1308	4059	V06	2.54	2.14	0.82	0.61	0.715	2.34	NA
1309	4092	V06	1.89	2.21	0.4	0.54	0.47	2.05	NA
1310	40558	SC	1.41	1.53	1.07	0.71	0.89	1.47	1
1311	40560	SC	1.18	1.32	0.42	0.34	0.38	1.25	NA
1312	40578	SC	1.55	2.06	0.56	0.8	0.68	1.805	1
1313	41420	SC	0.91	0.98	0.35	0.4	0.375	0.945	1
1314	50157	SC	2.19	2.43	0.61	0.38	0.495	2.31	1
1315	50829	SC	1.52	1.3	0.71	0.58	0.645	1.41	1
1316	3002	V10	1.52	1.61	0.73	0.83	0.78	1.565	NA
1317	3066	V10	1.3	1.36	0.39	0.51	0.45	1.33	NA
1318	3014	V06	1.95	1.55	0.6	0.55	0.575	1.75	NA
1319	3018	V06	1.74	0.99	0.37	0.42	0.395	1.365	NA
1320	3023	V06	2.55	1.85	1.12	0.68	0.9	2.2	NA
1321	3051	V10	1.78	1.27	0.41	0.69	0.55	1.525	NA
1322	3078	V06	2.04	1.68	0.86	0.75	0.805	1.86	NA
1323	3080	V06	1.22	1.36	0.49	0.7	0.595	1.29	NA
1324	3591	V10	1.66	0.99	1.08	0.71	0.895	1.325	NA
1325	3542	V10	0.9	0.96	0.15	0.31	0.23	0.93	NA
1326	3102	V10	0.85	0.87	0.23	0.32	0.275	0.86	NA
1327	3120	V06	1.19	1.37	0.37	0.41	0.39	1.28	NA
1328	3123	V06	1.75	1.48	0.78	0.33	0.555	1.615	NA
1329	3125	V06	1.63	2.2	0.85	0.83	0.84	1.915	NA
1330	3126	V06	0.96	1.58	0.23	0.61	0.42	1.27	NA
1331	3128	V06	1.4	1.3	0.43	0.48	0.455	1.35	NA
1332	3134	V04	1.64	1.31	0.88	0.64	0.76	1.475	NA
1333	3050	V10	2.04	1.25	0.95	0.52	0.735	1.645	NA
1334	3179	V06	1.15	1.76	0.48	0.54	0.51	1.455	NA
1335	3180	V06	1.04	1.6	0.46	0.62	0.54	1.32	NA
1336	3181	V06	1.56	1.76	0.65	0.67	0.66	1.66	NA
1337	3182	V06	1.87	2.24	0.46	0.42	0.44	2.055	NA
1338	3482	V10	1.4	2.01	0.63	0.67	0.65	1.705	NA
1339	3224	V04	0.99	0.95	0.17	0.31	0.24	0.97	NA
1340	3224	V06	0.97	1	0.38	0.34	0.36	0.985	NA
1341	3225	V06	1.01	1.05	0.4	0.59	0.495	1.03	NA
1342	3228	V06	1.1	0.84	0.51	0.38	0.445	0.97	NA
1343	3230	V06	1.32	1.09	0.68	0.45	0.565	1.205	NA
1344	3231	V06	1.45	1.63	0.49	0.53	0.51	1.54	NA
1345	4111	V10	1.56	1.53	0.47	0.35	0.41	1.545	NA
1346	3321	V06	1.09	1.21	0.91	0.5	0.705	1.15	NA
1347	4109	V10	1.83	2.13	0.56	0.66	0.61	1.98	NA
1348	3325	V06	1.1	1.24	0.45	0.4	0.425	1.17	NA
1349	4106	V10	1.72	1.42	0.55	0.46	0.505	1.57	NA
1350	3180	V10	1.08	2.03	0.39	0.56	0.475	1.555	NA
1351	3373	V06	3.37	2.99	1.37	1.01	1.19	3.18	NA
1352	3375	V06	0.73	0.96	0.07	0.3	0.185	0.845	NA
1353	3377	V06	2.24	2.51	0.61	0.97	0.79	2.375	NA
1354	3380	V06	0.85	1.34	0.68	0.5	0.59	1.095	NA
1355	3383	V06	1.98	1.98	1.25	0.83	1.04	1.98	NA
1356	3964	V06	1.28	1.61	0.62	0.65	0.635	1.445	NA
1357	3387	V04	0.31	0.26	0.03	0.07	0.05	0.285	NA
1358	3182	V10	1.31	1.78	0.36	0.45	0.405	1.545	NA
1359	3403	V10	1.44	0.92	0.55	0.38	0.465	1.18	NA
1360	3406	V10	1.41	1.72	0.51	0.62	0.565	1.565	NA
1361	3409	V10	1.51	1.32	0.47	0.53	0.5	1.415	NA
1362	3448	V06	2.13	2.24	0.53	0.62	0.575	2.185	NA
1363	3961	V10	2.8	1.83	0.67	0.36	0.515	2.315	NA
1364	3475	V06	1.33	1.48	0.58	0.43	0.505	1.405	NA
1365	3476	V06	0.91	1.41	0.24	0.38	0.31	1.16	NA
1366	3234	V10	0.9	1.13	0.3	0.31	0.305	1.015	NA
1367	3185	V10	1.3	1.34	0.69	0.81	0.75	1.32	NA
1368	3132	V10	1.71	1.7	0.59	0.63	0.61	1.705	NA
1369	3088	V10	1.67	1.99	0.56	0.59	0.575	1.83	NA
1370	3540	V06	2.81	2.1	1.55	0.69	1.12	2.455	NA
1371	3586	V06	1.13	1.04	0.28	0.46	0.37	1.085	NA
1372	3587	V06	1.23	1.43	0.47	0.53	0.5	1.33	NA
1373	3588	V06	1.78	2.27	0.64	0.97	0.805	2.025	NA
1374	3621	V06	2.46	1.85	0.59	0.46	0.525	2.155	NA
1375	3625	V06	1.44	1.36	0.56	0.51	0.535	1.4	NA
1376	3629	V06	1.56	2.46	0.52	1.34	0.93	2.01	NA
1377	3356	V06	3.1	2.76	1.97	2.79	2.38	2.93	2
1378	3661	V06	1.21	0.8	0.54	0.54	0.54	1.005	NA
1379	3704	V06	1.53	1.81	0.64	0.86	0.75	1.67	NA
1380	3705	V06	1.76	1.38	0.66	0.51	0.585	1.57	NA
1381	3770	V06	1.23	1.22	0.43	0.42	0.425	1.225	NA
1382	3771	V06	1.08	0.68	0.31	0.34	0.325	0.88	NA
1383	3775	V06	1.01	1.15	0.3	0.53	0.415	1.08	NA
1384	3777	V06	1.52	1.77	0.65	0.76	0.705	1.645	NA
1385	3778	V06	1.39	1.12	0.49	0.49	0.49	1.255	NA
1386	3780	V06	1.93	1.77	0.72	0.46	0.59	1.85	NA
1387	3781	V06	2.2	2.09	0.79	0.68	0.735	2.145	NA
1388	3785	V06	2.06	1.61	0.96	0.42	0.69	1.835	NA
1389	3086	V10	1.44	1.92	0.61	0.86	0.735	1.68	NA
1390	3830	V10	1.48	1.93	0.81	0.89	0.85	1.705	NA
1391	3829	V10	1.14	1.53	0.45	0.59	0.52	1.335	NA
1392	3822	V06	1.67	1.25	0.56	0.42	0.49	1.46	NA
1393	3823	V06	1.34	1.85	0.74	0.84	0.79	1.595	NA
1394	3824	V06	2.05	1.34	0.66	0.59	0.625	1.695	NA
1395	3825	V06	1.76	1.55	0.62	0.47	0.545	1.655	NA
1396	3826	V06	1.3	1.59	0.87	0.61	0.74	1.445	NA
1397	3828	V06	2.18	2.15	1.1	0.84	0.97	2.165	NA
1398	3829	V06	1.33	1.77	0.6	0.62	0.61	1.55	NA
1399	3831	V06	1.52	1.08	0.6	0.52	0.56	1.3	NA
1400	3828	V10	1.93	1.74	0.88	0.95	0.915	1.835	NA
1401	3826	V10	1.4	1.47	0.4	0.48	0.44	1.435	NA
1402	3870	V04	2.48	2.7	0.81	1.1	0.955	2.59	NA
1403	3900	V06	3.2	2.63	1.49	0.81	1.15	2.915	NA
1404	3960	V10	1.53	1.32	0.33	0.53	0.43	1.425	NA
1405	3903	V06	1.37	1.62	0.6	0.9	0.75	1.495	NA
1406	3904	V06	2.42	2.02	1.46	0.9	1.18	2.22	NA
1407	3905	V06	1.54	2.02	0.47	0.79	0.63	1.78	NA
1408	3825	V10	1.58	1.58	0.62	0.47	0.545	1.58	NA
1409	3960	V06	2.01	1.89	0.91	1.13	1.02	1.95	NA
1410	4024	V06	1.31	0.9	0.45	0.46	0.455	1.105	NA
1411	4025	V06	2.43	1.86	0.96	0.86	0.91	2.145	NA
1412	4026	V06	1.69	1.75	0.54	0.53	0.535	1.72	NA
1413	4027	V06	0.94	1.04	0.55	0.44	0.495	0.99	NA
1414	4029	V06	2.65	2.12	1.35	0.87	1.11	2.385	NA
1415	3824	V10	1.6	1.5	0.85	0.71	0.78	1.55	NA
1416	4052	V06	0.97	1.19	0.33	0.54	0.435	1.08	NA
1417	3781	V10	1.86	1.68	0.69	0.41	0.55	1.77	NA
1418	4055	V06	1.58	2.2	0.65	0.92	0.785	1.89	NA
1419	4056	V06	1.85	2.09	0.75	0.57	0.66	1.97	NA
1420	4057	V06	1.9	1.37	0.82	0.54	0.68	1.635	NA
1421	4058	V06	1.6	1.66	0.6	0.46	0.53	1.63	NA
1422	4071	V10	0.97	0.94	0.39	0.3	0.345	0.955	NA
1423	4070	V06	0.9	1.06	0.49	0.48	0.485	0.98	NA
1424	4071	V06	1.23	1.46	0.44	0.65	0.545	1.345	NA
1425	4072	V06	1.44	1.97	0.5	0.56	0.53	1.705	NA
1426	4077	V06	1.42	1.78	0.38	0.65	0.515	1.6	NA
1427	4091	V06	1.74	1.74	0.6	0.49	0.545	1.74	NA
1428	4093	V06	1.56	1.85	0.67	0.74	0.705	1.705	NA
1429	4094	V06	1.43	1.92	0.59	0.68	0.635	1.675	NA
1430	4096	V06	1.44	2.19	0.45	0.87	0.66	1.815	NA
1431	4098	V06	1.39	1.14	0.51	0.4	0.455	1.265	NA
1432	4102	V06	1.65	1.62	0.9	0.6	0.75	1.635	NA
1433	4107	V04	0.38	0.46	0.43	0.28	0.355	0.42	NA
1434	4112	V04	2.69	2.53	1.53	0.96	1.245	2.61	NA
1435	40585	SC	1.1	1.4	0.46	0.56	0.51	1.25	NA
1436	40671	SC	1.84	1.8	0.5	0.82	0.66	1.82	1
1437	40730	SC	0.91	0.65	0.25	0.28	0.265	0.78	1
1438	40731	SC	0.93	0.84	0.45	0.3	0.375	0.885	1
1439	40781	SC	1.64	2.12	0.62	0.57	0.595	1.88	3
1440	40893	SC	1.79	2.35	0.67	1.16	0.915	2.07	1
1441	41172	SC	3.16	2.73	1.21	0.85	1.03	2.945	1
1442	41184	SC	2.36	2.32	1.02	0.83	0.925	2.34	1
1443	41508	SC	0.79	0.6	0.24	0.17	0.205	0.695	1
1444	41519	SC	2.3	1.85	0.75	0.81	0.78	2.075	1
1445	41521	SC	1.27	1.35	0.53	0.56	0.545	1.31	1
1446	50485	SC	2.02	2.26	0.5	0.73	0.615	2.14	1
1447	50621	SC	1.59	1.31	0.71	0.63	0.67	1.45	1
1448	50860	SC	1.02	1.45	0.59	0.56	0.575	1.235	1
1449	50901	SC	1.48	1.56	0.28	0.67	0.475	1.52	NA
1450	50901	SC	1.48	1.56	0.28	0.67	0.475	1.52	1
1451	51186	SC	2.21	2.49	0.66	1.08	0.87	2.35	1
1452	3122	V06	1.17	0.76	0.66	0.58	0.62	0.965	NA
1453	3131	V06	1.27	1.79	0.51	0.79	0.65	1.53	NA
1454	3184	V06	1.13	1.33	0.46	0.57	0.515	1.23	NA
1455	3203	V10	1.03	1.23	0.43	0.63	0.53	1.13	NA
1456	3233	V06	3.05	2.54	1.17	1.06	1.115	2.795	NA
1457	3587	V10	1.34	1.48	0.45	0.45	0.45	1.41	NA
1458	3328	V06	1.76	2.24	0.68	1.26	0.97	2	NA
1459	3354	V10	0.98	1.75	0.36	0.65	0.505	1.365	NA
1460	3386	V06	0.48	0.93	0.23	0.27	0.25	0.705	NA
1461	3407	V10	2.05	2.32	0.82	0.66	0.74	2.185	NA
1462	3415	V10	1.53	1.34	0.55	0.35	0.45	1.435	NA
1463	3417	V10	2.01	2.48	0.72	0.86	0.79	2.245	NA
1464	3451	V10	1.26	0.83	0.19	0.37	0.28	1.045	NA
1465	3454	V10	1.42	1.44	0.59	0.49	0.54	1.43	NA
1466	3455	V10	0.44	0.47	0.45	0.46	0.455	0.455	NA
1467	3482	V06	1.3	2.08	0.7	0.86	0.78	1.69	NA
1468	3661	V10	0.99	0.58	0.45	0.51	0.48	0.785	NA
1469	4025	V10	2.19	2.05	0.95	0.78	0.865	2.12	NA
1470	3504	V10	2.03	1.52	0.63	0.63	0.63	1.775	NA
1471	3585	V10	1.23	1.45	0.35	0.6	0.475	1.34	NA
1472	3542	V06	1.06	1.31	0.29	0.39	0.34	1.185	NA
1473	3552	V10	1.05	0.77	0.29	0.28	0.285	0.91	NA
1474	3556	V10	2.27	2.29	0.85	1.18	1.015	2.28	NA
1475	3557	V10	0.92	0.73	0.41	0.36	0.385	0.825	NA
1476	3559	V10	3.24	1.67	1.73	0.99	1.36	2.455	NA
1477	3589	V06	0.71	0.86	0.19	0.03	0.11	0.785	NA
1478	3591	V06	2.1	1.5	1.08	0.63	0.855	1.8	NA
1479	3631	V06	2.68	2.01	1.1	0.79	0.945	2.345	NA
1480	3634	V06	2.92	2.23	1.34	0.78	1.06	2.575	NA
1481	3650	V10	1.67	2.42	0.49	1.02	0.755	2.045	NA
1482	3653	V10	0.88	1.18	0.23	0.4	0.315	1.03	NA
1483	3664	V06	1.2	1.51	0.66	0.79	0.725	1.355	NA
1484	3665	V06	1.25	1.48	0.54	0.3	0.42	1.365	NA
1485	3666	V06	0.92	1.11	0.35	0.38	0.365	1.015	NA
1486	3708	V06	2.79	2.2	1.31	0.67	0.99	2.495	NA
1487	3709	V06	1.39	1.4	0.6	0.68	0.64	1.395	NA
1488	3776	V06	1.18	1.05	0.57	0.24	0.405	1.115	NA
1489	3787	V06	1.02	0.99	0.53	0.49	0.51	1.005	NA
1490	3792	V06	1.37	1.49	0.61	0.41	0.51	1.43	NA
1491	3793	V06	1.9	1.93	0.51	0.87	0.69	1.915	NA
1492	3830	V06	1.57	1.99	0.79	0.83	0.81	1.78	NA
1493	3832	V06	1.72	1.33	0.88	0.53	0.705	1.525	NA
1494	3834	V06	1.5	1.15	0.57	0.41	0.49	1.325	NA
1495	3835	V06	1.32	1.13	0.52	0.51	0.515	1.225	NA
1496	3910	V06	1.44	1.74	0.41	0.46	0.435	1.59	NA
1497	3911	V06	1.27	1.75	0.27	0.36	0.315	1.51	NA
1498	3961	V06	3.47	3	0.88	0.99	0.935	3.235	NA
1499	4030	V06	2.29	1.86	0.79	0.75	0.77	2.075	NA
1500	4033	V06	1.35	1.71	0.64	1.21	0.925	1.53	NA
1501	4034	V06	1.87	1.37	0.6	0.51	0.555	1.62	NA
1502	4074	V06	0.76	0.98	0.4	0.38	0.39	0.87	NA
1503	4078	V06	1.65	1.63	0.79	0.94	0.865	1.64	NA
1504	4099	V06	1.95	1.8	0.65	0.51	0.58	1.875	NA
1505	4103	V06	2.17	2.06	0.79	0.77	0.78	2.115	NA
1506	4106	V06	1.74	1.64	0.61	0.44	0.525	1.69	NA
1507	4107	V06	0.58	0.44	0.25	0.29	0.27	0.51	NA
1508	4108	V06	1.66	1.9	0.43	0.51	0.47	1.78	NA
1509	4109	V06	2.14	2.45	0.83	0.96	0.895	2.295	NA
1510	4111	V06	2.04	2.16	0.71	0.53	0.62	2.1	NA
1511	4113	V06	1.77	1.95	0.59	0.77	0.68	1.86	NA
1512	4123	V06	2.09	1.79	0.72	0.53	0.625	1.94	NA
1513	3380	V10	0.8	1.18	0.23	0.31	0.27	0.99	NA
1514	40733	SC	1.52	1.2	0.49	0.35	0.42	1.36	1
1515	40771	SC	1.29	1.56	0.98	1.07	1.025	1.425	1
1516	40772	SC	0.97	1.32	0.45	0.72	0.585	1.145	1
1517	3001	V10	1.37	1.08	0.48	0.56	0.52	1.225	NA
1518	41486	SC	2.37	1.81	0.83	0.98	0.905	2.09	1
1519	41522	SC	2.08	2.05	0.94	0.61	0.775	2.065	1
1520	41568	SC	1.15	1.17	0.65	0.36	0.505	1.16	1
1521	41578	SC	3.06	2.97	2.27	1.9	2.085	3.015	2
1522	50983	SC	2.19	1.82	1.07	0.62	0.845	2.005	1
1523	51252	SC	1.38	1.47	0.56	0.73	0.645	1.425	1
1524	51440	SC	2.32	2.16	1.41	1.16	1.285	2.24	1
1525	51544	SC	1.3	1.6	0.5	0.52	0.51	1.45	1
1526	3027	V06	2.63	2.56	2.06	1.64	1.85	2.595	NA
1527	3028	V06	1.44	1.77	0.56	0.63	0.595	1.605	NA
1528	3067	V10	1.5	1.43	0.48	0.39	0.435	1.465	NA
1529	3089	V06	1.27	1.67	0.3	0.53	0.415	1.47	NA
1530	3107	V10	1.47	1.18	0.5	0.38	0.44	1.325	NA
1531	3108	V10	2.03	2.42	0.64	0.82	0.73	2.225	NA
1532	3110	V10	0.6	0.61	0.2	0.25	0.225	0.605	NA
1533	3132	V06	1.81	1.83	0.6	0.77	0.685	1.82	NA
1534	3134	V06	1.94	1.08	0.74	0.55	0.645	1.51	NA
1535	3154	V10	1.38	1.78	0.39	0.61	0.5	1.58	NA
1536	3185	V06	1.27	1.28	0.71	0.71	0.71	1.275	NA
1537	3957	V10	1.18	0.85	0.47	0.51	0.49	1.015	NA
1538	3190	V06	2.09	1.46	0.89	0.77	0.83	1.775	NA
1539	3205	V10	2.04	2.8	0.78	1.18	0.98	2.42	NA
1540	3212	V10	0.21	0.42	0.14	0.07	0.105	0.315	NA
1541	3234	V06	1.04	1.46	0.39	0.39	0.39	1.25	NA
1542	3352	V10	1.33	1.37	0.74	0.46	0.6	1.35	NA
1543	3359	V10	1.58	1.48	0.43	0.06	0.245	1.53	NA
1544	3360	V10	0.75	0.66	0.46	0.25	0.355	0.705	NA
1545	3364	V10	1.09	1.51	0.59	0.43	0.51	1.3	NA
1546	3367	V10	1.62	1.26	0.33	0.11	0.22	1.44	NA
1547	3385	V06	1.5	1.97	0.54	0.55	0.545	1.735	NA
1548	3392	V06	2.51	2.88	0.92	1.64	1.28	2.695	NA
1549	3418	V10	2.24	2.12	0.84	0.54	0.69	2.18	NA
1550	3419	V10	2.06	1.73	1.04	0.71	0.875	1.895	NA
1551	3420	V10	1.3	1.38	0.64	0.25	0.445	1.34	NA
1552	3421	V10	0.69	0.64	0.25	0.3	0.275	0.665	NA
1553	3422	V10	1.82	1.65	0.48	0.53	0.505	1.735	NA
1554	3423	V10	1.07	1.05	0.46	0.41	0.435	1.06	NA
1555	3429	V10	3.33	2.67	1.12	0.69	0.905	3	NA
1556	3430	V10	1.5	1.68	0.45	0.53	0.49	1.59	NA
1557	3459	V10	0.81	0.67	0.37	0.17	0.27	0.74	NA
1558	3461	V10	1.18	1.8	0.54	0.69	0.615	1.49	NA
1559	3462	V10	1.33	1.83	0.63	0.61	0.62	1.58	NA
1560	3465	V10	1.65	1.52	0.93	0.56	0.745	1.585	NA
1561	3564	V10	1.13	1.54	0.49	0.4	0.445	1.335	NA
1562	3567	V10	2.06	2.03	0.49	0.58	0.535	2.045	NA
1563	3592	V06	1.39	1.42	0.58	0.82	0.7	1.405	NA
1564	3593	V06	1.73	2.06	0.71	1	0.855	1.895	NA
1565	3604	V10	1.05	1.69	0.4	0.42	0.41	1.37	NA
1566	3654	V10	1.34	1.8	0.4	0.54	0.47	1.57	NA
1567	3710	V06	0.39	0.84	0.45	0.16	0.305	0.615	NA
1568	3752	V10	1.36	1.55	0.36	0.65	0.505	1.455	NA
1569	3785	V04	2.27	1.84	1.05	0.46	0.755	2.055	NA
1570	3795	V06	1.47	1.96	0.66	0.85	0.755	1.715	NA
1571	3802	V10	1.45	1.35	0.67	0.37	0.52	1.4	NA
1572	3838	V06	2.33	2.21	1.23	0.9	1.065	2.27	NA
1573	3914	V06	1.4	1.71	0.66	1.03	0.845	1.555	NA
1574	3916	V06	0.99	0.75	0.45	0.29	0.37	0.87	NA
1575	3963	V06	2.26	1.52	0.74	0.66	0.7	1.89	NA
1576	3972	V06	1.36	1.21	0.18	0.74	0.46	1.285	NA
1577	4001	V10	2.25	1.63	0.72	0.69	0.705	1.94	NA
1578	4035	V06	1.84	1.72	0.79	0.49	0.64	1.78	NA
1579	4038	V06	1.64	1.59	0.88	0.74	0.81	1.615	NA
1580	3227	V10	1.77	1.81	0.37	0.74	0.555	1.79	NA
1581	4112	V06	2.67	2.08	0.96	0.76	0.86	2.375	NA
1582	4114	V06	1.17	1.54	0.73	0.69	0.71	1.355	NA
1583	4115	V06	1.55	0.97	0.96	0.54	0.75	1.26	NA
1584	4117	V06	2.13	1.48	0.73	0.46	0.595	1.805	NA
1585	4121	V06	0.8	0.6	0.32	0.38	0.35	0.7	NA
1586	4122	V06	1.2	1.1	0.84	0.36	0.6	1.15	NA
1587	4124	V06	1.57	1.03	0.49	0.45	0.47	1.3	NA
1588	4125	V06	1.57	2.08	0.57	0.99	0.78	1.825	NA
1589	4126	V06	1.59	1.27	0.47	0.58	0.525	1.43	NA
1590	4135	V06	2.32	2.17	1.91	1.52	1.715	2.245	NA
1591	40273	SC	1.85	2.35	0.74	1.01	0.875	2.1	1
1592	41280	SC	2.05	2.53	0.73	1.18	0.955	2.29	3
1593	41287	SC	1.57	2.24	0.69	0.43	0.56	1.905	1
1594	41289	SC	1.78	1.7	0.41	0.56	0.485	1.74	NA
1595	41488	SC	1.36	1.93	0.68	0.48	0.58	1.645	1
1596	41664	SC	3.19	3.8	1.78	1.32	1.55	3.495	3
1597	51551	SC	1.59	1.81	0.58	0.45	0.515	1.7	1
1598	51625	SC	2.26	2.31	1.08	0.82	0.95	2.285	1
1599	51731	SC	0.74	0.92	0.44	0.44	0.44	0.83	1
1600	52678	SC	0.88	1.39	0.4	0.58	0.49	1.135	1
1601	3467	V10	0.88	1.03	0.57	0.48	0.525	0.955	NA
1602	3470	V10	1.52	1.28	0.53	0.39	0.46	1.4	NA
1603	3516	V10	2.25	1.99	0.72	0.54	0.63	2.12	NA
1604	3522	V10	1.73	1.55	0.75	0.8	0.775	1.64	NA
1605	3528	V10	1.79	1.69	0.46	0.74	0.6	1.74	NA
1606	3530	V10	2.78	2.61	0.99	0.62	0.805	2.695	NA
1607	3612	V10	1.11	1.56	0.5	0.44	0.47	1.335	NA
1608	3616	V10	0.99	1.37	0.42	0.5	0.46	1.18	NA
1609	3660	V10	1.63	2.27	1.61	1.42	1.515	1.95	NA
1610	3757	V10	0.78	0.73	0.22	0.1	0.16	0.755	NA
1611	3758	V10	1.66	1.44	0.64	0.48	0.56	1.55	NA
1612	3760	V10	1.57	1.9	0.43	0.69	0.56	1.735	NA
1613	3762	V10	2.7	2.83	0.64	0.57	0.605	2.765	NA
1614	3763	V10	0.63	0.71	0.37	0.29	0.33	0.67	NA
1615	3770	V10	0.84	1.27	0.28	0.37	0.325	1.055	NA
1616	3771	V10	0.69	0.54	0.24	0.15	0.195	0.615	NA
1617	3773	V10	1.48	1.08	0.48	0.39	0.435	1.28	NA
1618	3789	V06	1.7	1.42	0.7	0.72	0.71	1.56	NA
1619	3808	V10	1.18	1.41	0.56	0.52	0.54	1.295	NA
1620	3856	V10	2.19	2.26	1.27	1.6	1.435	2.225	NA
1621	4005	V10	2.24	1.75	1.01	0.71	0.86	1.995	NA
1622	4011	V10	2.41	1.92	1.24	0.73	0.985	2.165	NA
1623	4012	V10	1.34	1.74	0.68	0.96	0.82	1.54	NA
1624	4019	V10	1.37	1.8	0.49	0.77	0.63	1.585	NA
1625	4020	V10	0.4	0.2	0.2	0.07	0.135	0.3	NA
1626	4021	V10	1.48	1.27	0.66	0.56	0.61	1.375	NA
1627	40012	SC	1.9	1.99	0.71	0.63	0.67	1.945	1
1628	40338	SC	1.23	1.16	0.28	0.45	0.365	1.195	1
1629	3178	V10	0.58	0.73	0.31	0.41	0.36	0.655	NA
1630	3125	V10	1.69	2.02	0.75	0.74	0.745	1.855	NA
1631	3124	V10	0.56	0.76	0.16	0.34	0.25	0.66	NA
1632	3018	V10	1.71	1.3	0.48	0.33	0.405	1.505	NA
1633	40608	SC	2.5	2.33	1.6	1.14	1.37	2.415	1
1634	40774	SC	2.24	1.91	1.02	0.82	0.92	2.075	1
1635	40776	SC	1.43	1.93	0.56	0.54	0.55	1.68	1
1636	40779	SC	0.72	1.26	0.43	0.45	0.44	0.99	1
1637	4093	V10	1.75	2	0.55	0.78	0.665	1.875	NA
1638	40800	V06	1.2	0.97	0.19	0.28	0.235	1.085	3
1639	41282	SC	1.91	2.37	0.59	0.84	0.715	2.14	1
1640	41288	SC	1.65	1.95	0.57	0.6	0.585	1.8	1
1641	41293	SC	2.24	2.32	0.79	0.91	0.85	2.28	1
1642	41430	SC	3.45	1.59	1.16	0.84	1	2.52	1
1643	41967	SC	1.35	1.98	0.51	0.82	0.665	1.665	1
1644	42171	SC	2.29	2.82	0.85	1.14	0.995	2.555	3
1645	42172	SC	1.8	1.92	0.77	0.57	0.67	1.86	1
1646	50044	SC	1.32	1.32	0.63	0.36	0.495	1.32	1
1647	51632	SC	1.67	1.8	0.76	0.7	0.73	1.735	1
1648	51800	SC	1.12	1.08	0.37	0.56	0.465	1.1	2
1649	51844	SC	0.82	1.42	0.19	0.69	0.44	1.12	1
1650	52062	SC	2.34	3.06	0.9	1.2	1.05	2.7	1
1651	52128	SC	2.36	2.7	0.69	1.32	1.005	2.53	1
1652	52146	SC	1.63	1.16	0.89	0.6	0.745	1.395	1
1653	52530	SC	1.69	1.89	0.75	0.74	0.745	1.79	1
1654	53339	SC	1.93	2.39	0.6	1	0.8	2.16	1
1655	53988	SC	2.77	1.72	1.03	0.7	0.865	2.245	1
1656	54144	SC	2.8	2.61	1.98	2.18	2.08	2.705	2
1657	3953	V10	2.21	1.28	1.2	0.53	0.865	1.745	NA
1658	3173	V10	1.98	1.57	0.66	0.43	0.545	1.775	NA
1659	3174	V10	1.16	1.41	0.59	0.47	0.53	1.285	NA
1660	3954	V10	2.62	1.68	0.96	0.87	0.915	2.15	NA
1661	3372	V10	1.1	1.17	0.5	0.44	0.47	1.135	NA
1662	3373	V10	2.83	2.83	1.19	0.95	1.07	2.83	NA
1663	3374	V10	2.92	2.8	0.99	0.86	0.925	2.86	NA
1664	3442	V10	1.89	1.99	0.78	0.71	0.745	1.94	NA
1665	3445	V10	0.94	1.57	0.34	0.53	0.435	1.255	NA
1666	3471	V10	0.71	0.29	0.26	0.44	0.35	0.5	NA
1667	3815	V10	2.64	2.22	0.98	0.81	0.895	2.43	NA
1668	3020	V10	1.09	1.28	0.49	0.48	0.485	1.185	NA
1669	3078	V10	1.95	1.47	0.6	0.52	0.56	1.71	NA
1670	3176	V10	2.01	2.1	0.46	0.7	0.58	2.055	NA
1671	3224	V10	0.55	0.4	0.11	0.11	0.11	0.475	NA
1672	3225	V10	0.98	1.44	0.31	0.45	0.38	1.21	NA
1673	3226	V10	1.41	1.04	0.64	0.36	0.5	1.225	NA
1674	3378	V10	1.75	1.44	0.65	0.47	0.56	1.595	NA
1675	3446	V10	1.31	1.19	0.43	0.4	0.415	1.25	NA
1676	3448	V10	1.88	1.75	0.47	0.46	0.465	1.815	NA
1677	4051	V10	1.61	2	0.55	0.69	0.62	1.805	NA
1678	3776	V10	0.78	0.66	0.34	0.47	0.405	0.72	NA
1679	3778	V10	1.61	1.13	0.6	0.51	0.555	1.37	NA
1680	4058	V10	1.33	1.29	0.45	0.6	0.525	1.31	NA
1681	4057	V10	1.47	1.21	0.72	0.58	0.65	1.34	NA
1682	40882	V06	1.68	1.6	0.53	0.96	0.745	1.64	1
1683	40690	V06	1.76	1.87	0.54	0.61	0.575	1.815	1
1684	40693	V06	1.69	1.01	0.52	0.32	0.42	1.35	1
1685	3323	V10	0.42	0.22	0.23	0.4	0.315	0.32	NA
1686	3179	V10	1.46	1.78	0.55	0.57	0.56	1.62	NA
1687	3175	V10	1.64	2.06	0.52	0.92	0.72	1.85	NA
1688	40893	V06	2.51	2.11	1.03	1.11	1.07	2.31	3
1689	54265	SC	1.51	1.44	0.52	0.6	0.56	1.475	1
1690	53600	SC	1.04	1.51	0.39	0.76	0.575	1.275	1
1691	54197	SC	2.38	2.08	1.86	1.06	1.46	2.23	1
1692	40806	SC	1.74	2.48	0.78	0.88	0.83	2.11	1
1693	41985	SC	2.45	1.93	0.83	0.76	0.795	2.19	1
1694	41989	SC	0.84	1.33	0.53	0.6	0.565	1.085	1
1695	3469	V10	1.85	1.74	0.62	0.45	0.535	1.795	NA
1696	3532	V10	2.59	2.27	0.88	1.07	0.975	2.43	NA
1697	4022	V10	1.8	2.32	0.5	0.85	0.675	2.06	NA
1698	3023	V10	2.18	1.61	0.68	0.37	0.525	1.895	NA
1699	3120	V10	1	1.27	0.41	0.24	0.325	1.135	NA
1700	3122	V10	0.86	0.77	0.57	0.48	0.525	0.815	NA
1701	3123	V10	1.41	1.11	0.54	0.32	0.43	1.26	NA
1702	4054	V10	1	0.81	0.51	0.57	0.54	0.905	NA
1703	3472	V10	2.08	1.45	0.63	0.56	0.595	1.765	NA
1704	3780	V10	1.73	1.22	0.57	0.48	0.525	1.475	NA
1705	40691	V06	1.14	1.46	0.32	0.75	0.535	1.3	1
1706	40702	V06	1.34	1.77	0.41	0.77	0.59	1.555	1
1707	40586	V06	1.78	1.44	0.53	0.42	0.475	1.61	NA
1708	40592	V06	1.66	1.05	0.61	0.61	0.61	1.355	NA
1709	40595	V06	1.63	1.21	0.48	0.5	0.49	1.42	1
1710	40599	V06	2.13	2.22	0.45	0.35	0.4	2.175	1
1711	55615	SC	1.99	1.44	0.69	0.58	0.635	1.715	1
1712	3228	V10	1.18	1.09	0.41	0.31	0.36	1.135	NA
1713	3229	V10	0.8	1.11	0.45	0.3	0.375	0.955	NA
1714	3230	V10	1.24	1.06	0.6	0.43	0.515	1.15	NA
1715	3231	V10	1.37	1.3	0.51	0.29	0.4	1.335	NA
1716	3321	V10	1.51	0.98	0.72	0.75	0.735	1.245	NA
1717	3377	V10	2.05	2.16	0.63	0.78	0.705	2.105	NA
1718	3400	V10	1.34	1.8	0.48	0.34	0.41	1.57	NA
1719	3500	V10	1.64	2.39	0.37	0.79	0.58	2.015	NA
1720	3502	V10	1.52	1.82	0.42	0.49	0.455	1.67	NA
1721	3505	V10	1.41	1.18	0.49	0.3	0.395	1.295	NA
1722	3629	V10	1.62	2.11	0.5	0.95	0.725	1.865	NA
1723	3701	V10	1.67	1.17	0.92	0.53	0.725	1.42	NA
1724	3702	V10	1.05	1.09	0.35	0.4	0.375	1.07	NA
1725	3775	V10	0.87	1.05	0.46	0.44	0.45	0.96	NA
1726	4024	V10	0.97	1.2	0.48	0.4	0.44	1.085	NA
1727	4052	V10	0.77	1.07	0.39	0.6	0.495	0.92	NA
1728	4055	V10	1.2	1.8	0.42	0.8	0.61	1.5	NA
1729	4056	V10	2.09	2.12	0.78	0.73	0.755	2.105	NA
1730	40585	V06	1.19	1.36	0.49	0.68	0.585	1.275	NA
1731	40592	SC	2.01	1.82	0.76	0.96	0.86	1.915	1
1732	40595	SC	1.25	1.39	0.61	0.38	0.495	1.32	1
1733	40598	SC	3.63	3.73	2.75	2.92	2.835	3.68	2
1734	40599	SC	2.87	2.58	0.52	0.65	0.585	2.725	1
1735	40616	SC	1.01	0.86	0.42	0.37	0.395	0.935	1
1736	40692	V06	2.02	2.12	0.74	1.01	0.875	2.07	1
1737	40694	V06	1.27	1.42	0.56	1.18	0.87	1.345	1
1738	40703	V06	0.74	1.18	0.52	0.31	0.415	0.96	1
1739	40704	V06	1.24	1.45	0.58	0.54	0.56	1.345	1
1740	40709	V06	2.57	2.41	0.99	0.85	0.92	2.49	1
1741	40784	V06	1.93	1.17	0.98	0.48	0.73	1.55	1
1742	41281	SC	0.79	1.3	0.21	0.78	0.495	1.045	3
1743	41399	V06	0.93	1.16	0.4	0.58	0.49	1.045	NA
1744	50175	V06	1.52	1.42	0.8	0.53	0.665	1.47	NA
1745	50192	V06	1.28	1.36	0.58	0.42	0.5	1.32	NA
1746	53595	SC	2.48	1.84	0.91	0.69	0.8	2.16	NA
1747	54695	SC	1.65	2.37	0.5	1.21	0.855	2.01	1
1748	55124	SC	1.28	1.64	0.45	0.68	0.565	1.46	1
1749	55441	SC	2.62	3.23	0.91	1.06	0.985	2.925	NA
1750	3325	V10	0.98	0.85	0.45	0.35	0.4	0.915	NA
1751	4059	V10	1.74	1.85	0.73	0.63	0.68	1.795	NA
1752	4092	V10	1.66	1.95	0.39	0.51	0.45	1.805	NA
1753	4094	V10	1.05	1.31	0.49	0.57	0.53	1.18	NA
1754	4096	V10	1.55	2.29	0.64	0.95	0.795	1.92	NA
1755	3475	V10	0.86	1.34	0.38	0.51	0.445	1.1	NA
1756	3588	V10	1.47	1.68	0.34	0.56	0.45	1.575	NA
1757	4029	V10	2.35	1.86	1.06	0.69	0.875	2.105	NA
1758	40555	V06	1.8	1.55	0.84	0.56	0.7	1.675	NA
1759	41382	V06	1.09	1.73	0.5	0.69	0.595	1.41	NA
1760	41401	V06	1.68	1.51	0.62	0.44	0.53	1.595	NA
1761	40707	V06	1.36	1.69	0.68	0.94	0.81	1.525	1
1762	40713	V06	2.66	2.85	1.11	0.99	1.05	2.755	1
1763	40714	V06	2.15	2.34	1.31	0.75	1.03	2.245	1
1764	41410	V06	1.48	1.56	0.59	0.61	0.6	1.52	NA
1765	51518	SC	3.35	1.82	1.17	0.8	0.985	2.585	3
1766	53060	SC	1.37	1.3	0.29	0.47	0.38	1.335	1
1767	51971	SC	1.51	1.19	0.46	0.31	0.385	1.35	1
1768	55251	SC	2.28	2.34	0.74	1.05	0.895	2.31	1
1769	56744	SC	2.01	1.81	0.91	0.66	0.785	1.91	1
1770	55875	SC	1.83	1.64	0.71	0.64	0.675	1.735	3
1771	41438	SC	3.31	3.9	1.09	1.33	1.21	3.605	1
1772	3050	V06	2.83	1.61	1.11	0.78	0.945	2.22	1
1773	3054	V10	1.49	1.65	0.72	0.55	0.635	1.57	NA
1774	3101	V06	1.82	1.5	0.61	0.54	0.575	1.66	1
1775	3402	V06	3.01	3.32	2.32	2.4	2.36	3.165	2
1776	3408	V06	2.8	3.02	2.19	2.34	2.265	2.91	2
1777	3550	V06	2.55	2.53	1.79	1.51	1.65	2.54	2
1778	3566	V06	2.91	2.77	2.08	2.02	2.05	2.84	2
1779	3573	V06	1.49	1.74	1.18	1.19	1.185	1.615	2
1780	3751	V06	2.85	2.44	1.55	1.65	1.6	2.645	NA
1781	3116	V06	1.29	1.29	0.84	0.43	0.635	1.29	NA
1782	3116	V10	1.26	0.95	0.36	0.32	0.34	1.105	NA
1783	3307	V06	1.93	1.4	0.74	0.56	0.65	1.665	NA
1784	3426	V06	2.54	2.91	1.27	1.63	1.45	2.725	2
1785	3436	V06	1.19	1.49	0.43	0.55	0.49	1.34	NA
1786	3456	V06	2.18	2.21	1.48	1.48	1.48	2.195	2
1787	3465	V06	1.93	1.63	1.36	0.61	0.985	1.78	1
1788	3520	V06	2.96	3.59	1.82	2.38	2.1	3.275	2
1789	3577	V06	1.37	2	0.45	0.62	0.535	1.685	NA
1790	3603	V10	2.27	2.04	0.75	0.65	0.7	2.155	NA
1791	3607	V10	1.92	1.98	0.68	0.65	0.665	1.95	NA
1792	4012	V06	1.74	1.81	0.68	0.81	0.745	1.775	1
1793	3755	V06	2.79	2.76	2.11	1.76	1.935	2.775	NA
1794	3760	V06	1.45	1.49	0.52	0.71	0.615	1.47	NA
1795	3170	V06	2.52	2.71	2.31	2.29	2.3	2.615	2
1796	3319	V06	3.23	2.95	2.63	2.42	2.525	3.09	2
1797	3441	V06	2.62	2.66	1.88	1.91	1.895	2.64	2
1798	3529	V06	2.34	2.3	1.2	1.39	1.295	2.32	1
1799	3580	V06	1.84	2.03	1.35	1.47	1.41	1.935	2
1800	3581	V06	2.83	2.73	1.87	2.09	1.98	2.78	2
1801	3622	V10	1.81	1.66	0.47	0.77	0.62	1.735	NA
1802	4023	V06	1.74	1.79	1.09	1.24	1.165	1.765	2
1803	3762	V06	1.88	1.58	0.76	0.68	0.72	1.73	NA
1804	3763	V06	1.09	1.18	0.45	0.37	0.41	1.135	NA
1805	3814	V06	1.42	1.29	0.6	0.31	0.455	1.355	NA
1806	3814	V10	1.58	1.1	0.52	0.29	0.405	1.34	NA
1807	3815	V06	2.36	1.94	1.01	0.81	0.91	2.15	1
1808	3819	V10	2.03	1.66	0.64	0.54	0.59	1.845	NA
1809	3860	V06	2.17	2.16	1.98	1.93	1.955	2.165	2
1810	3862	V06	2.87	3.03	2.06	2.38	2.22	2.95	2
1811	3863	V04	3.06	3.22	2.7	1.93	2.315	3.14	1
1812	3956	V06	3.12	2.7	2.2	1.84	2.02	2.91	NA
1813	3324	V06	3.25	2.83	2.2	2.43	2.315	3.04	2
1814	4053	V06	3.02	3.09	1.59	1.67	1.63	3.055	NA
1815	3537	V06	4.56	4.4	2.56	2.02	2.29	4.48	2
1816	3582	V06	2.58	2.42	1.73	1.77	1.75	2.5	2
1817	4064	V06	3.46	3.51	3.16	3.38	3.27	3.485	2
1818	3820	V06	1.4	1.4	0.67	0.65	0.66	1.4	1
1819	3821	V06	3.59	3.42	2.08	2.05	2.065	3.505	2
1820	3822	V10	1.44	1.36	0.52	0.3	0.41	1.4	NA
1821	3823	V10	1.47	2.09	0.54	0.81	0.675	1.78	NA
1822	3865	V06	2.86	2.83	2.17	2.09	2.13	2.845	2
1823	3902	V06	2.9	2.6	1.91	1.82	1.865	2.75	2
1824	3082	V06	2.56	2.57	1.7	1.43	1.565	2.565	2
1825	3083	V10	1.49	2.01	0.56	0.79	0.675	1.75	NA
1826	3126	V10	0.98	1.46	0.42	0.32	0.37	1.22	NA
1827	3127	V10	0.91	1.74	0.24	0.58	0.41	1.325	NA
1828	3128	V10	1.53	1.04	0.55	0.43	0.49	1.285	NA
1829	3130	V04	1.89	1.2	0.99	0.59	0.79	1.545	NA
1830	3130	V10	1.44	0.86	0.52	0.34	0.43	1.15	NA
1831	3181	V10	1.77	2.07	0.51	0.64	0.575	1.92	NA
1832	3184	V04	1.28	1.67	0.67	0.7	0.685	1.475	NA
1833	3233	V10	2.66	2.35	1	0.99	0.995	2.505	NA
1834	3326	V06	2.77	2.44	1.84	1.93	1.885	2.605	2
1835	3327	V06	1.27	1.7	0.75	1.22	0.985	1.485	NA
1836	3327	V10	1.46	1.92	0.66	1.02	0.84	1.69	NA
1837	3183	V06	2.63	2.39	1.67	2.05	1.86	2.51	2
1838	3383	V10	2.12	1.42	0.84	0.65	0.745	1.77	NA
1839	3384	V06	2.86	3.23	2.15	1.59	1.87	3.045	NA
1840	3385	V10	1.46	2.18	0.5	0.67	0.585	1.82	NA
1841	3386	V10	0.52	0.96	0.13	0.48	0.305	0.74	NA
1842	4091	V10	1.62	1.53	0.45	0.49	0.47	1.575	NA
1843	4098	V04	1.36	1.21	0.53	0.58	0.555	1.285	NA
1844	4098	V10	1.04	0.93	0.39	0.29	0.34	0.985	NA
1845	4099	V10	1.56	1.66	0.45	0.4	0.425	1.61	NA
1846	4101	V04	2.85	2.97	1.27	0.93	1.1	2.91	NA
1847	4101	V06	2.44	2.15	0.75	0.8	0.775	2.295	NA
1848	4101	V10	2.15	2.09	0.73	0.61	0.67	2.12	NA
1849	3473	V06	0.06	0.27	0.07	0.01	0.04	0.165	NA
1850	3473	V10	0.13	0.33	0.09	0.01	0.05	0.23	NA
1851	3538	V06	3.55	3.88	2.71	2.02	2.365	3.715	2
1852	3539	V06	2.55	2.47	1.99	1.65	1.82	2.51	2
1853	3540	V10	1.57	1.17	0.99	0.48	0.735	1.37	NA
1854	3588	V04	1.43	1.86	0.47	0.68	0.575	1.645	NA
1855	4073	V10	1.17	1.5	0.36	0.36	0.36	1.335	NA
1856	4076	V04	1.36	1.56	0.5	0.67	0.585	1.46	1
1857	4076	V06	1.3	1.59	0.63	0.71	0.67	1.445	NA
1858	4077	V04	1.73	1.73	0.4	0.59	0.495	1.73	1
1859	4077	V10	1.27	1.42	0.33	0.41	0.37	1.345	NA
1860	4078	V10	1.28	1.58	0.7	0.72	0.71	1.43	NA
1861	4027	V10	0.93	0.99	0.44	0.35	0.395	0.96	NA
1862	4030	V10	2.07	1.73	0.79	0.53	0.66	1.9	NA
1863	4031	V06	2.43	2.51	2.17	2.1	2.135	2.47	2
1864	3787	V04	1.48	1.11	0.57	0.32	0.445	1.295	NA
1865	3787	V10	1.09	0.7	0.58	0.4	0.49	0.895	NA
1866	3789	V04	1.98	1.46	0.81	0.52	0.665	1.72	NA
1867	3789	V10	1.47	1.38	0.5	0.48	0.49	1.425	NA
1868	3790	V06	2.41	2.41	1.66	1.76	1.71	2.41	NA
1869	3831	V10	1	0.46	0.35	0.48	0.415	0.73	NA
1870	3832	V04	1.75	1.44	0.8	0.63	0.715	1.595	NA
1871	3832	V10	1.61	1.38	0.57	0.46	0.515	1.495	NA
1872	3704	V10	2.12	2.36	0.74	0.94	0.84	2.24	NA
1873	3705	V10	1.57	1.38	0.69	0.58	0.635	1.475	NA
1874	3189	V06	3.66	3.34	2.45	2.93	2.69	3.5	2
1875	3387	V10	0.36	0.2	0.22	0.05	0.135	0.28	NA
1876	4102	V10	1.84	1.48	0.79	0.67	0.73	1.66	NA
1877	4103	V10	2.11	1.99	0.61	0.53	0.57	2.05	NA
1878	4106	V04	1.92	1.62	0.61	0.52	0.565	1.77	NA
1879	4107	V10	0.33	0.37	0.19	0.19	0.19	0.35	NA
1880	4108	V10	1.38	1.29	0.48	0.35	0.415	1.335	NA
1881	4110	V06	1.36	1.62	0.46	0.58	0.52	1.49	NA
1882	4110	V10	1.29	1.52	0.44	0.45	0.445	1.405	NA
1883	4113	V10	1.65	1.87	0.72	0.78	0.75	1.76	NA
1884	3544	V10	2.22	2.93	1.45	1.91	1.68	2.575	NA
1885	4065	V04	2.1	1.53	0.39	0.23	0.31	1.815	NA
1886	3792	V10	1.45	1.34	0.5	0.37	0.435	1.395	NA
1887	3835	V10	0.98	1.02	0.39	0.28	0.335	1	NA
1888	3836	V06	3.22	3.09	2.1	2.38	2.24	3.155	2
1889	4127	V06	2.68	2.27	2.16	1.89	2.025	2.475	2
1890	3915	V06	3	3.18	2.92	2.52	2.72	3.09	NA
1891	40366	V06	1.05	0.94	0.53	0.46	0.495	0.995	NA
1892	40692	SC	1.87	2.18	0.8	1.17	0.985	2.025	1
1893	40560	V06	0.81	1.02	0.23	0.47	0.35	0.915	NA
1894	40754	V06	0.25	0.33	0.16	0.26	0.21	0.29	1
1895	50088	V06	1.15	0.77	0.54	0.33	0.435	0.96	NA
1896	50860	V06	0.82	0.9	0.26	0.34	0.3	0.86	NA
1897	50028	V06	1.01	1.17	0.29	0.29	0.29	1.09	NA
1898	50157	V06	1.43	1.64	0.33	0.58	0.455	1.535	NA
1899	50319	V06	1.67	2.39	0.69	1.26	0.975	2.03	NA
1900	40781	V06	1.49	1.47	0.43	0.51	0.47	1.48	3
1901	40578	V06	1.48	1.86	0.51	0.81	0.66	1.67	1
1902	41384	V06	1.54	1.25	0.72	0.43	0.575	1.395	NA
1903	41380	V06	0.77	0.82	0.28	0.49	0.385	0.795	NA
1904	41412	V06	1.15	1.58	0.65	0.57	0.61	1.365	NA
1905	41420	V06	0.79	0.7	0.25	0.44	0.345	0.745	NA
1906	50901	V06	1.4	1.49	0.31	0.48	0.395	1.445	NA
1907	41519	V06	2.43	1.85	0.76	0.65	0.705	2.14	NA
1908	41521	V06	1.29	1.38	0.75	0.68	0.715	1.335	1
1909	41749	SC	1.6	1.64	0.36	0.51	0.435	1.62	1
1910	56435	SC	2.31	2.25	0.75	0.89	0.82	2.28	1
1911	56761	SC	0.84	1.31	0.48	0.57	0.525	1.075	1
1912	57869	SC	2.69	1.9	0.91	0.82	0.865	2.295	1
1913	57887	SC	1.27	1.33	0.4	0.59	0.495	1.3	1
1914	50195	SC	1.89	1.34	0.74	0.51	0.625	1.615	3
1915	56558	SC	1.17	1.82	0.56	0.7	0.63	1.495	3
1916	57037	SC	3.2	2.94	1.44	1.37	1.405	3.07	3
1917	55395	SC	2.17	2.16	0.89	1.01	0.95	2.165	1
1918	58431	SC	2.5	2.33	1.18	1.98	1.58	2.415	1
1919	41039	SC	3.67	2.82	2.6	2.18	2.39	3.245	2
1920	41767	SC	2.66	3.2	2.19	1.9	2.045	2.93	3
1921	41829	SC	1.31	1.6	0.25	0.47	0.36	1.455	1
1922	42264	SC	1.55	1.9	0.68	0.79	0.735	1.725	1
1923	42009	SC	1.98	1.78	0.8	0.8	0.8	1.88	1
1924	40735	SC	1.15	1.09	0.47	0.38	0.425	1.12	1
1925	42378	SC	1.65	1.93	0.64	0.76	0.7	1.79	1
1926	41184	V06	2.17	2.09	1.25	1.15	1.2	2.13	1
1927	50983	V06	1.51	1.78	0.93	0.79	0.86	1.645	1
1928	41522	V06	1.49	2.03	0.65	0.82	0.735	1.76	NA
1929	41508	V06	0.9	0.49	0.27	0.21	0.24	0.695	1
1930	41578	V06	3.21	3.13	2.29	2.1	2.195	3.17	NA
1931	40730	V06	0.36	0.31	0.36	0.34	0.35	0.335	NA
1932	40731	V06	0.34	0.66	0.33	0.37	0.35	0.5	NA
1933	40733	V06	0.96	0.86	0.39	0.17	0.28	0.91	3
1934	58454	SC	0.72	0.58	0.41	0.31	0.36	0.65	1
1935	58030	SC	2.18	2.16	1.4	1.25	1.325	2.17	1
1936	41854	SC	4.08	3.66	2.79	2.05	2.42	3.87	1
1937	41886	SC	1.91	1.9	0.86	0.88	0.87	1.905	1
1938	42164	SC	1.96	1.89	0.52	0.68	0.6	1.925	1
1939	42013	SC	0.84	1.21	0.3	0.71	0.505	1.025	NA
1940	42346	SC	2.27	2.44	0.72	0.96	0.84	2.355	1
1941	42351	SC	2.24	1.9	0.8	0.84	0.82	2.07	1
1942	42447	SC	2.06	1.86	0.82	0.59	0.705	1.96	1
1943	42448	SC	2.4	2.02	0.78	0.65	0.715	2.21	1
1944	57127	SC	2.78	2.69	2.45	2.41	2.43	2.735	2
1945	58510	SC	0.97	1.45	0.35	0.66	0.505	1.21	1
1946	58550	SC	2.41	2.37	1.22	0.81	1.015	2.39	1
1947	58783	SC	1.4	1.75	0.45	0.46	0.455	1.575	1
1948	59121	SC	2.22	2.13	0.77	0.96	0.865	2.175	1
1949	59398	SC	1.54	1.62	0.53	0.84	0.685	1.58	1
1950	59507	SC	1.49	1.38	0.51	0.5	0.505	1.435	1
1951	59724	SC	1.98	2.24	0.82	0.88	0.85	2.11	1
1952	70188	SC	2.69	2.4	1.1	0.84	0.97	2.545	1
1953	70326	SC	0.66	0.49	0.24	0.3	0.27	0.575	1
1954	70354	SC	1.19	1.34	0.65	0.65	0.65	1.265	1
1955	58141	SC	1.02	1.17	0.47	0.4	0.435	1.095	3
1956	58420	SC	1.48	1.12	0.41	0.69	0.55	1.3	3
1957	58438	SC	1.48	1.12	0.63	0.46	0.545	1.3	3
1958	70463	SC	1.25	1.3	0.71	0.78	0.745	1.275	3
1959	57798	SC	1.18	0.97	0.21	0.52	0.365	1.075	3
1960	40533	SC	0.85	0.74	0.33	0.37	0.35	0.795	1
1961	40538	SC	2.17	1.48	0.67	0.39	0.53	1.825	1
1962	42269	SC	2.51	2.31	0.7	0.81	0.755	2.41	1
1963	40744	SC	1.29	1.67	0.7	1.05	0.875	1.48	1
1964	42455	SC	2.46	1.96	0.6	0.45	0.525	2.21	3
1965	42379	SC	2.45	3.05	0.97	1.09	1.03	2.75	1
1966	3831	V04	1.67	1.11	0.88	0.52	0.7	1.39	1
1967	41664	V06	2.6	2.93	0.87	1.31	1.09	2.765	3
1968	51551	V06	1.38	1.3	0.58	0.31	0.445	1.34	3
1969	40338	V06	1.29	1.13	0.42	0.28	0.35	1.21	NA
1970	40541	SC	1.89	1.74	0.53	0.61	0.57	1.815	1
1971	40543	SC	2.5	2.12	1.25	0.57	0.91	2.31	1
1972	40740	SC	0.36	0.51	0.34	0.29	0.315	0.435	1
1973	41293	V06	1.94	2.49	0.73	0.77	0.75	2.215	1
1974	42407	SC	2.67	1.9	0.85	0.84	0.845	2.285	1
1975	42710	SC	2.35	1.87	0.66	0.61	0.635	2.11	1
1976	51625	V06	2.29	2.09	0.99	0.74	0.865	2.19	NA
1977	57090	SC	2.64	2.4	0.81	0.83	0.82	2.52	3
1978	58671	SC	1.73	2.11	1.06	0.82	0.94	1.92	NA
1979	59649	SC	1.43	1.71	0.34	0.58	0.46	1.57	1
1980	71189	SC	2.22	2.14	0.95	0.86	0.905	2.18	3
1981	71809	SC	1.64	1.63	0.46	0.44	0.45	1.635	1
1982	71978	SC	1.62	2.26	0.59	0.99	0.79	1.94	3
1983	72784	SC	1.52	1.84	0.89	0.97	0.93	1.68	3
1984	3079	V06	2.28	2.56	1.54	1.92	1.73	2.42	2
1985	3392	V10	3.09	3.75	0.96	1.23	1.095	3.42	NA
1986	40555	V10	1.77	1.22	0.68	0.54	0.61	1.495	NA
1987	40592	V10	1.56	1.22	0.66	0.56	0.61	1.39	1
1988	40595	V10	1.26	0.92	0.26	0.41	0.335	1.09	1
1989	40599	V10	1.71	1.77	0.47	0.48	0.475	1.74	1
1990	40690	V10	1.62	1.47	0.69	0.47	0.58	1.545	NA
1991	40691	V10	0.91	1.31	0.25	0.32	0.285	1.11	NA
1992	40692	V10	1.89	2.2	0.43	0.83	0.63	2.045	NA
1993	40693	V10	1.28	1.1	0.33	0.41	0.37	1.19	NA
1994	40694	V10	1.76	2.19	0.78	0.97	0.875	1.975	NA
1995	40704	V10	1.02	1.64	0.23	0.81	0.52	1.33	NA
1996	40776	V06	1.07	1.2	0.47	0.28	0.375	1.135	1
1997	40882	V10	1.86	1.91	0.71	1.06	0.885	1.885	3
1998	40893	V10	1.88	2.02	0.81	1.16	0.985	1.95	3
1999	41989	V06	1.24	1.51	0.51	0.69	0.6	1.375	NA
[truncated: 59 more rows]
