# Supplementary material for: Non-motor Clinical and Biomarker Predictors Enable High Cross-Validated Accuracy Detection of Early PD but Lesser Cross-Validated Accuracy Detection of Scans Without Evidence of Dopaminergic Deficit
Source: Front Neurol. 2020 May 11;11:364. doi: 10.3389/fneur.2020.00364 (PMC7232850; doi:10.3389/fneur.2020.00364)
Supplement: Data Sheet 2 — Data sets. [file Data_Sheet_2.ZIP › data_LHJ/glm2dat.csv]

	ENROLL_CAT	age	RevUpsit.sum	rbdSum	gdsSum	gend	Quar25	Quar75	Quar_gp4
1	PD	58	3	2	4	1	0	0	1
2	PD	62	20	1	5	1	0	0	0
3	PD	67	23	2	7	1	0	0	1
4	PD	59	17	4	5	1	0	1	0
5	PD	59	30	11	4	0	0	1	0
6	PD	47	16	2	4	1	0	1	0
7	PD	58	24	3	5	1	1	0	0
8	PD	62	23	6	6	1	0	0	1
9	PD	35	9	8	7	1	0	0	1
10	PD	58	14	1	5	1	0	0	1
11	PD	67	23	2	7	1	0	0	1
12	PD	52	32	4	8	1	1	0	0
13	PD	52	13	4	6	1	1	0	0
14	PD	50	17	4	5	0	0	1	0
15	PD	60	18	2	6	1	1	0	0
16	PD	55	35	1	7	1	0	0	0
17	PD	56	15	1	6	1	0	1	0
18	PD	41	13	2	6	1	1	0	0
19	PD	57	22	0	4	1	0	0	1
20	PD	50	11	7	6	0	0	0	1
21	PD	66	30	4	6	0	0	1	0
22	PD	61	30	9	4	1	0	0	1
23	PD	65	17	3	5	1	0	1	0
24	PD	83	14	6	3	1	0	0	1
25	PD	71	22	0	6	0	0	0	0
26	PD	61	19	2	4	1	0	1	0
27	PD	54	18	5	5	1	0	1	0
28	PD	65	17	3	5	1	0	1	0
29	PD	55	5	3	5	0	0	1	0
30	PD	52	13	4	6	1	1	0	0
31	PD	34	5	2	7	0	1	0	0
32	PD	57	22	0	4	1	0	0	1
33	PD	44	8	8	4	0	0	0	1
34	PD	69	30	7	4	1	0	1	0
35	PD	61	16	1	5	0	0	0	0
36	PD	71	21	1	4	0	0	0	1
37	PD	57	26	1	5	0	1	0	0
38	PD	62	10	6	5	0	0	0	0
39	PD	83	14	6	3	1	0	0	1
40	PD	65	24	5	6	0	0	0	1
41	PD	61	16	1	5	0	0	0	0
42	PD	59	9	5	6	1	0	1	0
43	PD	62	22	5	5	1	0	0	1
44	PD	35	9	8	7	1	0	0	1
45	SWEDD	50	10	3	6	1	0	0	1
46	SWEDD	71	3	8	4	0	0	0	1
47	SWEDD	54	3	3	6	1	0	1	0
48	SWEDD	47	4	1	5	1	0	1	0
49	SWEDD	65	12	2	5	1	0	0	1
50	SWEDD	75	14	2	10	1	1	0	0
51	SWEDD	71	7	3	11	0	0	0	0
52	SWEDD	51	5	7	5	0	0	0	0
53	SWEDD	53	20	6	6	1	1	0	0
54	SWEDD	53	6	9	5	1	1	0	0
55	SWEDD	45	8	10	2	0	1	0	0
56	SWEDD	48	7	4	4	1	1	0	0
57	SWEDD	54	4	4	9	1	0	1	0
58	SWEDD	78	17	6	7	0	0	0	0
59	SWEDD	77	24	3	5	1	0	0	0
60	SWEDD	47	8	5	6	0	0	0	0
61	SWEDD	62	18	10	6	1	0	0	0
62	SWEDD	79	9	4	5	0	0	1	0
63	SWEDD	53	20	13	10	0	0	1	0
64	SWEDD	64	11	12	6	1	0	0	1
65	SWEDD	61	10	6	5	1	0	0	1
66	SWEDD	67	11	6	4	1	1	0	0
67	SWEDD	56.8636327644344	10	4.87189984484576	5.37603338505141	1	0	0	1
68	SWEDD	61.5735519286245	4.96384334820323	6.82169399107806	4.78553733928129	0	1	0	0
69	SWEDD	48.7556560153607	3.74919199780561	1.50161600438878	5.25080800219439	1	0	1	0
70	SWEDD	47.5472185653634	5.64165569609031	2.64165569609031	4.45278143463656	1	1	0	0
71	SWEDD	70.9346210258082	13.1869242051616	2	7.96731051290408	1	0	1	0
72	SWEDD	67.3955018166453	12.4791003633291	2	6.19775090832263	1	0	1	0
73	SWEDD	51.4416140075773	5.04416140075773	6.91167719848454	5.13248420227319	0	0	0	0
74	SWEDD	65.5963990688324	3.54036009311676	7.72981995344162	4.27018004655838	0	0	1	0
75	SWEDD	53.8314724396914	19.8152283467352	6.36954330652952	6	1	1	0	0
76	SWEDD	56.093427284155	10.1245697122067	9.34371414268389	5.34371414268389	1	0	0	0
77	SWEDD	50.3176695518196	5.34116522409022	7.34116522409022	4.65883477590978	0	0	0	0
78	SWEDD	51.226333512459	7.94892162131146	3.62043135147542	4.18978432426229	1	1	0	0
79	SWEDD	53.7502268922981	4.49954621540383	5.24886553850956	8.00090756919235	1	1	0	0
80	SWEDD	77.1751497201622	22.7739519588649	3.52544916048646	5.35029944032431	0.824850279837847	0	0	0
81	SWEDD	77.8608456584625	17.5436575615313	3.43042282923125	5	0.569577170768753	0	0	0
82	SWEDD	70.596604866907	3.08404065272771	7.94957560836338	4.03361626109108	0	0	1	0
83	SWEDD	61.7148374344688	17.6197832459584	9.96831527049653	5.96831527049653	1	0	0	0
84	SWEDD	77.2652467363514	22.0106494773645	3.1326233681757	5	0.8673766318243	0	0	0
85	SWEDD	65.1505861752667	18.541929658968	9.59783587092534	8.541929658968	0	1	0	0
86	SWEDD	62.2465838808566	17.1369564170018	10.2465838808566	6	1	0	0	0
87	SWEDD	56.7189166452736	7.85945832263678	7.60540625802241	5	1	0	0	1
88	SWEDD	64.5753052707296	14.3945726209786	7.93975578341633	4.96987789170817	1	0	0	0
