# Supplementary material for: Non-motor Clinical and Biomarker Predictors Enable High Cross-Validated Accuracy Detection of Early PD but Lesser Cross-Validated Accuracy Detection of Scans Without Evidence of Dopaminergic Deficit
Source: Front Neurol. 2020 May 11;11:364. doi: 10.3389/fneur.2020.00364 (PMC7232850; doi:10.3389/fneur.2020.00364)
Supplement: Data Sheet 2 — Data sets. [file Data_Sheet_2.ZIP › data_LHJ/glmDat.csv]

	ENROLL_CAT	age	EDUCYRS	RevUpsit.sum	rbdSum	gdsSum	gend
1	PD	58	18	3	2	4	1
2	PD	62	11	20	1	5	1
3	PD	67	18	23	2	7	1
4	PD	59	16	17	4	5	1
5	PD	59	16	30	11	4	0
6	PD	47	15	16	2	4	1
7	PD	58	14	24	3	5	1
8	PD	62	18	23	6	6	1
9	PD	35	18	9	8	7	1
10	PD	58	20	14	1	5	1
11	PD	67	18	23	2	7	1
12	PD	52	14	32	4	8	1
13	PD	52	13	13	4	6	1
14	PD	50	15	17	4	5	0
15	PD	60	14	18	2	6	1
16	PD	55	11	35	1	7	1
17	PD	56	15	15	1	6	1
18	PD	41	14	13	2	6	1
19	PD	57	18	22	0	4	1
20	PD	50	18	11	7	6	0
21	PD	66	16	30	4	6	0
22	PD	61	20	30	9	4	1
23	PD	65	16	17	3	5	1
24	PD	83	19	14	6	3	1
25	PD	71	8	22	0	6	0
26	PD	61	15	19	2	4	1
27	PD	54	15	18	5	5	1
28	PD	65	16	17	3	5	1
29	PD	55	16	5	3	5	0
30	PD	52	13	13	4	6	1
31	PD	34	14	5	2	7	0
32	PD	57	18	22	0	4	1
33	PD	44	20	8	8	4	0
34	PD	69	16	30	7	4	1
35	PD	61	12	16	1	5	0
36	PD	71	18	21	1	4	0
37	PD	57	14	26	1	5	0
38	PD	62	12	10	6	5	0
39	PD	83	19	14	6	3	1
40	PD	65	18	24	5	6	0
41	PD	61	12	16	1	5	0
42	PD	59	16	9	5	6	1
43	PD	62	26	22	5	5	1
44	PD	35	18	9	8	7	1
45	SWEDD	50	23	10	3	6	1
46	SWEDD	71	18	3	8	4	0
47	SWEDD	54	16	3	3	6	1
48	SWEDD	47	16	4	1	5	1
49	SWEDD	65	18	12	2	5	1
50	SWEDD	75	14	14	2	10	1
51	SWEDD	71	12	7	3	11	0
52	SWEDD	51	12	5	7	5	0
53	SWEDD	53	14	20	6	6	1
54	SWEDD	53	14	6	9	5	1
55	SWEDD	45	14	8	10	2	0
56	SWEDD	48	13	7	4	4	1
57	SWEDD	54	15	4	4	9	1
58	SWEDD	78	11	17	6	7	0
59	SWEDD	77	8	24	3	5	1
60	SWEDD	47	9	8	5	6	0
61	SWEDD	62	11	18	10	6	1
62	SWEDD	79	15	9	4	5	0
63	SWEDD	53	16	20	13	10	0
64	SWEDD	64	18	11	12	6	1
65	SWEDD	61	24	10	6	5	1
66	SWEDD	67	14	11	6	4	1
67	SWEDD	56.8636327644344	23.6239666149486	10	4.87189984484576	5.37603338505141	1
68	SWEDD	61.5735519286245	14.4650819732342	4.96384334820323	6.82169399107806	4.78553733928129	0
69	SWEDD	48.7556560153607	16	3.74919199780561	1.50161600438878	5.25080800219439	1
70	SWEDD	47.5472185653634	14.3583443039097	5.64165569609031	2.64165569609031	4.45278143463656	1
71	SWEDD	70.9346210258082	15.6261515896767	13.1869242051616	2	7.96731051290408	1
72	SWEDD	67.3955018166453	17.0417992733419	12.4791003633291	2	6.19775090832263	1
73	SWEDD	51.4416140075773	12	5.04416140075773	6.91167719848454	5.13248420227319	0
74	SWEDD	65.5963990688324	16.3789197206497	3.54036009311676	7.72981995344162	4.27018004655838	0
75	SWEDD	53.8314724396914	13.7228425201029	19.8152283467352	6.36954330652952	6	1
76	SWEDD	56.093427284155	12.9688575719483	10.1245697122067	9.34371414268389	5.34371414268389	1
77	SWEDD	50.3176695518196	12.2274434827268	5.34116522409022	7.34116522409022	4.65883477590978	0
78	SWEDD	51.226333512459	13.9489216213115	7.94892162131146	3.62043135147542	4.18978432426229	1
79	SWEDD	53.7502268922981	14.7502268922981	4.49954621540383	5.24886553850956	8.00090756919235	1
80	SWEDD	77.1751497201622	8.52544916048646	22.7739519588649	3.52544916048646	5.35029944032431	0.824850279837847
81	SWEDD	77.8608456584625	11.0129598046187	17.5436575615313	3.43042282923125	5	0.569577170768753
82	SWEDD	70.596604866907	17.8487268250901	3.08404065272771	7.94957560836338	4.03361626109108	0
83	SWEDD	61.7148374344688	11.0950541885104	17.6197832459584	9.96831527049653	5.96831527049653	1
84	SWEDD	77.2652467363514	8.9283635772299	22.0106494773645	3.1326233681757	5	0.8673766318243
85	SWEDD	65.1505861752667	13.5698827649467	18.541929658968	9.59783587092534	8.541929658968	0
86	SWEDD	62.2465838808566	11.8630435829982	17.1369564170018	10.2465838808566	6	1
87	SWEDD	56.7189166452736	18.648645806592	7.85945832263678	7.60540625802241	5	1
88	SWEDD	64.5753052707296	12.5451831624378	14.3945726209786	7.93975578341633	4.96987789170817	1
