# Supplementary material for: Non-motor Clinical and Biomarker Predictors Enable High Cross-Validated Accuracy Detection of Early PD but Lesser Cross-Validated Accuracy Detection of Scans Without Evidence of Dopaminergic Deficit
Source: Front Neurol. 2020 May 11;11:364. doi: 10.3389/fneur.2020.00364 (PMC7232850; doi:10.3389/fneur.2020.00364)
Supplement: Data Sheet 2 — Data sets. [file Data_Sheet_2.ZIP › data_LHJ/hcSWa_pd4SW_July9.csv]

	id	ENROLL_CAT	age	gend	EDUCYRS	RevUpsit.sum	Abeta1_42	CSFasyn	pTau	tTau	NP1CNST	SumTrait	rbdSum	gdsSum	epwSum	MCATOT	PATNO	Cat2	catpd4sw
1	a	SWEDD	52	0	14	7	1084	1354.4	13.26	160.6	0	37	4	5	7	30	3050	PD_like	PD
2	a	SWEDD	68	1	12	16	759.3	1355.4	19.07	212.8	2	52	5	6	16	25	3079	PD_like	PD
3	a	SWEDD	66	0	16	12	1322	2140.3	19.14	200.7	0	30	6	5	8	28	3082	PD_like	PD
4	a	SWEDD	50	1	23	10	1022	1370.2	14.04	157.1	0	22	3	6	2	30	3101	PD_like	PD
5	a	SWEDD	60	0	19	2	955.7	2166.3	18.87	200.8	1	34	5	5	9	28	3170	PD_like	PD
6	a	SWEDD	71	0	18	3	1013	1700.8	13.45	170	0	26	8	4	12	29	3189	PD_like	PD
7	a	SWEDD	58	0	12	8	1538	4041.4	21.47	243.3	1	43	5	6	4	24	3256	PD_like	PD
8	a	SWEDD	54	1	16	3	923.7	1387.9	10.33	143.4	0	29	3	6	11	29	3319	PD_like	PD
9	a	SWEDD	51	1	18	29	657.7	1153.2	9.35	107.2	2	45	10	7	18	27	3381	PD_like	PD
10	a	SWEDD	66	1	12	5	1237	2560	21.69	281.5	3	26	2	5	9	28	3384	PD_like	PD
11	a	SWEDD	47	1	16	4	1229	1319.8	13.56	164	0	29	1	5	3	30	3402	PD_like	PD
12	a	SWEDD	39	1	16	4	637.6	1234.5	10.35	116.8	0	27	3	6	5	29	3408	PD_like	PD
13	a	SWEDD	65	1	18	12	433.4	902.9	14.13	157.1	0	53	2	5	3	28	3425	PD_like	PD
14	a	SWEDD	75	1	14	14	935.6	1224.8	12.81	155	0	59	2	10	14	23	3441	PD_like	PD
15	a	SWEDD	66	0	17	12	998.8	1447.4	14.74	183.4	1	33	1	6	3	29	3456	PD_like	PD
16	a	SWEDD	71	0	12	7	710.3	1607	11.54	132.2	0	52	3	11	19	27	3520	PD_like	PD
17	a	SWEDD	65	1	16	29	388.5	923.4	10.15	123.8	0	23	11	5	1	26	3529	PD_like	PD
18	a	SWEDD	51	0	12	5	715.7	851.5	10.02	129	0	32	7	5	8	29	3550	PD_like	PD
19	a	SWEDD	50	0	16	6	984.4	1227.9	10.98	149.7	0	25	2	5	2	27	3566	PD_like	PD
20	a	SWEDD	53	1	14	20	512.7	1124.6	9.4	93.88	0	54	6	6	11	28	3573	PD_like	PD
21	a	SWEDD	70	0	16	16	784.4	1582.5	14.89	175.8	0	25	7	4	9	27	3580	PD_like	PD
22	a	SWEDD	53	1	14	6	462.2	488	7.9	79	0	22	9	5	9	26	3581	PD_like	PD
23	a	SWEDD	63	0	21	6	373.7	1309.9	13.86	148.5	0	29	6	5	7	29	3582	PD_like	PD
24	a	SWEDD	45	0	14	8	1000	1755.4	15.89	197	1	49	10	2	16	28	3655	PD_like	PD
25	a	SWEDD	68	1	10	18	1320	1941.7	17.14	218	0	36	1	8	9	24	3751	PD_like	PD
26	a	SWEDD	48	1	13	7	963.5	1265.7	10.44	135	0	47	4	4	3	29	3755	PD_like	PD
27	a	SWEDD	54	1	15	4	1123	1496	13.94	176.4	0	27	4	9	8	27	3784	PD_like	PD
28	a	SWEDD	78	0	11	17	527.1	2855.8	28.89	308.6	0	42	6	7	5	18	3790	PD_like	PD
29	a	SWEDD	77	1	8	24	1264	1998.2	18.28	216.8	0	29	3	5	2	26	3820	PD_like	PD
30	a	SWEDD	67	1	8	10	747.8	1066.9	10.16	124.1	1	36	10	4	7	24	3821	PD_like	PD
31	a	SWEDD	47	0	9	8	804.6	1370.2	11.46	137.8	1	24	5	6	11	29	3860	PD_like	PD
32	a	SWEDD	70	1	9	11	802.1	1341.8	13.04	145.6	0	31	2	11	15	29	3861	PD_like	PD
33	a	SWEDD	62	1	11	18	841.9	1315.7	14.38	180.4	0	39	10	6	13	27	3862	PD_like	PD
34	a	SWEDD	57	1	12	10	1216	1729.3	17.07	200.5	1	49	0	5	10	26	3871	PD_like	PD
35	a	SWEDD	79	0	15	9	1695	1910.5	15.7	199.8	0	29	4	5	4	24	3902	PD_like	PD
36	a	SWEDD	53	0	16	20	981.5	2216.5	13.8	163.9	4	56	13	10	5	20	3915	PD_like	PD
37	a	SWEDD	64	1	18	11	1190	2863.5	32.91	344	0	32	12	6	17	28	3956	PD_like	PD
38	a	SWEDD	62	0	15	4	1083	1331.8	17.33	188.9	0	31	7	5	6	26	4031	PD_like	PD
39	a	SWEDD	50	0	16	3	1286	1230.6	15.64	179.8	2	45	8	5	14	27	4036	PD_like	PD
40	a	SWEDD	49	1	16	3	1063	1725	16.02	173.5	1	30	10	5	2	27	4053	PD_like	PD
41	a	SWEDD	72	1	16	7	1897	3056.7	24.95	268.9	0	35	7	7	14	23	4064	PD_like	PD
42	a	SWEDD	61	1	24	10	626.5	911.5	8.75	114.6	0	28	6	5	0	28	4066	PD_like	PD
43	a	SWEDD	67	1	14	11	1184	3261.8	22.07	249.9	0	30	6	4	6	27	4127	PD_like	PD
44	b	HC	84	0	13	3	569.1	1270.4	12.42	149.9	1	43	5	4	8	29	3009	HC	HC
45	b	HC	32	1	16	4	699.5	1090.2	9.24	113.9	0	28	1	4	2	30	3011	HC	HC
46	b	HC	66	1	15	6	816.5	1044.5	13.42	157.6	0	24	4	3	3	27	3029	HC	HC
47	b	HC	60	0	19	4	503.8	969	10.18	126.8	0	33	1	5	5	28	3057	HC	HC
48	b	HC	47	0	12	3	1244	2029.7	18.5	197.2	0	26	4	5	4	30	3072	HC	HC
49	b	HC	57	1	18	5	1363	1667.3	14.72	166.8	0	34	3	6	7	27	3087	HC	HC
50	b	HC	64	0	21	3	1615	1081.9	19.52	242.2	0	26	3	5	8	29	3114	HC	HC
51	b	HC	57	1	14	6	1940	2910.8	28.2	276.6	0	35	6	5	12	27	3169	HC	HC
52	b	HC	70	1	17	6	653	743.7	8.27	106.9	0	24	2	5	7	30	3172	HC	HC
53	b	HC	71	1	18	2	615.6	2723.5	38.78	391.2	0	24	0	5	3	27	3188	HC	HC
54	b	HC	70	0	14	5	612.2	3034.8	35.03	347.7	0	29	5	6	4	27	3215	HC	HC
55	b	HC	67	1	14	5	859	733.8	8.97	123.3	0	26	5	6	5	27	3221	HC	HC
56	b	HC	53	1	18	5	1044	1522.7	15.97	172.1	0	30	2	5	12	29	3300	HC	HC
57	b	HC	53	1	20	4	691.8	782	8.91	118.6	0	25	3	5	7	29	3301	HC	HC
58	b	HC	65	1	16	9	1180	2498.4	25.44	266.7	0	25	3	4	3	27	3310	HC	HC
59	b	HC	56	0	16	5	660.1	1675.3	13.57	139.3	0	21	2	5	3	28	3353	HC	HC
60	b	HC	38	0	18	6	1575	1582.4	13.57	181.4	1	27	11	5	15	29	3414	HC	HC
61	b	HC	71	1	12	6	1059	2000.7	20.02	234.5	0	23	3	6	5	29	3460	HC	HC
62	b	HC	58	1	16	5	2180	2988.1	23.09	264.7	0	24	0	5	7	27	3468	HC	HC
63	b	HC	58	1	18	7	549.1	600.7	7.9	81.96	0	23	1	6	7	27	3479	HC	HC
64	b	HC	63	1	13	6	1146	1456.6	13.29	167.9	0	38	3	8	9	27	3481	HC	HC
65	b	HC	73	1	16	3	389.5	1647.8	22.28	240.4	0	23	3	5	5	30	3518	HC	HC
66	b	HC	73	1	20	8	1512	1894.2	22.54	243.5	0	26	1	4	2	28	3519	HC	HC
67	b	HC	63	1	15	20	751.5	883.5	10.53	116.5	0	22	8	6	11	29	3527	HC	HC
68	b	HC	70	1	17	3	739.7	1013.6	11.33	132.4	0	22	5	5	8	28	3544	HC	HC
69	b	HC	62	1	18	4	1016	1831.6	17.13	185.8	0	26	4	4	2	28	3614	HC	HC
70	b	HC	66	1	19	4	2198	4139.4	33.15	370.6	0	23	1	4	4	29	3615	HC	HC
71	b	HC	32	0	15	3	661.8	1177.7	12.82	141.4	0	48	5	7	8	28	3619	HC	HC
72	b	HC	73	0	20	8	1178	2640.2	29.24	318.7	0	24	0	5	1	27	3807	HC	HC
73	b	HC	67	1	12	10	410.1	671.7	7.9	99.13	0	27	0	5	7	30	3811	HC	HC
74	b	HC	65	1	16	13	1154	1428.3	14.56	170.7	0	28	3	5	9	29	3813	HC	HC
75	b	HC	73	1	18	19	813.3	1256.9	11.09	136	0	29	1	5	3	27	3817	HC	HC
76	b	HC	54	0	12	6	740.8	1657.9	11.34	138.4	0	24	1	5	7	29	3851	HC	HC
77	b	HC	49	0	12	2	673.1	1465.6	11.43	143.4	0	29	7	5	10	30	3855	HC	HC
78	b	HC	40	0	12	5	801.1	1689.8	14.49	166.4	0	28	4	6	11	30	3857	HC	HC
79	b	HC	73	1	17	15	1049	1893.7	18.67	207.8	0	21	2	4	3	27	3959	HC	HC
80	b	HC	60	1	20	3	644.2	1496.3	13.76	148	0	25	4	6	6	30	3966	HC	HC
81	b	HC	81	0	12	3	410.3	665.1	7.9	79	1	52	2	6	1	29	3969	HC	HC
82	b	HC	65	1	16	4	1587	2351	17.23	194.4	0	20	1	6	4	29	4116	HC	HC
