# Supplementary material for: Non-motor Clinical and Biomarker Predictors Enable High Cross-Validated Accuracy Detection of Early PD but Lesser Cross-Validated Accuracy Detection of Scans Without Evidence of Dopaminergic Deficit
Source: Front Neurol. 2020 May 11;11:364. doi: 10.3389/fneur.2020.00364 (PMC7232850; doi:10.3389/fneur.2020.00364)
Supplement: Data Sheet 2 — Data sets. [file Data_Sheet_2.ZIP › data_LHJ/LR1_rsCNSTrbdMocaQ3.csv]

	ENROLL_CAT	age	RevUpsit.sum	pTau	NP1CNST	rbdSum	MCATOT	cnst_1_4	rbd_1_14	MocaQ	MocaQ3
2	HC	82	4	25.37	0	7	28	1	8	Q3	Q3
5	PD	58	26	17.57	1	9	27	2	10	Q2	Q1
6	HC	79	6	73.61	0	4	27	1	5	Q2	Q1
7	PD	67	8	10.73	0	2	25	1	3	Q1	Q1
8	HC	58	2	9.6	0	2	27	1	3	Q2	Q1
9	PD	61	15	14.33	0	4	23	1	5	Q1	Q1
10	PD	74	15	32.8	0	6	28	1	7	Q3	Q3
11	PD	64	33	13.27	0	4	29	1	5	Q4	Q4
12	PD	71	17	13.53	0	3	29	1	4	Q4	Q4
13	PD	53	7	12.83	0	1	29	1	2	Q4	Q4
16	PD	70	11	21.93	0	5	25	1	6	Q1	Q1
19	PD	71	13	17.11	0	10	26	1	11	Q1	Q1
20	PD	66	30	11.36	2	4	27	3	5	Q2	Q1
21	HC	68	7	21.83	0	2	29	1	3	Q4	Q4
22	PD	74	27	18.21	0	10	28	1	11	Q3	Q3
23	HC	68	4	17.17	0	5	28	1	6	Q3	Q3
24	PD	56	29	15.49	0	5	23	1	6	Q1	Q1
26	PD	80	12	12.37	0	6	27	1	7	Q2	Q1
27	PD	83	14	9.87	1	6	25	2	7	Q1	Q1
28	PD	75	20	19.32	0	2	28	1	3	Q3	Q3
29	PD	54	14	11.58	1	6	30	2	7	Q4	Q4
30	PD	61	27	12.08	0	4	26	1	5	Q1	Q1
31	HC	61	2	13.39	1	0	28	2	1	Q3	Q3
32	PD	74	21	12.66	1	4	22	2	5	Q1	Q1
33	HC	71	4	13.36	0	2	28	1	3	Q3	Q3
35	HC	48	3	29.56	0	2	28	1	3	Q3	Q3
36	HC	31	2	7.9	0	4	28	1	5	Q3	Q3
37	HC	75	17	21.14	0	0	27	1	1	Q2	Q1
38	PD	76	33	23.59	0	4	24	1	5	Q1	Q1
39	PD	63	18	11.14	1	9	28	2	10	Q3	Q3
42	HC	57	3	17.98	0	2	28	1	3	Q3	Q3
43	PD	57	26	11.75	1	5	24	2	6	Q1	Q1
45	PD	55	16	24.21	0	4	25	1	5	Q1	Q1
46	PD	56	9	9.22	0	1	28	1	2	Q3	Q3
48	HC	72	5	21.96	0	1	28	1	2	Q3	Q3
49	PD	50	17	7.9	0	4	30	1	5	Q4	Q4
50	HC	53	7	18.26	0	0	28	1	1	Q3	Q3
51	PD	59	30	13.95	0	11	29	1	12	Q4	Q4
53	HC	61	9	32.51	0	2	28	1	3	Q3	Q3
54	PD	65	27	7.9	2	9	28	3	10	Q3	Q3
57	PD	50	11	20.89	0	7	29	1	8	Q4	Q4
58	PD	62	11	7.9	0	3	30	1	4	Q4	Q4
59	PD	69	16	10.93	0	5	30	1	6	Q4	Q4
61	PD	46	15	10.91	0	3	30	1	4	Q4	Q4
62	PD	49	17	11.15	0	3	30	1	4	Q4	Q4
63	PD	60	19	7.9	1	3	28	2	4	Q3	Q3
64	PD	56	28	13.17	0	5	26	1	6	Q1	Q1
66	PD	72	8	20.63	2	6	29	3	7	Q4	Q4
67	PD	39	10	17.68	0	9	29	1	10	Q4	Q4
68	PD	57	12	16.76	0	1	26	1	2	Q1	Q1
69	PD	74	35	10.92	1	6	25	2	7	Q1	Q1
70	HC	70	7	15	0	4	30	1	5	Q4	Q4
71	HC	65	8	9.84	0	2	27	1	3	Q2	Q1
72	HC	80	7	11.24	1	3	27	2	4	Q2	Q1
73	PD	59	25	15.15	1	9	27	2	10	Q2	Q1
74	PD	63	23	23.1	0	4	27	1	5	Q2	Q1
77	PD	57	17	24	0	3	28	1	4	Q3	Q3
80	PD	68	10	10.46	0	3	25	1	4	Q1	Q1
82	PD	62	8	25	0	5	25	1	6	Q1	Q1
84	PD	82	27	21.26	1	11	24	2	12	Q1	Q1
85	HC	66	5	18.71	0	3	29	1	4	Q4	Q4
86	HC	55	7	12.7	0	6	30	1	7	Q4	Q4
88	HC	31	4	13.65	0	3	29	1	4	Q4	Q4
89	PD	59	12	20.71	0	6	28	1	7	Q3	Q3
90	PD	68	31	17.69	2	10	26	3	11	Q1	Q1
92	HC	63	24	9.94	0	6	28	1	7	Q3	Q3
93	PD	79	28	9.55	0	4	22	1	5	Q1	Q1
95	HC	52	2	7.9	0	0	29	1	1	Q4	Q4
96	HC	70	12	13.41	0	4	27	1	5	Q2	Q1
97	PD	64	24	8.08	1	10	26	2	11	Q1	Q1
98	HC	70	4	24.71	0	3	27	1	4	Q2	Q1
100	HC	58	8	11.02	0	2	28	1	3	Q3	Q3
101	PD	85	29	29.04	1	1	21	2	2	Q1	Q1
102	PD	70	23	11.38	0	4	28	1	5	Q3	Q3
105	PD	67	25	11.54	0	3	27	1	4	Q2	Q1
107	PD	56	26	10.28	1	5	28	2	6	Q3	Q3
109	HC	71	5	17.83	0	0	29	1	1	Q4	Q4
110	PD	60	15	8.6	0	13	30	1	14	Q4	Q4
111	PD	48	13	7.9	1	5	29	2	6	Q4	Q4
114	HC	55	6	11.67	1	5	28	2	6	Q3	Q3
115	HC	65	2	12.17	0	2	30	1	3	Q4	Q4
116	PD	65	17	16.36	0	3	21	1	4	Q1	Q1
117	PD	64	30	7.9	0	4	25	1	5	Q1	Q1
118	PD	48	17	9.93	0	7	27	1	8	Q2	Q1
119	PD	62	20	18.61	0	2	25	1	3	Q1	Q1
120	PD	64	26	8.21	1	4	26	2	5	Q1	Q1
121	PD	68	19	13.19	1	2	26	2	3	Q1	Q1
122	PD	47	3	14.04	0	5	29	1	6	Q4	Q4
123	PD	63	10	22.25	1	3	22	2	4	Q1	Q1
126	PD	66	30	17.17	0	5	27	1	6	Q2	Q1
129	PD	75	19	23.12	0	2	30	1	3	Q4	Q4
130	PD	70	20	15.86	1	12	26	2	13	Q1	Q1
132	PD	60	22	10.87	1	2	29	2	3	Q4	Q4
134	PD	54	4	18.95	0	4	27	1	5	Q2	Q1
135	PD	63	19	18.89	0	2	26	1	3	Q1	Q1
136	PD	51	27	7.9	0	3	26	1	4	Q1	Q1
137	HC	68	6	20.15	0	3	29	1	4	Q4	Q4
139	PD	69	30	17.08	1	7	27	2	8	Q2	Q1
141	HC	56	3	13.56	0	1	27	1	2	Q2	Q1
142	PD	45	11	17.64	0	4	30	1	5	Q4	Q4
143	HC	41	4	8.08	0	5	30	1	6	Q4	Q4
144	PD	72	29	9.34	0	0	27	1	1	Q2	Q1
146	PD	71	26	13.47	1	5	28	2	6	Q3	Q3
147	PD	50	18	18.3	0	7	29	1	8	Q4	Q4
149	PD	48	24	7.9	1	2	27	2	3	Q2	Q1
152	PD	71	25	20.95	0	4	28	1	5	Q3	Q3
154	HC	66	8	22.65	0	3	29	1	4	Q4	Q4
156	PD	69	32	7.9	3	5	25	4	6	Q1	Q1
157	HC	56	8	18.86	0	3	27	1	4	Q2	Q1
160	HC	74	5	25.22	0	7	29	1	8	Q4	Q4
161	HC	40	6	10.44	0	4	29	1	5	Q4	Q4
163	PD	62	22	13.73	0	5	26	1	6	Q1	Q1
164	PD	57	22	11.09	0	0	23	1	1	Q1	Q1
165	PD	55	9	10.07	0	5	28	1	6	Q3	Q3
166	PD	68	7	12.43	1	0	27	2	1	Q2	Q1
167	PD	51	22	17.67	1	6	28	2	7	Q3	Q3
168	HC	58	6	28.93	0	1	27	1	2	Q2	Q1
169	PD	65	24	15.15	0	2	21	1	3	Q1	Q1
170	PD	53	10	13.28	0	7	24	1	8	Q1	Q1
173	PD	54	16	11.39	0	7	27	1	8	Q2	Q1
174	PD	54	22	10.59	0	3	28	1	4	Q3	Q3
176	PD	58	11	12.75	0	1	27	1	2	Q2	Q1
180	HC	51	8	13.66	0	0	27	1	1	Q2	Q1
181	PD	54	4	9.21	0	2	27	1	3	Q2	Q1
182	HC	64	10	27.13	0	0	29	1	1	Q4	Q4
183	HC	59	7	18.11	0	2	29	1	3	Q4	Q4
184	PD	67	29	27.42	0	9	26	1	10	Q1	Q1
185	HC	63	7	18.88	0	4	28	1	5	Q3	Q3
186	HC	61	3	11.45	0	0	27	1	1	Q2	Q1
187	PD	52	32	7.9	0	4	30	1	5	Q4	Q4
189	PD	63	17	13.74	0	2	29	1	3	Q4	Q4
191	HC	48	6	26.6	0	3	28	1	4	Q3	Q3
194	PD	58	26	11.02	0	4	26	1	5	Q1	Q1
195	PD	74	19	15.63	3	6	27	4	7	Q2	Q1
196	PD	61	30	13.48	0	7	27	1	8	Q2	Q1
197	PD	66	5	11.49	1	7	26	2	8	Q1	Q1
198	HC	77	26	30.97	0	5	27	1	6	Q2	Q1
200	HC	73	4	14.62	0	7	29	1	8	Q4	Q4
202	PD	54	18	18.14	0	5	28	1	6	Q3	Q3
205	PD	69	16	14.02	2	5	29	3	6	Q4	Q4
206	HC	31	4	21.08	0	2	27	1	3	Q2	Q1
207	PD	72	29	24.71	0	6	26	1	7	Q1	Q1
209	PD	60	18	10.3	0	2	30	1	3	Q4	Q4
210	HC	45	3	11.82	0	2	27	1	3	Q2	Q1
213	PD	54	22	7.9	0	8	27	1	9	Q2	Q1
215	PD	59	9	17.04	1	7	28	2	8	Q3	Q3
217	PD	60	8	12.1	0	9	27	1	10	Q2	Q1
220	HC	64	4	14.7	0	4	28	1	5	Q3	Q3
221	HC	76	20	14.89	0	1	28	1	2	Q3	Q3
222	PD	59	31	8.84	1	12	27	2	13	Q2	Q1
224	PD	38	2	11.7	1	4	30	2	5	Q4	Q4
225	PD	69	26	7.9	0	7	27	1	8	Q2	Q1
226	HC	54	9	8.24	1	1	27	2	2	Q2	Q1
227	HC	40	6	14.54	0	5	27	1	6	Q2	Q1
228	HC	72	9	9.52	0	7	29	1	8	Q4	Q4
229	HC	46	10	14.59	0	1	29	1	2	Q4	Q4
230	HC	58	4	9.68	0	3	29	1	4	Q4	Q4
231	PD	65	24	13.2	1	5	29	2	6	Q4	Q4
233	PD	43	13	13.31	0	2	27	1	3	Q2	Q1
234	PD	49	17	14.36	1	8	26	2	9	Q1	Q1
235	PD	63	9	8.99	0	2	27	1	3	Q2	Q1
236	PD	52	16	9.4	0	9	29	1	10	Q4	Q4
237	PD	49	14	13.09	2	4	29	3	5	Q4	Q4
238	PD	75	4	11.28	1	3	29	2	4	Q4	Q4
239	PD	63	15	13.88	0	5	27	1	6	Q2	Q1
240	PD	63	24	7.9	0	3	25	1	4	Q1	Q1
242	PD	58	24	10.82	0	3	27	1	4	Q2	Q1
243	PD	69	23	8.1	0	4	28	1	5	Q3	Q3
244	PD	75	24	29.47	1	4	25	2	5	Q1	Q1
245	PD	50	5	15.6	0	2	29	1	3	Q4	Q4
246	PD	55	8	13.22	0	4	25	1	5	Q1	Q1
247	PD	46	19	13.59	0	4	22	1	5	Q1	Q1
248	PD	69	24	7.9	3	13	24	4	14	Q1	Q1
249	HC	42	3	11.81	0	2	27	1	3	Q2	Q1
253	PD	62	26	16.22	1	3	28	2	4	Q3	Q3
255	PD	63	19	7.9	0	4	26	1	5	Q1	Q1
256	HC	61	8	19.54	0	0	27	1	1	Q2	Q1
257	HC	59	24	20.23	0	9	30	1	10	Q4	Q4
258	PD	72	27	31.64	0	10	23	1	11	Q1	Q1
259	PD	53	22	14.07	0	2	26	1	3	Q1	Q1
260	HC	57	3	18.84	0	0	30	1	1	Q4	Q4
261	HC	58	3	15.98	0	1	30	1	2	Q4	Q4
263	HC	77	9	21.63	0	2	27	1	3	Q2	Q1
264	HC	79	4	24.56	2	1	27	3	2	Q2	Q1
265	HC	58	5	11.99	0	6	27	1	7	Q2	Q1
266	PD	71	6	15.66	0	5	27	1	6	Q2	Q1
267	PD	76	11	9.76	0	7	28	1	8	Q3	Q3
268	PD	61	11	7.9	0	4	28	1	5	Q3	Q3
269	HC	57	2	15.45	0	9	28	1	10	Q3	Q3
272	PD	53	3	16.51	0	5	29	1	6	Q4	Q4
273	HC	76	6	39.14	0	6	29	1	7	Q4	Q4
274	PD	62	22	18.33	1	6	27	2	7	Q2	Q1
275	PD	47	16	11.98	0	2	28	1	3	Q3	Q3
276	PD	65	32	16.68	0	4	28	1	5	Q3	Q3
278	PD	69	27	20.36	0	6	28	1	7	Q3	Q3
279	PD	55	35	12.1	0	1	30	1	2	Q4	Q4
280	PD	37	6	7.9	0	0	28	1	1	Q3	Q3
281	HC	53	11	13.54	0	2	27	1	3	Q2	Q1
282	PD	52	13	14.23	1	4	27	2	5	Q2	Q1
284	PD	70	36	14.61	0	8	26	1	9	Q1	Q1
285	PD	69	20	12.87	0	2	25	1	3	Q1	Q1
286	HC	54	7	13.63	0	1	30	1	2	Q4	Q4
287	PD	68	19	12.67	0	4	29	1	5	Q4	Q4
288	PD	70	15	10.6	2	1	30	3	2	Q4	Q4
289	PD	59	26	11.42	0	5	30	1	6	Q4	Q4
290	HC	68	12	19.66	0	0	27	1	1	Q2	Q1
292	HC	52	8	15.26	0	1	28	1	2	Q3	Q3
293	HC	59	8	7.9	0	4	28	1	5	Q3	Q3
294	PD	75	22	30.84	1	5	27	2	6	Q2	Q1
295	PD	51	28	11.89	0	2	30	1	3	Q4	Q4
296	PD	63	22	21.99	0	3	28	1	4	Q3	Q3
298	PD	62	20	9.83	1	1	29	2	2	Q4	Q4
300	PD	70	18	10.82	0	6	26	1	7	Q1	Q1
301	PD	72	19	15.54	0	10	25	1	11	Q1	Q1
304	PD	57	26	9.72	0	1	30	1	2	Q4	Q4
305	PD	58	12	16.81	0	5	29	1	6	Q4	Q4
307	HC	71	8	12.34	2	3	30	3	4	Q4	Q4
309	PD	41	13	12.07	0	2	28	1	3	Q3	Q3
310	HC	69	20	14.58	0	7	28	1	8	Q3	Q3
311	HC	60	13	11.11	0	2	28	1	3	Q3	Q3
312	HC	56	10	17.37	1	2	27	2	3	Q2	Q1
313	HC	59	7	22.79	0	3	27	1	4	Q2	Q1
315	PD	57	21	11.43	0	5	24	1	6	Q1	Q1
317	HC	64	11	8.18	0	3	28	1	4	Q3	Q3
322	PD	53	28	8.39	0	2	29	1	3	Q4	Q4
324	PD	57	12	13.29	0	4	27	1	5	Q2	Q1
325	PD	55	27	8.1	3	8	28	4	9	Q3	Q3
326	PD	58	24	20.68	0	1	28	1	2	Q3	Q3
328	PD	75	24	11.44	0	7	29	1	8	Q4	Q4
330	PD	67	18	11.75	1	4	25	2	5	Q1	Q1
332	PD	64	23	9.2	0	3	25	1	4	Q1	Q1
333	PD	69	40	14.6	0	2	30	1	3	Q4	Q4
334	PD	72	24	9.38	0	7	29	1	8	Q4	Q4
335	PD	61	18	10.86	0	3	29	1	4	Q4	Q4
336	HC	50	4	7.9	0	8	30	1	9	Q4	Q4
338	HC	77	8	9.88	0	0	29	1	1	Q4	Q4
339	HC	47	5	12.3	0	6	30	1	7	Q4	Q4
340	HC	31	3	9.92	0	5	30	1	6	Q4	Q4
342	PD	68	19	13.27	0	4	28	1	5	Q3	Q3
344	PD	67	14	7.9	1	4	27	2	5	Q2	Q1
345	HC	60	6	18.24	0	2	29	1	3	Q4	Q4
346	PD	65	9	10.69	1	10	28	2	11	Q3	Q3
347	PD	53	6	9.56	0	2	26	1	3	Q1	Q1
349	HC	69	7	15.59	0	0	28	1	1	Q3	Q3
351	PD	71	21	23.24	0	1	27	1	2	Q2	Q1
352	HC	69	12	22.85	0	2	27	1	3	Q2	Q1
353	HC	64	8	22.1	0	3	27	1	4	Q2	Q1
354	PD	59	21	11.05	0	3	29	1	4	Q4	Q4
355	PD	53	30	12.15	0	6	30	1	7	Q4	Q4
356	PD	58	14	14.46	0	1	27	1	2	Q2	Q1
357	PD	70	25	22.34	1	3	29	2	4	Q4	Q4
358	HC	70	10	31.35	0	2	28	1	3	Q3	Q3
359	HC	69	4	28.98	1	6	30	2	7	Q4	Q4
360	PD	53	14	14.55	0	5	30	1	6	Q4	Q4
361	PD	65	21	11.75	1	6	30	2	7	Q4	Q4
362	PD	76	4	17.56	1	7	30	2	8	Q4	Q4
364	PD	52	8	23.75	0	3	28	1	4	Q3	Q3
367	PD	59	7	15.99	0	11	29	1	12	Q4	Q4
368	PD	40	8	9.71	0	2	29	1	3	Q4	Q4
369	HC	83	5	10.44	0	0	30	1	1	Q4	Q4
371	HC	57	4	20.6	0	6	27	1	7	Q2	Q1
372	HC	57	15	9.03	0	2	27	1	3	Q2	Q1
374	PD	50	24	9.73	0	4	28	1	5	Q3	Q3
376	PD	52	19	16.52	0	6	29	1	7	Q4	Q4
377	PD	50	19	13.11	0	3	30	1	4	Q4	Q4
378	PD	65	12	13.4	0	4	29	1	5	Q4	Q4
379	PD	64	27	12.99	1	2	30	2	3	Q4	Q4
380	HC	64	4	11.06	0	0	27	1	1	Q2	Q1
382	PD	73	20	30.64	0	2	27	1	3	Q2	Q1
384	PD	49	4	9.19	0	4	25	1	5	Q1	Q1
385	PD	75	35	12.94	1	2	24	2	3	Q1	Q1
386	PD	48	27	17.84	0	8	30	1	9	Q4	Q4
387	PD	75	15	16.72	0	2	28	1	3	Q3	Q3
389	PD	55	5	10.13	0	3	30	1	4	Q4	Q4
390	PD	61	15	7.9	1	0	25	2	1	Q1	Q1
391	PD	71	31	20.47	0	0	24	1	1	Q1	Q1
392	PD	53	9	11.22	1	7	26	2	8	Q1	Q1
394	PD	70	27	11.61	0	2	28	1	3	Q3	Q3
396	PD	62	23	29.06	1	6	22	2	7	Q1	Q1
397	PD	47	17	11.24	0	2	30	1	3	Q4	Q4
398	PD	62	20	12.67	0	2	23	1	3	Q1	Q1
399	HC	61	3	13.16	0	10	28	1	11	Q3	Q3
400	PD	58	3	12.73	0	2	30	1	3	Q4	Q4
401	PD	47	26	14.63	2	11	28	3	12	Q3	Q3
402	PD	59	22	7.9	1	12	26	2	13	Q1	Q1
404	PD	73	27	16.81	0	4	25	1	5	Q1	Q1
406	HC	57	5	13.33	3	1	27	4	2	Q2	Q1
408	PD	77	31	11.46	0	2	25	1	3	Q1	Q1
409	PD	51	18	20.1	1	1	27	2	2	Q2	Q1
411	PD	59	13	10.01	0	3	29	1	4	Q4	Q4
413	PD	68	28	20.5	1	3	29	2	4	Q4	Q4
415	PD	72	23	21.42	0	1	25	1	2	Q1	Q1
416	PD	71	22	8.57	2	8	23	3	9	Q1	Q1
418	PD	71	24	27.65	0	4	24	1	5	Q1	Q1
420	PD	34	11	12.5	0	2	24	1	3	Q1	Q1
423	HC	68	3	15.09	0	0	28	1	1	Q3	Q3
424	PD	56	23	13.04	0	2	28	1	3	Q3	Q3
425	PD	67	7	12.48	0	4	24	1	5	Q1	Q1
