# Supplementary material for: Non-motor Clinical and Biomarker Predictors Enable High Cross-Validated Accuracy Detection of Early PD but Lesser Cross-Validated Accuracy Detection of Scans Without Evidence of Dopaminergic Deficit
Source: Front Neurol. 2020 May 11;11:364. doi: 10.3389/fneur.2020.00364 (PMC7232850; doi:10.3389/fneur.2020.00364)
Supplement: Data Sheet 2 — Data sets. [file Data_Sheet_2.ZIP › data_LHJ/Natrf1.csv]

	ENROLL_CAT	RevUpsit.sum	MCATOT	rbdSum	Abeta1_42	CSFasyn	age
2	HC	4	28	7	592.6	2740.7	82
5	PD	26	27	9	1125	1919.2	58
6	HC	6	27	4	411.2	4033.1	79
7	PD	8	25	2	572.6	945	67
8	HC	2	27	2	1095	1130.5	58
9	PD	15	23	4	849.4	1379.8	61
10	PD	15	28	6	402.2	2348.6	74
11	PD	33	29	4	1162	1550.4	64
12	PD	17	29	3	1125	1547	71
13	PD	7	29	1	1117	1626.3	53
16	PD	11	25	5	1000	1903.4	70
19	PD	13	26	10	1212	1097.3	71
20	PD	30	27	4	879.5	953.7	66
21	HC	7	29	2	239.1	1381.4	68
22	PD	27	28	10	1228	2400.5	74
23	HC	4	28	5	809.4	1528.9	68
24	PD	29	23	5	1267	1847	56
26	PD	12	27	6	411.6	1146.8	80
27	PD	14	25	6	464.9	843	83
28	PD	20	28	2	1490	1723.6	75
29	PD	14	30	6	900.5	606.1	54
30	PD	27	26	4	875.1	2780.5	61
31	HC	2	28	0	484.3	1039.1	61
32	PD	21	22	4	781	1998.5	74
33	HC	4	28	2	1276	1646.3	71
35	HC	3	28	2	2278	2823.4	48
36	HC	2	28	4	551.4	844.6	31
37	HC	17	27	0	341.6	1604.6	75
38	PD	33	24	4	653.3	1326.1	76
39	PD	18	28	9	1063	806.9	63
42	HC	3	28	2	1464	1783	57
43	PD	26	24	5	945.4	1156.4	57
45	PD	16	25	4	1887	2690.5	55
46	PD	9	28	1	874.1	1101.5	56
48	HC	5	28	1	1838	2446.8	72
49	PD	17	30	4	412.6	592.4	50
50	HC	7	28	0	2057	1226.2	53
51	PD	30	29	11	827.6	1643.2	59
53	HC	9	28	2	3077	2352.9	61
54	PD	27	28	9	435.2	539.4	65
57	PD	11	29	7	1599	2595.3	50
58	PD	11	30	3	346	472	62
59	PD	16	30	5	575.2	1139.8	69
61	PD	15	30	3	898.9	805.5	46
62	PD	17	30	3	655.1	1427.8	49
63	PD	19	28	3	405.9	805.1	60
64	PD	28	26	5	702.8	943.6	56
66	PD	8	29	6	373.4	1582.2	72
67	PD	10	29	9	1362	2028.2	39
68	PD	12	26	1	1177	1950.5	57
69	PD	35	25	6	758.2	3109.7	74
70	HC	7	30	4	1034	1159.5	70
71	HC	8	27	2	715.9	1394.3	65
72	HC	7	27	3	745.1	973.4	80
73	PD	25	27	9	1506	1658	59
74	PD	23	27	4	1293	4223.3	63
77	PD	17	28	3	1312	2539.9	57
80	PD	10	25	3	916	913.6	68
82	PD	8	25	5	1548	2585.1	62
84	PD	27	24	11	1006	1759.2	82
85	HC	5	29	3	719.3	1842.5	66
86	HC	7	30	6	647.3	1822.4	55
88	HC	4	29	3	935.3	1450.4	31
89	PD	12	28	6	1787	2642.2	59
90	PD	31	26	10	532.2	2059.3	68
92	HC	24	28	6	780.6	897.5	63
93	PD	28	22	4	603.3	1122.7	79
95	HC	2	29	0	350.3	720.7	52
96	HC	12	27	4	1033	1277.2	70
97	PD	24	26	10	377.9	804.7	64
98	HC	4	27	3	1890	2632.3	70
100	HC	8	28	2	906.5	1356.8	58
101	PD	29	21	1	2572	3443.7	85
102	PD	23	28	4	648.9	1154.1	70
105	PD	25	27	3	802.3	1168.1	67
107	PD	26	28	5	840.1	2520.5	56
109	HC	5	29	0	1432	1929.7	71
110	PD	15	30	13	527.8	888.8	60
111	PD	13	29	5	389.4	834	48
114	HC	6	28	5	887.1	1365.6	55
115	HC	2	30	2	1023	1353.8	65
116	PD	17	21	3	1379	2193.9	65
117	PD	30	25	4	482.8	856.9	64
118	PD	17	27	7	643.9	822.1	48
119	PD	20	25	2	935.8	1712.7	62
120	PD	26	26	4	756.2	1772.3	64
121	PD	19	26	2	1503	1353.1	68
122	PD	3	29	5	922.3	1521.2	47
123	PD	10	22	3	1258	2243.1	63
126	PD	30	27	5	506.4	1717.2	66
129	PD	19	30	2	1440	5256.9	75
130	PD	20	26	12	481.7	1129.2	70
132	PD	22	29	2	899	1349.5	60
134	PD	4	27	4	932.8	2227.9	54
135	PD	19	26	2	870	1857.9	63
136	PD	27	26	3	428.4	584	51
137	HC	6	29	3	566.6	1076.2	68
139	PD	30	27	7	1752	2113.1	69
141	HC	3	27	1	1227	1654.4	56
142	PD	11	30	4	1186	2159.2	45
143	HC	4	30	5	778.3	794.4	41
144	PD	29	27	0	680.1	933	72
146	PD	26	28	5	1305	1805.5	71
147	PD	18	29	7	1233	1595.6	50
149	PD	24	27	2	593.1	763.6	48
152	PD	25	28	4	664.3	2086	71
154	HC	8	29	3	1328	2037.2	66
156	PD	32	25	5	393.3	751.8	69
157	HC	8	27	3	1540	1821.4	56
160	HC	5	29	7	1524	1934.7	74
161	HC	6	29	4	899.8	1307.3	40
163	PD	22	26	5	964	1458.8	62
164	PD	22	23	0	941.5	1209.1	57
165	PD	9	28	5	497.2	1091.9	55
166	PD	7	27	0	803.8	1013	68
167	PD	22	28	6	1333	1176.4	51
168	HC	6	27	1	3297	4148.5	58
169	PD	24	21	2	686.9	1347.6	65
170	PD	10	24	7	1174	1599.6	53
173	PD	16	27	7	1089	1320.2	54
174	PD	22	28	3	693.5	1290.8	54
176	PD	11	27	1	735.8	1207.4	58
180	HC	8	27	0	1009	1476.8	51
181	PD	4	27	2	713.6	1017	54
182	HC	10	29	0	1399	2464.9	64
183	HC	7	29	2	947.4	2307	59
184	PD	29	26	9	392.9	1311.2	67
185	HC	7	28	4	960.5	2230.3	63
186	HC	3	27	0	833.6	1351.2	61
187	PD	32	30	4	549	799.5	52
189	PD	17	29	2	942.5	1504.7	63
191	HC	6	28	3	644.5	2273.5	48
194	PD	26	26	4	1080	993.7	58
195	PD	19	27	6	957.4	1570.5	74
196	PD	30	27	7	1140	932.5	61
197	PD	5	26	7	847.8	1213.5	66
198	HC	26	27	5	2177	2784	77
200	HC	4	29	7	1150	1318.1	73
202	PD	18	28	5	1387	1781.5	54
205	PD	16	29	5	533.3	1085	69
206	HC	4	27	2	1632	2232.3	31
207	PD	29	26	6	362.4	1705.1	72
209	PD	18	30	2	594.1	897.4	60
210	HC	3	27	2	961.2	1154.8	45
213	PD	22	27	8	389.7	1435.2	54
215	PD	9	28	7	1256	2486.5	59
217	PD	8	27	9	1030	1676.4	60
220	HC	4	28	4	930.6	1133.2	64
221	HC	20	28	1	984.3	1741.9	76
222	PD	31	27	12	368.4	545.2	59
224	PD	2	30	4	844.3	1295.6	38
225	PD	26	27	7	274	545.1	69
226	HC	9	27	1	649.7	805.1	54
227	HC	6	27	5	974.9	1119.7	40
228	HC	9	29	7	486.5	950.6	72
229	HC	10	29	1	1366	1817.4	46
230	HC	4	29	3	825.9	1013.2	58
231	PD	24	29	5	649	1322.6	65
233	PD	13	27	2	878.1	1112.3	43
234	PD	17	26	8	1219	2119.2	49
235	PD	9	27	2	720	1108.5	63
236	PD	16	29	9	649.7	944.7	52
237	PD	14	29	4	955.5	1032.5	49
238	PD	4	29	3	751.7	1152.9	75
239	PD	15	27	5	765.4	1374.1	63
240	PD	24	25	3	880.1	865.1	63
242	PD	24	27	3	651.8	1590	58
243	PD	23	28	4	448.2	1280.6	69
244	PD	24	25	4	1493	2845.6	75
245	PD	5	29	2	1283	946.8	50
246	PD	8	25	4	639.5	1092.3	55
247	PD	19	22	4	840.5	2918.1	46
248	PD	24	24	13	429.9	563.8	69
249	HC	3	27	2	853.9	1274.5	42
253	PD	26	28	3	347.8	1259.6	62
255	PD	19	26	4	479	812.8	63
256	HC	8	27	0	379.5	2226.1	61
257	HC	24	30	9	1053	1656.8	59
258	PD	27	23	10	1326	3281.1	72
259	PD	22	26	2	858.7	1245.3	53
260	HC	3	30	0	1567	2263.7	57
261	HC	3	30	1	1153	1704.5	58
263	HC	9	27	2	1495	3120.8	77
264	HC	4	27	1	1510	2204.7	79
265	HC	5	27	6	668.4	1112	58
266	PD	6	27	5	1259	1600.9	71
267	PD	11	28	7	238.8	723.8	76
268	PD	11	28	4	614	774.8	61
269	HC	2	28	9	1219	1889.4	57
272	PD	3	29	5	1664	1509.5	53
273	HC	6	29	6	1831	4271.3	76
274	PD	22	27	6	558.1	1443.5	62
275	PD	16	28	2	1225	1554.1	47
276	PD	32	28	4	1041	1788.4	65
278	PD	27	28	6	1251	2018	69
279	PD	35	30	1	582.8	1034	55
280	PD	6	28	0	734.7	1043.7	37
281	HC	11	27	2	1041	1526.7	53
282	PD	13	27	4	694.8	1474	52
284	PD	36	26	8	975.1	1528.8	70
285	PD	20	25	2	768.1	2000.4	69
286	HC	7	30	1	1152	2059.9	54
287	PD	19	29	4	858.3	1323.7	68
288	PD	15	30	1	672.5	1060	70
289	PD	26	30	5	610.5	1219.8	59
290	HC	12	27	0	1752	2411.1	68
292	HC	8	28	1	1182	2206.6	52
293	HC	8	28	4	377.4	832.4	59
294	PD	22	27	5	637.2	2226.5	75
295	PD	28	30	2	996.4	1427.2	51
296	PD	22	28	3	1276	2272.2	63
298	PD	20	29	1	589.7	1150.9	62
300	PD	18	26	6	671	1104.1	70
301	PD	19	25	10	589.4	1825.3	72
304	PD	26	30	1	748.1	1177.2	57
305	PD	12	29	5	1030	2372.1	58
307	HC	8	30	3	922.3	1406.5	71
309	PD	13	28	2	509.2	1337.6	41
310	HC	20	28	7	902.2	1738.5	69
311	HC	13	28	2	969.3	1058.1	60
312	HC	10	27	2	1056	1607.3	56
313	HC	7	27	3	1701	2252.9	59
315	PD	21	24	5	718.4	1428.5	57
317	HC	11	28	3	498.8	713.3	64
322	PD	28	29	2	694.8	895.3	53
324	PD	12	27	4	1035	1456.1	57
325	PD	27	28	8	448.4	805	55
326	PD	24	28	1	1446	3342.3	58
328	PD	24	29	7	1041	1168.5	75
330	PD	18	25	4	1109	1411.3	67
332	PD	23	25	3	574.8	1160	64
333	PD	40	30	2	803.3	1698.8	69
334	PD	24	29	7	413.7	868.6	72
335	PD	18	29	3	733.1	1240.8	61
336	HC	4	30	8	365.6	749	50
338	HC	8	29	0	535.7	921.7	77
339	HC	5	30	6	810.1	1579.5	47
340	HC	3	30	5	527.9	1231.1	31
342	PD	19	28	4	898.2	1492.4	68
344	PD	14	27	4	412.1	1069	67
345	HC	6	29	2	1014	2311.4	60
346	PD	9	28	10	876.3	1659	65
347	PD	6	26	2	585.4	912	53
349	HC	7	28	0	1065	1915.7	69
351	PD	21	27	1	2195	3170.7	71
352	HC	12	27	2	1592	2251.4	69
353	HC	8	27	3	646.5	2116.6	64
354	PD	21	29	3	809.1	1235	59
355	PD	30	30	6	789.5	1327.2	53
356	PD	14	27	1	578.3	1492.5	58
357	PD	25	29	3	877.1	2748.3	70
358	HC	10	28	2	687	2385.1	70
359	HC	4	30	6	1917	3047.3	69
360	PD	14	30	5	980.9	1549.3	53
361	PD	21	30	6	864.4	1375.5	65
362	PD	4	30	7	599.8	1926.7	76
364	PD	8	28	3	1849	2975.2	52
367	PD	7	29	11	1054	1435	59
368	PD	8	29	2	834.8	1123.5	40
369	HC	5	30	0	682.9	757.9	83
371	HC	4	27	6	1380	2185	57
372	HC	15	27	2	552.4	872.1	57
374	PD	24	28	4	743.9	1112.2	50
376	PD	19	29	6	746.7	1852.3	52
377	PD	19	30	3	1453	1411.5	50
378	PD	12	29	4	803.1	895.3	65
379	PD	27	30	2	685.5	1490.4	64
380	HC	4	27	0	787.3	802.5	64
382	PD	20	27	2	648.4	2421.8	73
384	PD	4	25	4	944.3	1059.2	49
385	PD	35	24	2	1022	1504.5	75
386	PD	27	30	8	1581	1996	48
387	PD	15	28	2	1008	1934.3	75
389	PD	5	30	3	681.2	2138.5	55
390	PD	15	25	0	359	598.8	61
391	PD	31	24	0	1079	1795.9	71
392	PD	9	26	7	1292	1690.2	53
394	PD	27	28	2	722.4	1050.5	70
396	PD	23	22	6	1206	2531	62
397	PD	17	30	2	594.2	1346	47
398	PD	20	23	2	844.5	1164.3	62
399	HC	3	28	10	868.1	1336.6	61
400	PD	3	30	2	717.5	1190.7	58
401	PD	26	28	11	2322	762.9	47
402	PD	22	26	12	611.7	566.4	59
404	PD	27	25	4	715.2	1432.7	73
406	HC	5	27	1	905.9	1320.6	57
408	PD	31	25	2	828.4	1295.9	77
409	PD	18	27	1	1617	2264.9	51
411	PD	13	29	3	839	1216.5	59
413	PD	28	29	3	1373	1911.7	68
415	PD	23	25	1	318.4	1704.4	72
416	PD	22	23	8	491.9	712.1	71
418	PD	24	24	4	1715	2860.8	71
420	PD	11	24	2	968.7	1799.2	34
423	HC	3	28	0	1003	1520.7	68
424	PD	23	28	2	1051	1123.7	56
425	PD	7	24	4	835.3	1191.5	67
