# Supplementary material for: Non-motor Clinical and Biomarker Predictors Enable High Cross-Validated Accuracy Detection of Early PD but Lesser Cross-Validated Accuracy Detection of Scans Without Evidence of Dopaminergic Deficit
Source: Front Neurol. 2020 May 11;11:364. doi: 10.3389/fneur.2020.00364 (PMC7232850; doi:10.3389/fneur.2020.00364)
Supplement: Data Sheet 2 — Data sets. [file Data_Sheet_2.ZIP › data_LHJ/pdsw2.csv]

	ENROLL_CAT	age	EDUCYRS	RevUpsit.sum	Abeta1_42	CSFasyn	pTau	tTau	NP1CNST	SumTrait	rbdSum	gdsSum	epwSum	MCATOT	gend	PATNO
1	PD	58	14	28	443.5	906.4	8.55	123.6	0	22	5	5	0	27	0	3006
5	PD	58	16	26	1125	1919.2	17.57	211.5	1	40	9	5	7	27	1	3012
7	PD	67	14	8	572.6	945	10.73	126.7	0	26	2	5	7	25	1	3014
9	PD	61	16	15	849.4	1379.8	14.33	162	0	50	4	6	14	23	0	3018
10	PD	74	15	15	402.2	2348.6	32.8	339.2	0	33	6	4	7	28	0	3020
11	PD	64	12	33	1162	1550.4	13.27	165.3	0	29	4	5	3	29	0	3021
12	PD	71	16	17	1125	1547	13.53	172.6	0	47	3	5	9	29	0	3023
13	PD	53	16	7	1117	1626.3	12.83	154.9	0	30	1	4	8	29	1	3024
14	PD	67	20	18	1011	1336.7	15.9	192.9	0	48	5	5	6	27	1	3025
15	PD	56	15	15	613	978.1	8.82	100.1	1	36	1	6	6	28	1	3026
16	PD	70	18	11	1000	1903.4	21.93	237.6	0	24	5	5	8	25	1	3027
17	PD	76	22	29	1795	2339.3	22.48	239	0	30	2	5	6	27	1	3028
19	SWEDD	52	14	7	1084	1354.4	13.26	160.6	0	37	4	5	7	30	0	3050
20	PD	71	18	13	1212	1097.3	17.11	224.1	0	23	10	3	2	26	1	3051
21	PD	66	16	30	879.5	953.7	11.36	145.9	2	42	4	6	10	27	0	3052
23	PD	74	16	27	1228	2400.5	18.21	199.7	0	27	10	6	6	28	1	3054
25	PD	56	16	29	1267	1847	15.49	183.9	0	40	5	4	5	23	1	3056
27	PD	80	19	12	411.6	1146.8	12.37	140.7	0	31	6	4	9	27	1	3058
28	PD	83	19	14	464.9	843	9.87	97.17	1	42	6	3	3	25	1	3059
29	PD	75	16	20	1490	1723.6	19.32	231.2	0	24	2	5	13	28	1	3060
30	PD	54	20	14	900.5	606.1	11.58	144.8	1	35	6	4	13	30	0	3061
31	PD	61	18	27	875.1	2780.5	12.08	138.8	0	36	4	6	8	26	0	3062
33	PD	74	16	21	781	1998.5	12.66	143.7	1	33	4	6	4	22	1	3067
39	PD	76	18	33	653.3	1326.1	23.59	244.9	0	30	4	5	7	24	0	3076
40	PD	63	15	18	1063	806.9	11.14	146.4	1	22	9	4	2	28	1	3077
41	PD	61	15	19	746.2	989.2	9.54	111.5	0	31	2	4	5	28	1	3078
42	SWEDD	68	12	16	759.3	1355.4	19.07	212.8	2	52	5	6	16	25	1	3079
43	SWEDD	66	16	12	1322	2140.3	19.14	200.7	0	30	6	5	8	28	0	3082
44	PD	65	18	14	1361	1362.7	15.45	168.3	0	35	1	6	3	29	0	3083
46	PD	57	18	26	945.4	1156.4	11.75	139.7	1	32	5	7	6	24	0	3086
48	PD	55	16	16	1887	2690.5	24.21	278.9	0	26	4	4	4	25	0	3088
49	PD	56	22	9	874.1	1101.5	9.22	122.5	0	41	1	3	2	28	0	3089
50	SWEDD	50	23	10	1022	1370.2	14.04	157.1	0	22	3	6	2	30	1	3101
51	PD	63	16	25	489.9	1384.1	14.39	151.7	2	26	9	4	14	28	1	3102
53	PD	50	15	17	412.6	592.4	7.9	98.77	0	28	4	5	12	30	0	3108
55	PD	59	16	30	827.6	1643.2	13.95	186.8	0	37	11	4	4	29	0	3113
58	PD	65	18	27	435.2	539.4	7.9	79	2	57	9	9	15	28	1	3116
59	PD	61	14	35	1419	1942.6	18.64	213	0	25	8	5	3	30	1	3118
60	PD	65	16	11	873.6	1220.8	11.21	142.5	2	39	4	3	10	28	1	3119
61	PD	50	18	11	1599	2595.3	20.89	233.5	0	39	7	6	10	29	0	3120
62	PD	62	16	11	346	472	7.9	79	0	29	3	5	3	30	1	3122
63	PD	69	18	16	575.2	1139.8	10.93	126.1	0	27	5	6	13	30	1	3123
64	PD	57	16	11	774.2	1063.9	8.76	108.8	0	33	2	6	5	27	1	3124
65	PD	46	16	15	898.9	805.5	10.91	143.6	0	27	3	6	0	30	1	3125
66	PD	49	16	17	655.1	1427.8	11.15	147.5	0	27	3	6	5	30	0	3127
67	PD	60	18	19	405.9	805.1	7.9	98.25	1	44	3	4	1	28	0	3128
68	PD	56	16	28	702.8	943.6	13.17	144	0	34	5	5	7	26	1	3129
69	PD	43	18	6	1219	1528	15.48	186.9	0	20	7	5	2	29	1	3130
70	PD	72	18	8	373.4	1582.2	20.63	228.3	2	28	6	5	4	29	1	3131
71	PD	39	17	10	1362	2028.2	17.68	213.3	0	38	9	4	5	29	1	3134
72	PD	57	13	12	1177	1950.5	16.76	173.6	0	28	1	5	6	26	0	3150
73	PD	74	14	35	758.2	3109.7	10.92	120.5	1	36	6	4	5	25	0	3154
77	PD	59	16	25	1506	1658	15.15	189.8	1	30	9	5	2	27	1	3166
78	PD	63	16	23	1293	4223.3	23.1	242.1	0	23	4	7	8	27	0	3168
80	SWEDD	60	19	2	955.7	2166.3	18.87	200.8	1	34	5	5	9	28	0	3170
82	PD	57	20	17	1312	2539.9	24	265.1	0	28	3	5	1	28	0	3175
83	PD	62	19	25	661.3	1584.1	16.63	187.8	0	25	2	4	2	28	1	3176
84	PD	61	18	23	1376	1707.3	17.67	217.2	1	50	5	4	9	28	0	3180
85	PD	68	14	10	916	913.6	10.46	123.1	0	20	3	5	0	25	0	3181
86	PD	55	18	7	829.1	1269.8	11.02	141.6	0	27	4	4	5	26	0	3182
87	PD	62	12	8	1548	2585.1	25	297.2	0	46	5	7	3	25	0	3186
89	SWEDD	71	18	3	1013	1700.8	13.45	170	0	26	8	4	12	29	0	3189
90	PD	82	17	27	1006	1759.2	21.26	232.1	1	39	11	7	6	24	1	3190
93	PD	57	12	19	986.7	1486.6	17.25	202.4	1	20	4	4	8	29	1	3203
95	PD	59	13	12	1787	2642.2	20.71	247.3	0	25	6	5	6	28	0	3207
96	PD	68	18	31	532.2	2059.3	17.69	243.4	2	38	10	4	10	26	1	3209
97	PD	56	14	6	623.7	978.3	9.39	127.7	0	34	10	4	12	23	1	3212
99	PD	79	12	28	603.3	1122.7	9.55	115.2	0	20	4	4	8	22	1	3214
103	PD	64	18	24	377.9	804.7	8.08	101.7	1	52	10	7	4	26	1	3218
107	PD	85	12	29	2572	3443.7	29.04	345.3	1	28	1	6	5	21	1	3224
108	PD	70	17	23	648.9	1154.1	11.38	139.3	0	34	4	3	6	28	1	3225
109	PD	34	14	5	743.7	1124.8	10.74	126.9	0	63	2	7	6	28	0	3226
110	PD	51	16	7	1551	824.7	15.2	173.3	0	51	7	4	3	28	0	3227
111	PD	67	21	25	802.3	1168.1	11.54	150.2	0	41	3	6	4	27	1	3228
112	PD	73	20	9	766	1505.3	12.44	155.6	1	25	3	4	4	27	1	3229
113	PD	56	18	26	840.1	2520.5	10.28	104.6	1	35	5	6	6	28	0	3231
114	PD	37	15	18	642.9	1212.9	11.23	127.5	0	43	5	8	2	25	1	3233
116	PD	60	17	15	527.8	888.8	8.6	113.8	0	56	13	6	13	30	0	3251
117	PD	48	16	13	389.4	834	7.9	79	1	22	5	5	11	29	0	3252
118	SWEDD	58	12	8	1538	4041.4	21.47	243.3	1	43	5	6	4	24	0	3256
119	PD	61	14	16	780.9	1396.9	13.1	156.8	0	21	2	6	7	29	1	3268
120	PD	61	12	16	816.7	1309.4	11.07	131.9	0	20	1	5	0	28	0	3269
123	PD	65	16	17	1379	2193.9	16.36	206.1	0	25	3	5	8	21	1	3278
124	PD	64	20	30	482.8	856.9	7.9	93.27	0	22	4	5	3	25	1	3279
125	PD	48	14	17	643.9	822.1	9.93	119.5	0	31	7	4	4	27	1	3280
126	PD	62	14	20	935.8	1712.7	18.61	205.7	0	30	2	4	6	25	0	3282
127	PD	64	14	26	756.2	1772.3	8.21	99.16	1	30	4	6	2	26	0	3284
128	PD	68	12	19	1503	1353.1	13.19	162.3	1	33	2	6	4	26	1	3285
129	PD	47	26	3	922.3	1521.2	14.04	173.1	0	26	5	5	8	29	0	3288
130	PD	63	15	10	1258	2243.1	22.25	243.5	1	22	3	5	12	22	1	3290
133	PD	66	22	30	506.4	1717.2	17.17	206.5	0	20	5	5	2	27	1	3307
134	PD	67	18	13	684.4	1019.8	10.67	129	0	26	2	5	6	28	1	3308
136	PD	75	21	19	1440	5256.9	23.12	246.3	0	20	2	5	2	30	1	3311
137	PD	70	13	20	481.7	1129.2	15.86	192.2	1	35	12	8	8	26	1	3313
138	SWEDD	54	16	3	923.7	1387.9	10.33	143.4	0	29	3	6	11	29	1	3319
139	PD	71	16	21	819.9	1225.6	13.55	171.7	1	39	6	6	5	30	0	3321
140	PD	60	19	22	899	1349.5	10.87	134.5	1	26	2	5	5	29	0	3322
141	PD	69	20	19	384.2	939.1	12.72	141.1	1	42	9	6	12	29	1	3323
142	PD	54	18	4	932.8	2227.9	18.95	202	0	32	4	5	10	27	0	3327
143	PD	63	14	19	870	1857.9	18.89	200.3	0	26	2	5	3	26	1	3328
144	PD	51	12	27	428.4	584	7.9	79	0	31	3	4	10	26	1	3330
147	PD	69	16	30	1752	2113.1	17.08	239.2	1	23	7	4	4	27	1	3354
148	PD	72	16	22	615.5	683.7	8.47	105.7	1	33	8	5	6	27	1	3359
150	PD	45	16	11	1186	2159.2	17.64	202.4	0	32	4	4	9	30	1	3367
152	PD	72	16	29	680.1	933	9.34	119.1	0	34	0	5	3	27	1	3372
153	PD	61	16	7	1202	3022.3	26.77	277.5	0	31	2	5	1	30	1	3373
154	PD	71	16	26	1305	1805.5	13.47	161.5	1	33	5	5	3	28	1	3374
155	PD	50	16	18	1233	1595.6	18.3	189.2	0	60	7	7	11	29	1	3375
156	PD	54	16	10	544	964	9.27	110.1	1	20	4	5	6	29	0	3377
157	PD	48	20	24	593.1	763.6	7.9	88.83	1	42	2	6	5	27	1	3378
158	SWEDD	51	18	29	657.7	1153.2	9.35	107.2	2	45	10	7	18	27	1	3381
159	PD	48	22	26	802.5	1476.5	12.76	152.6	0	22	1	6	1	30	1	3383
160	SWEDD	66	12	5	1237	2560	21.69	281.5	3	26	2	5	9	28	1	3384
161	PD	51	13	15	627.5	893.3	8.23	101	0	60	11	6	6	27	1	3385
162	PD	71	15	25	664.3	2086	20.95	235	0	35	4	4	5	28	0	3386
163	PD	57	16	4	944.2	1645.7	18.6	219.5	0	30	9	7	6	28	0	3387
165	PD	39	18	11	582.4	669.7	7.9	79	2	53	11	7	12	24	0	3400
166	SWEDD	47	16	4	1229	1319.8	13.56	164	0	29	1	5	3	30	1	3402
167	PD	69	18	32	393.3	751.8	7.9	96.9	3	38	5	4	8	25	1	3403
169	PD	35	18	9	871.9	1165.7	11.71	146	0	55	8	7	7	29	1	3406
170	SWEDD	39	16	4	637.6	1234.5	10.35	116.8	0	27	3	6	5	29	1	3408
171	PD	63	14	13	978.7	1720.3	11.8	144.1	0	32	5	4	5	26	1	3409
175	PD	62	26	22	964	1458.8	13.73	151.4	0	23	5	5	2	26	1	3415
176	PD	57	18	22	941.5	1209.1	11.09	133.3	0	44	0	4	8	23	1	3417
177	PD	55	16	9	497.2	1091.9	10.07	107	0	34	5	6	4	28	1	3418
178	PD	68	18	7	803.8	1013	12.43	137.1	1	31	0	5	1	27	0	3419
179	PD	51	16	22	1333	1176.4	17.67	207	1	50	6	2	6	28	1	3420
180	SWEDD	65	18	12	433.4	902.9	14.13	157.1	0	53	2	5	3	28	1	3425
182	PD	65	14	24	686.9	1347.6	15.15	173	0	30	2	6	0	21	1	3429
183	PD	53	14	10	1174	1599.6	13.28	166	0	25	7	5	3	24	1	3430
184	PD	61	16	28	713	1099.9	11.45	133.1	1	44	5	6	6	29	0	3431
185	PD	82	16	25	1582	1656.5	16.6	207.8	1	31	3	5	2	28	0	3433
186	PD	54	16	16	1089	1320.2	11.39	131.7	0	36	7	5	2	27	1	3434
187	PD	54	18	22	693.5	1290.8	10.59	125.8	0	25	3	5	12	28	1	3435
188	PD	51	12	31	1007	1256.5	12.08	158.3	1	42	6	7	5	26	1	3436
189	PD	58	17	11	735.8	1207.4	12.75	138.3	0	37	1	6	5	27	1	3439
190	PD	60	14	11	1155	1176.7	11.42	168.1	0	32	9	5	2	27	1	3440
191	SWEDD	75	14	14	935.6	1224.8	12.81	155	0	59	2	10	14	23	1	3441
192	PD	48	18	9	1287	1081.8	14.21	212.9	0	46	3	6	2	30	1	3445
193	PD	76	18	36	1006	1042.1	15.42	177.5	2	52	2	7	12	26	1	3446
195	PD	54	18	4	713.6	1017	9.21	119.4	0	27	2	4	4	27	1	3451
198	PD	67	16	29	392.9	1311.2	27.42	248.2	0	22	9	6	15	26	1	3455
199	SWEDD	66	17	12	998.8	1447.4	14.74	183.4	1	33	1	6	3	29	0	3456
202	PD	52	14	32	549	799.5	7.9	79	0	39	4	8	6	30	1	3459
204	PD	63	18	17	942.5	1504.7	13.74	142.8	0	23	2	5	0	29	1	3461
205	PD	44	20	8	541.2	1167.8	7.9	85	0	40	8	4	5	30	0	3462
208	PD	57	13	12	1285	1411.9	12.06	142	1	31	1	5	6	28	1	3469
209	PD	58	14	26	1080	993.7	11.02	133	0	32	4	4	3	26	1	3470
210	PD	74	12	19	957.4	1570.5	15.63	189.9	3	43	6	2	8	27	1	3471
211	PD	61	19	30	1140	932.5	13.48	172.3	0	35	7	3	3	27	1	3472
212	PD	66	15	5	847.8	1213.5	11.49	153.8	1	24	7	7	4	26	1	3476
217	PD	54	15	18	1387	1781.5	18.14	208.4	0	23	5	5	2	28	1	3482
218	PD	49	13	17	507.9	1040.9	7.9	88.72	1	47	8	8	13	29	0	3500
219	PD	46	16	12	884	1213.9	11.93	155.1	0	20	2	5	8	30	1	3501
220	PD	69	16	16	533.3	1085	14.02	157.3	2	27	5	5	4	29	1	3502
222	PD	72	21	29	362.4	1705.1	24.71	259.8	0	22	6	5	6	26	1	3505
223	PD	62	24	28	593.9	1974.8	21.34	233.7	0	26	3	5	2	30	1	3507
224	PD	60	14	18	594.1	897.4	10.3	102.3	0	40	2	6	9	30	1	3510
228	SWEDD	71	12	7	710.3	1607	11.54	132.2	0	52	3	11	19	27	0	3520
229	PD	54	20	22	389.7	1435.2	7.9	107.7	0	36	8	5	11	27	1	3522
231	PD	59	17	9	1256	2486.5	17.04	190.8	1	29	7	5	11	28	0	3528
232	SWEDD	65	16	29	388.5	923.4	10.15	123.8	0	23	11	5	1	26	1	3529
233	PD	65	16	10	1134	1681.8	15.5	167.5	2	29	8	5	8	26	1	3530
234	PD	60	14	8	1030	1676.4	12.1	142.3	0	48	9	5	6	27	1	3536
235	PD	64	14	23	919.3	1786.8	14.69	167.1	0	24	9	7	6	28	1	3540
237	SWEDD	51	12	5	715.7	851.5	10.02	129	0	32	7	5	8	29	0	3550
240	PD	59	16	31	368.4	545.2	8.84	115.7	1	37	12	8	15	27	1	3557
241	PD	64	12	12	446.5	979.6	7.9	97.73	0	50	8	9	3	28	1	3558
242	PD	38	16	2	844.3	1295.6	11.7	132.6	1	55	4	6	6	30	1	3559
243	PD	69	18	26	274	545.1	7.9	79	0	30	7	7	5	27	1	3564
245	SWEDD	50	16	6	984.4	1227.9	10.98	149.7	0	25	2	5	2	27	0	3566
250	SWEDD	53	14	20	512.7	1124.6	9.4	93.88	0	54	6	6	11	28	1	3573
251	PD	65	18	24	649	1322.6	13.2	147.6	1	25	5	6	5	29	0	3574
252	PD	61	20	30	1128	1540.9	14.78	172.5	1	33	9	4	7	27	1	3575
253	SWEDD	70	16	16	784.4	1582.5	14.89	175.8	0	25	7	4	9	27	0	3580
254	SWEDD	53	14	6	462.2	488	7.9	79	0	22	9	5	9	26	1	3581
255	SWEDD	63	21	6	373.7	1309.9	13.86	148.5	0	29	6	5	7	29	0	3582
256	PD	43	18	13	878.1	1112.3	13.31	157.9	0	29	2	7	6	27	1	3584
257	PD	49	14	17	1219	2119.2	14.36	183.4	1	32	8	4	7	26	1	3585
258	PD	63	16	9	720	1108.5	8.99	114.4	0	32	2	4	3	27	1	3586
259	PD	52	16	16	649.7	944.7	9.4	119.3	0	28	9	4	1	29	1	3587
260	PD	49	12	14	955.5	1032.5	13.09	144.3	2	48	4	5	4	29	0	3588
261	PD	75	20	4	751.7	1152.9	11.28	85.61	1	23	3	3	3	29	0	3589
262	PD	63	17	15	765.4	1374.1	13.88	161.3	0	21	5	6	4	27	1	3591
263	PD	63	20	24	880.1	865.1	7.9	89.45	0	44	3	7	8	25	1	3592
264	PD	56	13	18	895.5	1462	13.97	175.3	0	25	3	5	3	25	0	3593
265	PD	58	14	24	651.8	1590	10.82	135.1	0	27	3	5	5	27	1	3603
266	PD	69	14	23	448.2	1280.6	8.1	87.7	0	22	4	5	3	28	0	3604
267	PD	75	17	24	1493	2845.6	29.47	306.3	1	30	4	7	8	25	1	3605
268	PD	50	16	5	1283	946.8	15.6	195.9	0	31	2	6	0	29	0	3606
269	PD	55	15	8	639.5	1092.3	13.22	166.8	0	32	4	5	5	25	0	3607
270	PD	46	16	19	840.5	2918.1	13.59	174	0	52	4	10	3	22	1	3608
271	PD	69	16	24	429.9	563.8	7.9	99.58	3	29	13	6	2	24	1	3609
273	PD	68	18	5	1082	1865.6	18.61	193.7	0	22	3	5	10	27	1	3612
276	PD	62	17	26	347.8	1259.6	16.22	167.7	1	41	3	5	8	28	1	3617
278	PD	63	15	19	479	812.8	7.9	99.93	0	50	4	5	5	26	1	3622
281	PD	72	16	27	1326	3281.1	31.64	337	0	24	10	5	11	23	1	3628
282	PD	53	18	22	858.7	1245.3	14.07	156.6	0	21	2	5	3	26	1	3629
285	PD	67	18	21	552.2	954	9.49	114.9	0	26	3	6	7	29	0	3650
287	SWEDD	45	14	8	1000	1755.4	15.89	197	1	49	10	2	16	28	0	3655
290	PD	71	17	6	1259	1600.9	15.66	182.3	0	23	5	5	6	27	1	3659
291	PD	76	14	11	238.8	723.8	9.76	117.6	0	49	7	9	0	28	0	3660
292	PD	61	19	11	614	774.8	7.9	99.49	0	27	4	5	4	28	0	3661
294	PD	62	12	10	969	1517.2	12.99	160.5	0	30	6	5	6	30	0	3664
295	PD	78	12	23	619.1	1096.1	7.9	83.93	0	49	6	8	6	29	1	3665
296	PD	53	19	3	1664	1509.5	16.51	188	0	33	5	7	10	29	1	3666
298	PD	62	5	22	558.1	1443.5	18.33	219.5	1	49	6	6	3	27	0	3700
299	PD	47	15	16	1225	1554.1	11.98	153	0	35	2	4	5	28	1	3701
300	PD	65	8	32	1041	1788.4	16.68	169.5	0	33	4	2	8	28	1	3705
301	PD	62	13	21	603.1	842.4	8.36	98.86	0	28	9	7	6	28	1	3707
302	PD	69	8	27	1251	2018	20.36	219.3	0	32	6	8	7	28	1	3709
303	PD	55	11	35	582.8	1034	12.1	129.5	0	50	1	7	5	30	1	3710
304	PD	37	13	6	734.7	1043.7	7.9	96.03	0	20	0	4	4	28	1	3711
306	SWEDD	68	10	18	1320	1941.7	17.14	218	0	36	1	8	9	24	1	3751
307	PD	52	13	13	694.8	1474	14.23	157.8	1	49	4	6	6	27	1	3752
308	PD	68	10	6	514.1	1843.2	22.44	244.6	0	44	1	2	2	30	0	3753
309	SWEDD	48	13	7	963.5	1265.7	10.44	135	0	47	4	4	3	29	1	3755
310	PD	70	11	36	975.1	1528.8	14.61	189.9	0	27	8	7	9	26	1	3757
311	PD	69	16	20	768.1	2000.4	12.87	157	0	25	2	10	10	25	1	3758
313	PD	68	18	19	858.3	1323.7	12.67	152.3	0	37	4	1	13	29	1	3760
314	PD	70	11	15	672.5	1060	10.6	134	2	33	1	5	3	30	0	3762
315	PD	59	12	26	610.5	1219.8	11.42	142.2	0	34	5	6	9	30	1	3763
317	PD	63	15	21	700.2	1410.6	10.42	141	0	35	3	7	7	27	0	3766
320	PD	75	20	22	637.2	2226.5	30.84	327.4	1	31	5	5	5	27	0	3771
321	PD	51	12	28	996.4	1427.2	11.89	139.5	0	27	2	5	7	30	1	3773
322	PD	63	18	22	1276	2272.2	21.99	234.1	0	31	3	6	10	28	1	3775
323	PD	63	16	31	852.2	935.5	9.36	130.1	0	30	10	6	6	28	1	3776
324	PD	62	11	20	589.7	1150.9	9.83	126.1	1	46	1	5	7	29	1	3777
325	PD	52	12	23	892.6	1484.8	14.36	163.6	1	59	3	3	8	29	0	3778
326	PD	70	11	18	671	1104.1	10.82	144.8	0	22	6	5	7	26	0	3780
327	PD	72	16	19	589.4	1825.3	15.54	193.6	0	27	10	3	9	25	1	3781
328	SWEDD	54	15	4	1123	1496	13.94	176.4	0	27	4	9	8	27	1	3784
329	PD	48	15	11	346.6	487.8	7.9	79	0	23	3	5	2	29	1	3787
330	PD	60	18	19	436.5	1280.2	12.95	160.3	0	23	2	5	3	30	1	3788
331	PD	57	14	26	748.1	1177.2	9.72	117.9	0	21	1	5	10	30	0	3789
332	SWEDD	78	11	17	527.1	2855.8	28.89	308.6	0	42	6	7	5	18	0	3790
333	PD	58	12	12	1030	2372.1	16.81	196.6	0	23	5	7	10	29	0	3792
334	PD	68	17	16	1293	1897.9	15.45	190.5	0	23	2	4	5	29	1	3793
336	PD	74	18	14	927.3	1375.4	13.38	172.7	1	45	3	3	6	30	0	3795
337	PD	41	14	13	509.2	1337.6	12.07	139.4	0	39	2	6	8	28	1	3800
343	PD	57	13	21	718.4	1428.5	11.43	149.3	0	34	5	5	6	24	1	3808
347	PD	62	12	28	548.1	878.1	9.68	113.6	0	37	8	5	11	20	1	3815
349	PD	73	10	36	701.3	2069.7	25.93	327.1	1	35	2	5	7	29	0	3818
350	PD	53	10	28	694.8	895.3	8.39	105.4	0	35	2	5	8	29	0	3819
351	SWEDD	77	8	24	1264	1998.2	18.28	216.8	0	29	3	5	2	26	1	3820
352	SWEDD	67	8	10	747.8	1066.9	10.16	124.1	1	36	10	4	7	24	1	3821
353	PD	56	9	15	781.5	1468.4	13.26	150.4	0	29	1	3	9	21	1	3822
354	PD	57	10	12	1035	1456.1	13.29	167.6	0	36	4	9	5	27	1	3823
355	PD	55	11	27	448.4	805	8.1	104.8	3	49	8	6	11	28	0	3824
356	PD	58	10	24	1446	3342.3	20.68	268.4	0	20	1	5	5	28	1	3825
357	PD	77	8	30	691.3	1756.7	16.01	195.1	0	37	4	8	4	28	1	3826
358	PD	75	12	24	1041	1168.5	11.44	147.9	0	25	7	6	4	29	0	3827
359	PD	77	14	32	799.8	1615.8	17.14	216.6	1	35	3	6	4	26	1	3828
360	PD	67	8	18	1109	1411.3	11.75	149	1	33	4	6	5	25	0	3829
361	PD	75	14	13	442.3	918.8	7.9	93.8	2	34	7	2	10	28	1	3831
362	PD	64	11	23	574.8	1160	9.2	114.8	0	22	3	6	8	25	1	3832
363	PD	69	11	40	803.3	1698.8	14.6	171.5	0	38	2	5	9	30	1	3834
364	PD	72	10	24	413.7	868.6	9.38	113.8	0	24	7	5	5	29	1	3835
365	PD	61	15	18	733.1	1240.8	10.86	130.7	0	27	3	5	4	29	0	3838
372	PD	68	12	19	898.2	1492.4	13.27	166.6	0	23	4	6	5	28	1	3856
374	PD	67	8	14	412.1	1069	7.9	106.1	1	27	4	4	7	27	0	3858
376	SWEDD	47	9	8	804.6	1370.2	11.46	137.8	1	24	5	6	11	29	0	3860
377	SWEDD	70	9	11	802.1	1341.8	13.04	145.6	0	31	2	11	15	29	1	3861
378	SWEDD	62	11	18	841.9	1315.7	14.38	180.4	0	39	10	6	13	27	1	3862
379	PD	65	10	9	876.3	1659	10.69	140.6	1	55	10	4	1	28	0	3863
380	PD	53	12	6	585.4	912	9.56	124.1	0	21	2	5	5	26	0	3866
381	PD	71	8	22	778.7	1626.2	14.24	177.9	0	33	0	6	7	27	0	3867
382	SWEDD	57	12	10	1216	1729.3	17.07	200.5	1	49	0	5	10	26	1	3871
384	SWEDD	79	15	9	1695	1910.5	15.7	199.8	0	29	4	5	4	24	0	3902
385	PD	71	15	16	841.7	1755.5	19.27	216.3	1	22	5	5	5	19	1	3903
386	PD	71	18	21	2195	3170.7	23.24	290.1	0	22	1	4	3	27	0	3905
389	PD	59	16	21	809.1	1235	11.05	129.9	0	33	3	5	3	29	1	3910
390	PD	53	17	30	789.5	1327.2	12.15	155.3	0	35	6	5	2	30	1	3911
391	PD	58	20	14	578.3	1492.5	14.46	180	0	25	1	5	2	27	1	3914
392	SWEDD	53	16	20	981.5	2216.5	13.8	163.9	4	56	13	10	5	20	0	3915
393	PD	70	15	25	877.1	2748.3	22.34	266.1	1	61	3	6	1	29	0	3916
396	PD	53	16	14	980.9	1549.3	14.55	168.7	0	35	5	7	4	30	1	3953
397	PD	65	12	21	864.4	1375.5	11.75	130.6	1	26	6	4	4	30	0	3954
398	SWEDD	64	18	11	1190	2863.5	32.91	344	0	32	12	6	17	28	1	3956
399	PD	76	16	4	599.8	1926.7	17.56	251.7	1	33	7	4	10	30	1	3958
401	PD	52	18	8	1849	2975.2	23.75	274.1	0	37	3	4	6	28	1	3960
402	PD	36	12	20	318.4	1586.7	15.33	154.5	1	28	1	8	10	28	1	3961
403	PD	69	12	26	952.6	1126.2	18.33	217.2	2	30	13	5	17	29	1	3962
404	PD	59	16	7	1054	1435	15.99	181.4	0	31	11	4	9	29	0	3963
405	PD	40	16	8	834.8	1123.5	9.71	120	0	47	2	7	8	29	1	3964
411	PD	50	18	24	743.9	1112.2	9.73	128.6	0	29	4	9	6	28	1	4001
412	PD	72	13	16	953.5	1610.1	17.09	209.1	0	21	1	6	4	28	1	4005
413	PD	52	16	19	746.7	1852.3	16.52	186.2	0	24	6	7	3	29	0	4011
414	PD	50	19	19	1453	1411.5	13.11	170.3	0	49	3	5	1	30	0	4012
415	PD	65	12	12	803.1	895.3	13.4	152.5	0	29	4	5	7	29	1	4013
416	PD	64	18	27	685.5	1490.4	12.99	146.4	1	38	2	6	10	30	1	4016
418	PD	61	18	27	928	1374.5	12.44	158.7	0	52	8	5	8	25	1	4020
419	PD	73	14	20	648.4	2421.8	30.64	321.1	0	28	2	6	5	27	0	4021
420	PD	48	18	10	571.1	928.4	9.67	117.4	0	43	4	6	3	29	1	4022
421	PD	49	14	4	944.3	1059.2	9.19	119.5	0	42	4	7	4	25	0	4025
422	PD	75	18	35	1022	1504.5	12.94	159.9	1	26	2	5	8	24	1	4026
423	PD	48	16	27	1581	1996	17.84	213.9	0	28	8	5	9	30	1	4029
424	PD	75	18	15	1008	1934.3	16.72	182.9	0	20	2	5	1	28	1	4030
425	SWEDD	62	15	4	1083	1331.8	17.33	188.9	0	31	7	5	6	26	0	4031
426	PD	50	16	26	413.7	921.7	8.02	100.2	0	61	5	11	6	29	0	4033
427	PD	55	16	5	681.2	2138.5	10.13	124.6	0	28	3	5	2	30	0	4034
428	PD	61	16	15	359	598.8	7.9	79	1	20	0	7	2	25	1	4035
429	SWEDD	50	16	3	1286	1230.6	15.64	179.8	2	45	8	5	14	27	0	4036
430	PD	71	16	31	1079	1795.9	20.47	221.3	0	32	0	4	4	24	0	4038
431	PD	53	16	9	1292	1690.2	11.22	160.6	1	27	7	6	9	26	0	4051
432	PD	67	14	26	912.8	1668.9	13.5	157.4	1	34	3	4	2	25	0	4052
433	SWEDD	49	16	3	1063	1725	16.02	173.5	1	30	10	5	2	27	1	4053
434	PD	70	16	27	722.4	1050.5	11.61	128.9	0	35	2	3	0	28	1	4055
435	PD	64	18	17	1020	1523.4	15.33	160.7	1	26	8	5	6	25	1	4056
436	PD	62	18	23	1206	2531	29.06	328.2	1	31	6	6	10	22	1	4058
437	PD	47	16	17	594.2	1346	11.24	146.8	0	21	2	6	8	30	0	4059
438	SWEDD	72	16	7	1897	3056.7	24.95	268.9	0	35	7	7	14	23	1	4064
439	PD	62	12	20	844.5	1164.3	12.67	136.9	0	35	2	4	6	23	0	4065
440	SWEDD	61	24	10	626.5	911.5	8.75	114.6	0	28	6	5	0	28	1	4066
442	PD	58	18	3	717.5	1190.7	12.73	149.6	0	26	2	4	9	30	1	4071
443	PD	47	12	26	2322	762.9	14.63	223.6	2	42	11	6	6	28	0	4073
444	PD	59	16	22	611.7	566.4	7.9	97.71	1	35	12	5	2	26	1	4074
445	PD	60	19	11	1125	1700.6	12.73	148.4	0	56	7	7	11	29	0	4075
446	PD	73	19	27	715.2	1432.7	16.81	191.4	0	26	4	5	8	25	1	4076
447	PD	71	14	7	1546	2255.3	20.5	235.7	0	23	2	5	5	29	1	4078
449	PD	68	16	12	961.3	1422.5	14.03	167.8	0	31	2	4	9	28	0	4091
450	PD	77	18	31	828.4	1295.9	11.46	123.5	0	32	2	5	5	25	0	4092
451	PD	51	16	18	1617	2264.9	20.1	214.7	1	36	1	5	2	27	0	4093
452	PD	59	16	17	709.5	942.4	8.94	107.7	0	23	4	5	7	28	1	4098
453	PD	59	16	13	839	1216.5	10.01	120.4	0	33	3	5	6	29	0	4099
454	PD	66	12	14	1054	2254	12.75	127	0	30	2	6	2	23	0	4101
455	PD	68	20	28	1373	1911.7	20.5	236.2	1	22	3	5	3	29	1	4102
456	PD	59	16	9	1370	2030.4	16.66	208.7	0	24	5	6	7	27	1	4103
457	PD	72	19	23	318.4	1704.4	21.42	230.1	0	27	1	5	3	25	1	4106
458	PD	71	17	22	491.9	712.1	8.57	114	2	34	8	4	3	23	1	4107
459	PD	66	13	6	2322	4954.9	29.63	292.7	0	31	6	8	2	23	1	4108
460	PD	71	12	24	1715	2860.8	27.65	302.4	0	26	4	5	7	24	1	4110
461	PD	54	18	14	874.5	1452.4	11.27	125.4	0	44	3	2	5	28	1	4112
462	PD	34	14	11	968.7	1799.2	12.5	144	0	24	2	6	2	24	0	4113
463	PD	67	18	23	472.5	713.5	7.9	90.2	0	43	2	7	8	17	1	4114
466	PD	56	12	23	1051	1123.7	13.04	139.5	0	40	2	5	3	28	1	4126
467	SWEDD	67	14	11	1184	3261.8	22.07	249.9	0	30	6	4	6	27	1	4127
468	PD	67	14	7	835.3	1191.5	12.48	136.5	0	35	4	7	5	24	1	4135
