# Supplementary material for: Non-motor Clinical and Biomarker Predictors Enable High Cross-Validated Accuracy Detection of Early PD but Lesser Cross-Validated Accuracy Detection of Scans Without Evidence of Dopaminergic Deficit
Source: Front Neurol. 2020 May 11;11:364. doi: 10.3389/fneur.2020.00364 (PMC7232850; doi:10.3389/fneur.2020.00364)
Supplement: Data Sheet 2 — Data sets. [file Data_Sheet_2.ZIP › data_LHJ/rf2.csv]

	ENROLL_CAT	age	EDUCYRS	RevUpsit.sum	Abeta1_42	CSFasyn	NP1CNST	SumTrait	rbdSum	gdsSum	epwSum	MCATOT	gend
1	PD	58	18	3	717.5	1190.7	0	26	2	4	9	30	1
2	PD	62	11	20	589.7	1150.9	1	46	1	5	7	29	1
3	PD	67	18	23	472.5	713.5	0	43	2	7	8	17	1
4	PD	59	16	17	709.5	942.4	0	23	4	5	7	28	1
5	PD	59	16	30	827.6	1643.2	0	37	11	4	4	29	0
6	PD	47	15	16	1225	1554.1	0	35	2	4	5	28	1
7	PD	58	14	24	651.8	1590	0	27	3	5	5	27	1
8	PD	62	18	23	1206	2531	1	31	6	6	10	22	1
9	PD	35	18	9	871.9	1165.7	0	55	8	7	7	29	1
10	PD	58	20	14	578.3	1492.5	0	25	1	5	2	27	1
11	PD	67	18	23	472.5	713.5	0	43	2	7	8	17	1
12	PD	52	14	32	549	799.5	0	39	4	8	6	30	1
13	PD	52	13	13	694.8	1474	1	49	4	6	6	27	1
14	PD	50	15	17	412.6	592.4	0	28	4	5	12	30	0
15	PD	60	14	18	594.1	897.4	0	40	2	6	9	30	1
16	PD	55	11	35	582.8	1034	0	50	1	7	5	30	1
17	PD	56	15	15	613	978.1	1	36	1	6	6	28	1
18	PD	41	14	13	509.2	1337.6	0	39	2	6	8	28	1
19	PD	57	18	22	941.5	1209.1	0	44	0	4	8	23	1
20	PD	50	18	11	1599	2595.3	0	39	7	6	10	29	0
21	PD	66	16	30	879.5	953.7	2	42	4	6	10	27	0
22	PD	61	20	30	1128	1540.9	1	33	9	4	7	27	1
23	PD	65	16	17	1379	2193.9	0	25	3	5	8	21	1
24	PD	83	19	14	464.9	843	1	42	6	3	3	25	1
25	PD	71	8	22	778.7	1626.2	0	33	0	6	7	27	0
26	PD	61	15	19	746.2	989.2	0	31	2	4	5	28	1
27	PD	54	15	18	1387	1781.5	0	23	5	5	2	28	1
28	PD	65	16	17	1379	2193.9	0	25	3	5	8	21	1
29	PD	55	16	5	681.2	2138.5	0	28	3	5	2	30	0
30	PD	52	13	13	694.8	1474	1	49	4	6	6	27	1
31	PD	34	14	5	743.7	1124.8	0	63	2	7	6	28	0
32	PD	57	18	22	941.5	1209.1	0	44	0	4	8	23	1
33	PD	44	20	8	541.2	1167.8	0	40	8	4	5	30	0
34	PD	69	16	30	1752	2113.1	1	23	7	4	4	27	1
35	PD	61	12	16	816.7	1309.4	0	20	1	5	0	28	0
36	PD	71	18	21	2195	3170.7	0	22	1	4	3	27	0
37	PD	57	14	26	748.1	1177.2	0	21	1	5	10	30	0
38	PD	62	12	10	969	1517.2	0	30	6	5	6	30	0
39	PD	83	19	14	464.9	843	1	42	6	3	3	25	1
40	PD	65	18	24	649	1322.6	1	25	5	6	5	29	0
41	PD	61	12	16	816.7	1309.4	0	20	1	5	0	28	0
42	PD	59	16	9	1370	2030.4	0	24	5	6	7	27	1
43	PD	62	26	22	964	1458.8	0	23	5	5	2	26	1
44	PD	35	18	9	871.9	1165.7	0	55	8	7	7	29	1
45	SWEDD	50	23	10	1022	1370.2	0	22	3	6	2	30	1
46	SWEDD	71	18	3	1013	1700.8	0	26	8	4	12	29	0
47	SWEDD	54	16	3	923.7	1387.9	0	29	3	6	11	29	1
48	SWEDD	47	16	4	1229	1319.8	0	29	1	5	3	30	1
49	SWEDD	65	18	12	433.4	902.9	0	53	2	5	3	28	1
50	SWEDD	75	14	14	935.6	1224.8	0	59	2	10	14	23	1
51	SWEDD	71	12	7	710.3	1607	0	52	3	11	19	27	0
52	SWEDD	51	12	5	715.7	851.5	0	32	7	5	8	29	0
53	SWEDD	53	14	20	512.7	1124.6	0	54	6	6	11	28	1
54	SWEDD	53	14	6	462.2	488	0	22	9	5	9	26	1
55	SWEDD	45	14	8	1000	1755.4	1	49	10	2	16	28	0
56	SWEDD	48	13	7	963.5	1265.7	0	47	4	4	3	29	1
57	SWEDD	54	15	4	1123	1496	0	27	4	9	8	27	1
58	SWEDD	78	11	17	527.1	2855.8	0	42	6	7	5	18	0
59	SWEDD	77	8	24	1264	1998.2	0	29	3	5	2	26	1
60	SWEDD	47	9	8	804.6	1370.2	1	24	5	6	11	29	0
61	SWEDD	62	11	18	841.9	1315.7	0	39	10	6	13	27	1
62	SWEDD	79	15	9	1695	1910.5	0	29	4	5	4	24	0
63	SWEDD	53	16	20	981.5	2216.5	4	56	13	10	5	20	0
64	SWEDD	64	18	11	1190	2863.5	0	32	12	6	17	28	1
65	SWEDD	61	24	10	626.5	911.5	0	28	6	5	0	28	1
66	SWEDD	67	14	11	1184	3261.8	0	30	6	4	6	27	1
67	SWEDD	56.8636327644344	23.6239666149486	10	775.221203787834	1083.98651372308	0	25.7437996896915	4.87189984484576	5.37603338505141	0.752066770102829	28.7520667701028	1
68	SWEDD	61.5735519286245	14.4650819732342	4.96384334820323	931.14700924689	1570.9506778168	0.392768669640645	25.2144626607187	6.82169399107806	4.78553733928129	11.6072313303594	29	0
69	SWEDD	48.7556560153607	16	3.74919199780561	1152.42831693005	1336.88002494944	0	29	1.50161600438878	5.25080800219439	5.00646401755512	29.7491919978056	1
70	SWEDD	47.5472185653634	14.3583443039097	5.64165569609031	1083.71347089601	1290.19547561384	0	38.8499341765419	2.64165569609031	4.45278143463656	3	29.4527814346366	1
71	SWEDD	70.9346210258082	15.6261515896767	13.1869242051616	731.436667916086	1093.93545082076	0	56.5607726154849	2	7.96731051290408	9.52808312838897	25.0326894870959	1
72	SWEDD	67.3955018166453	17.0417992733419	12.4791003633291	553.702101231925	980.011203477811	0	54.4373010899872	2	6.19775090832263	5.63505199830979	26.8022490916774	1
73	SWEDD	51.4416140075773	12	5.04416140075773	715.580764217954	868.181969136233	0	32.4416140075773	6.91167719848454	5.13248420227319	8.24288770416752	28.9558385992423	0
74	SWEDD	65.5963990688324	16.3789197206497	3.54036009311676	932.675472158194	1471.33608645797	0	27.6210802793503	7.72981995344162	4.27018004655838	10.9192798137665	29	0
75	SWEDD	53.8314724396914	13.7228425201029	19.8152283467352	543.11341412738	1142.25493146945	0	52.6142126005143	6.36954330652952	6	11.1847716532648	27.9076141733676	1
76	SWEDD	56.093427284155	12.9688575719483	10.1245697122067	592.708259977074	772.492195899459	0	27.8431404256262	9.34371414268389	5.34371414268389	10.3748565707356	26.3437141426839	1
77	SWEDD	50.3176695518196	12.2274434827268	5.34116522409022	748.031091069616	954.293082018383	0.113721741363406	33.9332696031779	7.34116522409022	4.65883477590978	8.90977393090725	28.8862782586366	0
78	SWEDD	51.226333512459	13.9489216213115	7.94892162131146	862.895329708559	1196.84624715764	0	48.1387059455737	3.62043135147542	4.18978432426229	3	28.8102156757377	1
79	SWEDD	53.7502268922981	14.7502268922981	4.49954621540383	957.949930430576	1244.22870743647	0	25.7511344614904	5.24886553850956	8.00090756919235	8.24977310770191	26.7502268922981	1
80	SWEDD	77.1751497201622	8.52544916048646	22.7739519588649	1134.93217121251	2148.40840001106	0	31.276946362108	3.52544916048646	5.35029944032431	2.52544916048646	24.5988022387028	0.824850279837847
81	SWEDD	77.8608456584625	11.0129598046187	17.5436575615313	1449.51223939867	1960.45191787642	0	29	3.43042282923125	5	2.86084565846249	25.1391543415375	0.569577170768753
82	SWEDD	70.596604866907	17.8487268250901	3.08404065272771	1009.49718559431	1695.24323204164	0.0168081305455416	25.9663837389089	7.94957560836338	4.03361626109108	11.9831918694545	29	0
83	SWEDD	61.7148374344688	11.0950541885104	17.6197832459584	829.869308207533	1289.47454938998	0	38.461359598441	9.96831527049653	5.96831527049653	12.8732610819861	26.9683152704965	1
84	SWEDD	77.2652467363514	8.9283635772299	22.0106494773645	1321.16067168373	1986.56893061099	0	29	3.1326233681757	5	2.2652467363514	25.7347532636486	0.8673766318243
85	SWEDD	65.1505861752667	13.5698827649467	18.541929658968	760.650945678353	2527.21478967392	2.05590621195734	49.1956717418507	9.59783587092534	8.541929658968	5	19.0279531059787	0
86	SWEDD	62.2465838808566	11.8630435829982	17.1369564170018	884.817924463097	1506.53126539495	0	38.1369564170018	10.2465838808566	6	13.4931677617133	27.1232919404283	1
87	SWEDD	56.7189166452736	18.648645806592	7.85945832263678	538.577250602306	684.870149909169	0	24.7891874839552	7.60540625802241	5	4.81621877406724	26.9297291613184	1
88	SWEDD	64.5753052707296	12.5451831624378	14.3945726209786	1018.10238662332	2318.06031747337	0	34.3644505126867	7.93975578341633	4.96987789170817	9.39457262097858	27	1
