# Supplementary material for: Non-motor Clinical and Biomarker Predictors Enable High Cross-Validated Accuracy Detection of Early PD but Lesser Cross-Validated Accuracy Detection of Scans Without Evidence of Dopaminergic Deficit
Source: Front Neurol. 2020 May 11;11:364. doi: 10.3389/fneur.2020.00364 (PMC7232850; doi:10.3389/fneur.2020.00364)
Supplement: Data Sheet 2 — Data sets. [file Data_Sheet_2.ZIP › data_LHJ/test1.csv]

	ENROLL_CAT	age	gend	EDUCYRS	RevUpsit.sum	Abeta1_42	CSFasyn	pTau	tTau	NP1CNST	SumTrait	rbdSum	gdsSum	epwSum	MCATOT
1	PD	58	0	14	28	443.5	906.4	8.55	123.6	0	22	5	5	0	27
3	HC	84	0	13	3	569.1	1270.4	12.42	149.9	1	43	5	4	8	29
4	HC	32	1	16	4	699.5	1090.2	9.24	113.9	0	28	1	4	2	30
14	PD	67	1	20	18	1011	1336.7	15.9	192.9	0	48	5	5	6	27
15	PD	56	1	15	15	613	978.1	8.82	100.1	1	36	1	6	6	28
17	PD	76	1	22	29	1795	2339.3	22.48	239	0	30	2	5	6	27
18	HC	66	1	15	6	816.5	1044.5	13.42	157.6	0	24	4	3	3	27
25	HC	60	0	19	4	503.8	969	10.18	126.8	0	33	1	5	5	28
34	HC	47	0	12	3	1244	2029.7	18.5	197.2	0	26	4	5	4	30
40	PD	61	1	15	19	746.2	989.2	9.54	111.5	0	31	2	4	5	28
41	PD	65	0	18	14	1361	1362.7	15.45	168.3	0	35	1	6	3	29
44	HC	57	1	18	5	1363	1667.3	14.72	166.8	0	34	3	6	7	27
47	PD	63	1	16	25	489.9	1384.1	14.39	151.7	2	26	9	4	14	28
52	HC	64	0	21	3	1615	1081.9	19.52	242.2	0	26	3	5	8	29
55	PD	61	1	14	35	1419	1942.6	18.64	213	0	25	8	5	3	30
56	PD	65	1	16	11	873.6	1220.8	11.21	142.5	2	39	4	3	10	28
60	PD	57	1	16	11	774.2	1063.9	8.76	108.8	0	33	2	6	5	27
65	PD	43	1	18	6	1219	1528	15.48	186.9	0	20	7	5	2	29
75	HC	57	1	14	6	1940	2910.8	28.2	276.6	0	35	6	5	12	27
76	HC	70	1	17	6	653	743.7	8.27	106.9	0	24	2	5	7	30
78	PD	62	1	19	25	661.3	1584.1	16.63	187.8	0	25	2	4	2	28
79	PD	61	0	18	23	1376	1707.3	17.67	217.2	1	50	5	4	9	28
81	PD	55	0	18	7	829.1	1269.8	11.02	141.6	0	27	4	4	5	26
83	HC	71	1	18	2	615.6	2723.5	38.78	391.2	0	24	0	5	3	27
87	PD	57	1	12	19	986.7	1486.6	17.25	202.4	1	20	4	4	8	29
91	PD	56	1	14	6	623.7	978.3	9.39	127.7	0	34	10	4	12	23
94	HC	70	0	14	5	612.2	3034.8	35.03	347.7	0	29	5	6	4	27
99	HC	67	1	14	5	859	733.8	8.97	123.3	0	26	5	6	5	27
103	PD	34	0	14	5	743.7	1124.8	10.74	126.9	0	63	2	7	6	28
104	PD	51	0	16	7	1551	824.7	15.2	173.3	0	51	7	4	3	28
106	PD	73	1	20	9	766	1505.3	12.44	155.6	1	25	3	4	4	27
108	PD	37	1	15	18	642.9	1212.9	11.23	127.5	0	43	5	8	2	25
112	PD	61	1	14	16	780.9	1396.9	13.1	156.8	0	21	2	6	7	29
113	PD	61	0	12	16	816.7	1309.4	11.07	131.9	0	20	1	5	0	28
124	HC	53	1	18	5	1044	1522.7	15.97	172.1	0	30	2	5	12	29
125	HC	53	1	20	4	691.8	782	8.91	118.6	0	25	3	5	7	29
127	PD	67	1	18	13	684.4	1019.8	10.67	129	0	26	2	5	6	28
128	HC	65	1	16	9	1180	2498.4	25.44	266.7	0	25	3	4	3	27
131	PD	71	0	16	21	819.9	1225.6	13.55	171.7	1	39	6	6	5	30
133	PD	69	1	20	19	384.2	939.1	12.72	141.1	1	42	9	6	12	29
138	HC	56	0	16	5	660.1	1675.3	13.57	139.3	0	21	2	5	3	28
140	PD	72	1	16	22	615.5	683.7	8.47	105.7	1	33	8	5	6	27
145	PD	61	1	16	7	1202	3022.3	26.77	277.5	0	31	2	5	1	30
148	PD	54	0	16	10	544	964	9.27	110.1	1	20	4	5	6	29
150	PD	48	1	22	26	802.5	1476.5	12.76	152.6	0	22	1	6	1	30
151	PD	51	1	13	15	627.5	893.3	8.23	101	0	60	11	6	6	27
153	PD	57	0	16	4	944.2	1645.7	18.6	219.5	0	30	9	7	6	28
155	PD	39	0	18	11	582.4	669.7	7.9	79	2	53	11	7	12	24
158	PD	35	1	18	9	871.9	1165.7	11.71	146	0	55	8	7	7	29
159	PD	63	1	14	13	978.7	1720.3	11.8	144.1	0	32	5	4	5	26
162	HC	38	0	18	6	1575	1582.4	13.57	181.4	1	27	11	5	15	29
171	PD	61	0	16	28	713	1099.9	11.45	133.1	1	44	5	6	6	29
172	PD	82	0	16	25	1582	1656.5	16.6	207.8	1	31	3	5	2	28
175	PD	51	1	12	31	1007	1256.5	12.08	158.3	1	42	6	7	5	26
177	PD	60	1	14	11	1155	1176.7	11.42	168.1	0	32	9	5	2	27
178	PD	48	1	18	9	1287	1081.8	14.21	212.9	0	46	3	6	2	30
179	PD	76	1	18	36	1006	1042.1	15.42	177.5	2	52	2	7	12	26
188	HC	71	1	12	6	1059	2000.7	20.02	234.5	0	23	3	6	5	29
190	PD	44	0	20	8	541.2	1167.8	7.9	85	0	40	8	4	5	30
192	HC	58	1	16	5	2180	2988.1	23.09	264.7	0	24	0	5	7	27
193	PD	57	1	13	12	1285	1411.9	12.06	142	1	31	1	5	6	28
199	HC	58	1	18	7	549.1	600.7	7.9	81.96	0	23	1	6	7	27
201	HC	63	1	13	6	1146	1456.6	13.29	167.9	0	38	3	8	9	27
203	PD	49	0	13	17	507.9	1040.9	7.9	88.72	1	47	8	8	13	29
204	PD	46	1	16	12	884	1213.9	11.93	155.1	0	20	2	5	8	30
208	PD	62	1	24	28	593.9	1974.8	21.34	233.7	0	26	3	5	2	30
211	HC	73	1	16	3	389.5	1647.8	22.28	240.4	0	23	3	5	5	30
212	HC	73	1	20	8	1512	1894.2	22.54	243.5	0	26	1	4	2	28
214	HC	63	1	15	20	751.5	883.5	10.53	116.5	0	22	8	6	11	29
216	PD	65	1	16	10	1134	1681.8	15.5	167.5	2	29	8	5	8	26
218	PD	64	1	14	23	919.3	1786.8	14.69	167.1	0	24	9	7	6	28
219	HC	70	1	17	3	739.7	1013.6	11.33	132.4	0	22	5	5	8	28
223	PD	64	1	12	12	446.5	979.6	7.9	97.73	0	50	8	9	3	28
232	PD	61	1	20	30	1128	1540.9	14.78	172.5	1	33	9	4	7	27
241	PD	56	0	13	18	895.5	1462	13.97	175.3	0	25	3	5	3	25
250	PD	68	1	18	5	1082	1865.6	18.61	193.7	0	22	3	5	10	27
251	HC	62	1	18	4	1016	1831.6	17.13	185.8	0	26	4	4	2	28
252	HC	66	1	19	4	2198	4139.4	33.15	370.6	0	23	1	4	4	29
254	HC	32	0	15	3	661.8	1177.7	12.82	141.4	0	48	5	7	8	28
262	PD	67	0	18	21	552.2	954	9.49	114.9	0	26	3	6	7	29
270	PD	62	0	12	10	969	1517.2	12.99	160.5	0	30	6	5	6	30
271	PD	78	1	12	23	619.1	1096.1	7.9	83.93	0	49	6	8	6	29
277	PD	62	1	13	21	603.1	842.4	8.36	98.86	0	28	9	7	6	28
283	PD	68	0	10	6	514.1	1843.2	22.44	244.6	0	44	1	2	2	30
291	PD	63	0	15	21	700.2	1410.6	10.42	141	0	35	3	7	7	27
297	PD	63	1	16	31	852.2	935.5	9.36	130.1	0	30	10	6	6	28
299	PD	52	0	12	23	892.6	1484.8	14.36	163.6	1	59	3	3	8	29
302	PD	48	1	15	11	346.6	487.8	7.9	79	0	23	3	5	2	29
303	PD	60	1	18	19	436.5	1280.2	12.95	160.3	0	23	2	5	3	30
306	PD	68	1	17	16	1293	1897.9	15.45	190.5	0	23	2	4	5	29
308	PD	74	0	18	14	927.3	1375.4	13.38	172.7	1	45	3	3	6	30
314	HC	73	0	20	8	1178	2640.2	29.24	318.7	0	24	0	5	1	27
316	HC	67	1	12	10	410.1	671.7	7.9	99.13	0	27	0	5	7	30
318	HC	65	1	16	13	1154	1428.3	14.56	170.7	0	28	3	5	9	29
319	PD	62	1	12	28	548.1	878.1	9.68	113.6	0	37	8	5	11	20
320	HC	73	1	18	19	813.3	1256.9	11.09	136	0	29	1	5	3	27
321	PD	73	0	10	36	701.3	2069.7	25.93	327.1	1	35	2	5	7	29
323	PD	56	1	9	15	781.5	1468.4	13.26	150.4	0	29	1	3	9	21
327	PD	77	1	8	30	691.3	1756.7	16.01	195.1	0	37	4	8	4	28
329	PD	77	1	14	32	799.8	1615.8	17.14	216.6	1	35	3	6	4	26
331	PD	75	1	14	13	442.3	918.8	7.9	93.8	2	34	7	2	10	28
337	HC	54	0	12	6	740.8	1657.9	11.34	138.4	0	24	1	5	7	29
341	HC	49	0	12	2	673.1	1465.6	11.43	143.4	0	29	7	5	10	30
343	HC	40	0	12	5	801.1	1689.8	14.49	166.4	0	28	4	6	11	30
348	PD	71	0	8	22	778.7	1626.2	14.24	177.9	0	33	0	6	7	27
350	PD	71	1	15	16	841.7	1755.5	19.27	216.3	1	22	5	5	5	19
363	HC	73	1	17	15	1049	1893.7	18.67	207.8	0	21	2	4	3	27
365	PD	36	1	12	20	318.4	1586.7	15.33	154.5	1	28	1	8	10	28
366	PD	69	1	12	26	952.6	1126.2	18.33	217.2	2	30	13	5	17	29
370	HC	60	1	20	3	644.2	1496.3	13.76	148	0	25	4	6	6	30
373	HC	81	0	12	3	410.3	665.1	7.9	79	1	52	2	6	1	29
375	PD	72	1	13	16	953.5	1610.1	17.09	209.1	0	21	1	6	4	28
381	PD	61	1	18	27	928	1374.5	12.44	158.7	0	52	8	5	8	25
383	PD	48	1	18	10	571.1	928.4	9.67	117.4	0	43	4	6	3	29
388	PD	50	0	16	26	413.7	921.7	8.02	100.2	0	61	5	11	6	29
393	PD	67	0	14	26	912.8	1668.9	13.5	157.4	1	34	3	4	2	25
395	PD	64	1	18	17	1020	1523.4	15.33	160.7	1	26	8	5	6	25
403	PD	60	0	19	11	1125	1700.6	12.73	148.4	0	56	7	7	11	29
405	PD	71	1	14	7	1546	2255.3	20.5	235.7	0	23	2	5	5	29
407	PD	68	0	16	12	961.3	1422.5	14.03	167.8	0	31	2	4	9	28
410	PD	59	1	16	17	709.5	942.4	8.94	107.7	0	23	4	5	7	28
412	PD	66	0	12	14	1054	2254	12.75	127	0	30	2	6	2	23
414	PD	59	1	16	9	1370	2030.4	16.66	208.7	0	24	5	6	7	27
417	PD	66	1	13	6	2322	4954.9	29.63	292.7	0	31	6	8	2	23
419	PD	54	1	18	14	874.5	1452.4	11.27	125.4	0	44	3	2	5	28
421	PD	67	1	18	23	472.5	713.5	7.9	90.2	0	43	2	7	8	17
422	HC	65	1	16	4	1587	2351	17.23	194.4	0	20	1	6	4	29
