# Supplementary material for: Non-motor Clinical and Biomarker Predictors Enable High Cross-Validated Accuracy Detection of Early PD but Lesser Cross-Validated Accuracy Detection of Scans Without Evidence of Dopaminergic Deficit
Source: Front Neurol. 2020 May 11;11:364. doi: 10.3389/fneur.2020.00364 (PMC7232850; doi:10.3389/fneur.2020.00364)
Supplement: Data Sheet 2 — Data sets. [file Data_Sheet_2.ZIP › data_LHJ/test50a.csv]

	ENROLL_CAT	age	EDUCYRS	RevUpsit.sum	Abeta1_42	CSFasyn	pTau	tTau	NP1CNST	SumTrait	rbdSum	gdsSum	epwSum	MCATOT	gend	PATNO
1	PD	58	14	28	443.5	906.4	8.55	123.6	0	22	5	5	0	27	0	3006
3	PD	67	14	8	572.6	945	10.73	126.7	0	26	2	5	7	25	1	3014
4	PD	61	16	15	849.4	1379.8	14.33	162	0	50	4	6	14	23	0	3018
5	PD	74	15	15	402.2	2348.6	32.8	339.2	0	33	6	4	7	28	0	3020
6	PD	64	12	33	1162	1550.4	13.27	165.3	0	29	4	5	3	29	0	3021
7	PD	71	16	17	1125	1547	13.53	172.6	0	47	3	5	9	29	0	3023
8	PD	53	16	7	1117	1626.3	12.83	154.9	0	30	1	4	8	29	1	3024
9	PD	67	20	18	1011	1336.7	15.9	192.9	0	48	5	5	6	27	1	3025
13	SWEDD	52	14	7	1084	1354.4	13.26	160.6	0	37	4	5	7	30	0	3050
14	PD	71	18	13	1212	1097.3	17.11	224.1	0	23	10	3	2	26	1	3051
18	PD	80	19	12	411.6	1146.8	12.37	140.7	0	31	6	4	9	27	1	3058
21	PD	54	20	14	900.5	606.1	11.58	144.8	1	35	6	4	13	30	0	3061
23	PD	74	16	21	781	1998.5	12.66	143.7	1	33	4	6	4	22	1	3067
24	PD	76	18	33	653.3	1326.1	23.59	244.9	0	30	4	5	7	24	0	3076
25	PD	63	15	18	1063	806.9	11.14	146.4	1	22	9	4	2	28	1	3077
27	SWEDD	68	12	16	759.3	1355.4	19.07	212.8	2	52	5	6	16	25	1	3079
28	SWEDD	66	16	12	1322	2140.3	19.14	200.7	0	30	6	5	8	28	0	3082
29	PD	65	18	14	1361	1362.7	15.45	168.3	0	35	1	6	3	29	0	3083
30	PD	57	18	26	945.4	1156.4	11.75	139.7	1	32	5	7	6	24	0	3086
34	PD	63	16	25	489.9	1384.1	14.39	151.7	2	26	9	4	14	28	1	3102
38	PD	61	14	35	1419	1942.6	18.64	213	0	25	8	5	3	30	1	3118
39	PD	65	16	11	873.6	1220.8	11.21	142.5	2	39	4	3	10	28	1	3119
42	PD	69	18	16	575.2	1139.8	10.93	126.1	0	27	5	6	13	30	1	3123
44	PD	46	16	15	898.9	805.5	10.91	143.6	0	27	3	6	0	30	1	3125
48	PD	43	18	6	1219	1528	15.48	186.9	0	20	7	5	2	29	1	3130
50	PD	39	17	10	1362	2028.2	17.68	213.3	0	38	9	4	5	29	1	3134
51	PD	57	13	12	1177	1950.5	16.76	173.6	0	28	1	5	6	26	0	3150
52	PD	74	14	35	758.2	3109.7	10.92	120.5	1	36	6	4	5	25	0	3154
53	PD	59	16	25	1506	1658	15.15	189.8	1	30	9	5	2	27	1	3166
55	SWEDD	60	19	2	955.7	2166.3	18.87	200.8	1	34	5	5	9	28	0	3170
57	PD	62	19	25	661.3	1584.1	16.63	187.8	0	25	2	4	2	28	1	3176
59	PD	68	14	10	916	913.6	10.46	123.1	0	20	3	5	0	25	0	3181
60	PD	55	18	7	829.1	1269.8	11.02	141.6	0	27	4	4	5	26	0	3182
61	PD	62	12	8	1548	2585.1	25	297.2	0	46	5	7	3	25	0	3186
64	PD	57	12	19	986.7	1486.6	17.25	202.4	1	20	4	4	8	29	1	3203
65	PD	59	13	12	1787	2642.2	20.71	247.3	0	25	6	5	6	28	0	3207
68	PD	79	12	28	603.3	1122.7	9.55	115.2	0	20	4	4	8	22	1	3214
70	PD	85	12	29	2572	3443.7	29.04	345.3	1	28	1	6	5	21	1	3224
73	PD	51	16	7	1551	824.7	15.2	173.3	0	51	7	4	3	28	0	3227
74	PD	67	21	25	802.3	1168.1	11.54	150.2	0	41	3	6	4	27	1	3228
76	PD	56	18	26	840.1	2520.5	10.28	104.6	1	35	5	6	6	28	0	3231
77	PD	37	15	18	642.9	1212.9	11.23	127.5	0	43	5	8	2	25	1	3233
78	PD	60	17	15	527.8	888.8	8.6	113.8	0	56	13	6	13	30	0	3251
80	SWEDD	58	12	8	1538	4041.4	21.47	243.3	1	43	5	6	4	24	0	3256
84	PD	64	20	30	482.8	856.9	7.9	93.27	0	22	4	5	3	25	1	3279
87	PD	64	14	26	756.2	1772.3	8.21	99.16	1	30	4	6	2	26	0	3284
89	PD	47	26	3	922.3	1521.2	14.04	173.1	0	26	5	5	8	29	0	3288
91	PD	66	22	30	506.4	1717.2	17.17	206.5	0	20	5	5	2	27	1	3307
93	PD	75	21	19	1440	5256.9	23.12	246.3	0	20	2	5	2	30	1	3311
94	PD	70	13	20	481.7	1129.2	15.86	192.2	1	35	12	8	8	26	1	3313
100	PD	63	14	19	870	1857.9	18.89	200.3	0	26	2	5	3	26	1	3328
101	PD	51	12	27	428.4	584	7.9	79	0	31	3	4	10	26	1	3330
103	PD	72	16	22	615.5	683.7	8.47	105.7	1	33	8	5	6	27	1	3359
104	PD	45	16	11	1186	2159.2	17.64	202.4	0	32	4	4	9	30	1	3367
107	PD	71	16	26	1305	1805.5	13.47	161.5	1	33	5	5	3	28	1	3374
109	PD	54	16	10	544	964	9.27	110.1	1	20	4	5	6	29	0	3377
110	PD	48	20	24	593.1	763.6	7.9	88.83	1	42	2	6	5	27	1	3378
111	SWEDD	51	18	29	657.7	1153.2	9.35	107.2	2	45	10	7	18	27	1	3381
113	SWEDD	66	12	5	1237	2560	21.69	281.5	3	26	2	5	9	28	1	3384
115	PD	71	15	25	664.3	2086	20.95	235	0	35	4	4	5	28	0	3386
117	PD	39	18	11	582.4	669.7	7.9	79	2	53	11	7	12	24	0	3400
119	PD	69	18	32	393.3	751.8	7.9	96.9	3	38	5	4	8	25	1	3403
121	SWEDD	39	16	4	637.6	1234.5	10.35	116.8	0	27	3	6	5	29	1	3408
125	PD	55	16	9	497.2	1091.9	10.07	107	0	34	5	6	4	28	1	3418
127	PD	51	16	22	1333	1176.4	17.67	207	1	50	6	2	6	28	1	3420
131	PD	61	16	28	713	1099.9	11.45	133.1	1	44	5	6	6	29	0	3431
132	PD	82	16	25	1582	1656.5	16.6	207.8	1	31	3	5	2	28	0	3433
134	PD	54	18	22	693.5	1290.8	10.59	125.8	0	25	3	5	12	28	1	3435
139	PD	48	18	9	1287	1081.8	14.21	212.9	0	46	3	6	2	30	1	3445
141	PD	54	18	4	713.6	1017	9.21	119.4	0	27	2	4	4	27	1	3451
142	PD	67	16	29	392.9	1311.2	27.42	248.2	0	22	9	6	15	26	1	3455
143	SWEDD	66	17	12	998.8	1447.4	14.74	183.4	1	33	1	6	3	29	0	3456
145	PD	63	18	17	942.5	1504.7	13.74	142.8	0	23	2	5	0	29	1	3461
147	PD	57	13	12	1285	1411.9	12.06	142	1	31	1	5	6	28	1	3469
148	PD	58	14	26	1080	993.7	11.02	133	0	32	4	4	3	26	1	3470
153	PD	49	13	17	507.9	1040.9	7.9	88.72	1	47	8	8	13	29	0	3500
154	PD	46	16	12	884	1213.9	11.93	155.1	0	20	2	5	8	30	1	3501
155	PD	69	16	16	533.3	1085	14.02	157.3	2	27	5	5	4	29	1	3502
157	PD	62	24	28	593.9	1974.8	21.34	233.7	0	26	3	5	2	30	1	3507
160	PD	54	20	22	389.7	1435.2	7.9	107.7	0	36	8	5	11	27	1	3522
162	SWEDD	65	16	29	388.5	923.4	10.15	123.8	0	23	11	5	1	26	1	3529
164	PD	60	14	8	1030	1676.4	12.1	142.3	0	48	9	5	6	27	1	3536
169	PD	38	16	2	844.3	1295.6	11.7	132.6	1	55	4	6	6	30	1	3559
171	SWEDD	50	16	6	984.4	1227.9	10.98	149.7	0	25	2	5	2	27	0	3566
175	SWEDD	70	16	16	784.4	1582.5	14.89	175.8	0	25	7	4	9	27	0	3580
177	SWEDD	63	21	6	373.7	1309.9	13.86	148.5	0	29	6	5	7	29	0	3582
178	PD	43	18	13	878.1	1112.3	13.31	157.9	0	29	2	7	6	27	1	3584
179	PD	49	14	17	1219	2119.2	14.36	183.4	1	32	8	4	7	26	1	3585
180	PD	63	16	9	720	1108.5	8.99	114.4	0	32	2	4	3	27	1	3586
181	PD	52	16	16	649.7	944.7	9.4	119.3	0	28	9	4	1	29	1	3587
183	PD	75	20	4	751.7	1152.9	11.28	85.61	1	23	3	3	3	29	0	3589
184	PD	63	17	15	765.4	1374.1	13.88	161.3	0	21	5	6	4	27	1	3591
185	PD	63	20	24	880.1	865.1	7.9	89.45	0	44	3	7	8	25	1	3592
186	PD	56	13	18	895.5	1462	13.97	175.3	0	25	3	5	3	25	0	3593
189	PD	75	17	24	1493	2845.6	29.47	306.3	1	30	4	7	8	25	1	3605
192	PD	46	16	19	840.5	2918.1	13.59	174	0	52	4	10	3	22	1	3608
194	PD	68	18	5	1082	1865.6	18.61	193.7	0	22	3	5	10	27	1	3612
196	PD	63	15	19	479	812.8	7.9	99.93	0	50	4	5	5	26	1	3622
198	PD	53	18	22	858.7	1245.3	14.07	156.6	0	21	2	5	3	26	1	3629
199	PD	67	18	21	552.2	954	9.49	114.9	0	26	3	6	7	29	0	3650
201	PD	71	17	6	1259	1600.9	15.66	182.3	0	23	5	5	6	27	1	3659
202	PD	76	14	11	238.8	723.8	9.76	117.6	0	49	7	9	0	28	0	3660
203	PD	61	19	11	614	774.8	7.9	99.49	0	27	4	5	4	28	0	3661
206	PD	53	19	3	1664	1509.5	16.51	188	0	33	5	7	10	29	1	3666
211	PD	69	8	27	1251	2018	20.36	219.3	0	32	6	8	7	28	1	3709
213	PD	37	13	6	734.7	1043.7	7.9	96.03	0	20	0	4	4	28	1	3711
214	SWEDD	68	10	18	1320	1941.7	17.14	218	0	36	1	8	9	24	1	3751
216	PD	68	10	6	514.1	1843.2	22.44	244.6	0	44	1	2	2	30	0	3753
220	PD	68	18	19	858.3	1323.7	12.67	152.3	0	37	4	1	13	29	1	3760
221	PD	70	11	15	672.5	1060	10.6	134	2	33	1	5	3	30	0	3762
223	PD	63	15	21	700.2	1410.6	10.42	141	0	35	3	7	7	27	0	3766
225	PD	51	12	28	996.4	1427.2	11.89	139.5	0	27	2	5	7	30	1	3773
226	PD	63	18	22	1276	2272.2	21.99	234.1	0	31	3	6	10	28	1	3775
227	PD	63	16	31	852.2	935.5	9.36	130.1	0	30	10	6	6	28	1	3776
229	PD	52	12	23	892.6	1484.8	14.36	163.6	1	59	3	3	8	29	0	3778
230	PD	70	11	18	671	1104.1	10.82	144.8	0	22	6	5	7	26	0	3780
233	PD	48	15	11	346.6	487.8	7.9	79	0	23	3	5	2	29	1	3787
237	PD	58	12	12	1030	2372.1	16.81	196.6	0	23	5	7	10	29	0	3792
238	PD	68	17	16	1293	1897.9	15.45	190.5	0	23	2	4	5	29	1	3793
239	PD	74	18	14	927.3	1375.4	13.38	172.7	1	45	3	3	6	30	0	3795
241	PD	57	13	21	718.4	1428.5	11.43	149.3	0	34	5	5	6	24	1	3808
244	PD	53	10	28	694.8	895.3	8.39	105.4	0	35	2	5	8	29	0	3819
246	SWEDD	67	8	10	747.8	1066.9	10.16	124.1	1	36	10	4	7	24	1	3821
247	PD	56	9	15	781.5	1468.4	13.26	150.4	0	29	1	3	9	21	1	3822
248	PD	57	10	12	1035	1456.1	13.29	167.6	0	36	4	9	5	27	1	3823
249	PD	55	11	27	448.4	805	8.1	104.8	3	49	8	6	11	28	0	3824
250	PD	58	10	24	1446	3342.3	20.68	268.4	0	20	1	5	5	28	1	3825
254	PD	67	8	18	1109	1411.3	11.75	149	1	33	4	6	5	25	0	3829
255	PD	75	14	13	442.3	918.8	7.9	93.8	2	34	7	2	10	28	1	3831
256	PD	64	11	23	574.8	1160	9.2	114.8	0	22	3	6	8	25	1	3832
257	PD	69	11	40	803.3	1698.8	14.6	171.5	0	38	2	5	9	30	1	3834
259	PD	61	15	18	733.1	1240.8	10.86	130.7	0	27	3	5	4	29	0	3838
260	PD	68	12	19	898.2	1492.4	13.27	166.6	0	23	4	6	5	28	1	3856
261	PD	67	8	14	412.1	1069	7.9	106.1	1	27	4	4	7	27	0	3858
263	SWEDD	70	9	11	802.1	1341.8	13.04	145.6	0	31	2	11	15	29	1	3861
265	PD	65	10	9	876.3	1659	10.69	140.6	1	55	10	4	1	28	0	3863
266	PD	53	12	6	585.4	912	9.56	124.1	0	21	2	5	5	26	0	3866
268	SWEDD	57	12	10	1216	1729.3	17.07	200.5	1	49	0	5	10	26	1	3871
270	PD	71	15	16	841.7	1755.5	19.27	216.3	1	22	5	5	5	19	1	3903
281	PD	52	18	8	1849	2975.2	23.75	274.1	0	37	3	4	6	28	1	3960
282	PD	36	12	20	318.4	1586.7	15.33	154.5	1	28	1	8	10	28	1	3961
283	PD	69	12	26	952.6	1126.2	18.33	217.2	2	30	13	5	17	29	1	3962
285	PD	40	16	8	834.8	1123.5	9.71	120	0	47	2	7	8	29	1	3964
286	PD	50	18	24	743.9	1112.2	9.73	128.6	0	29	4	9	6	28	1	4001
289	PD	50	19	19	1453	1411.5	13.11	170.3	0	49	3	5	1	30	0	4012
291	PD	64	18	27	685.5	1490.4	12.99	146.4	1	38	2	6	10	30	1	4016
296	PD	75	18	35	1022	1504.5	12.94	159.9	1	26	2	5	8	24	1	4026
297	PD	48	16	27	1581	1996	17.84	213.9	0	28	8	5	9	30	1	4029
299	SWEDD	62	15	4	1083	1331.8	17.33	188.9	0	31	7	5	6	26	0	4031
300	PD	50	16	26	413.7	921.7	8.02	100.2	0	61	5	11	6	29	0	4033
302	PD	61	16	15	359	598.8	7.9	79	1	20	0	7	2	25	1	4035
303	SWEDD	50	16	3	1286	1230.6	15.64	179.8	2	45	8	5	14	27	0	4036
307	SWEDD	49	16	3	1063	1725	16.02	173.5	1	30	10	5	2	27	1	4053
309	PD	64	18	17	1020	1523.4	15.33	160.7	1	26	8	5	6	25	1	4056
312	SWEDD	72	16	7	1897	3056.7	24.95	268.9	0	35	7	7	14	23	1	4064
313	PD	62	12	20	844.5	1164.3	12.67	136.9	0	35	2	4	6	23	0	4065
316	PD	47	12	26	2322	762.9	14.63	223.6	2	42	11	6	6	28	0	4073
318	PD	60	19	11	1125	1700.6	12.73	148.4	0	56	7	7	11	29	0	4075
322	PD	77	18	31	828.4	1295.9	11.46	123.5	0	32	2	5	5	25	0	4092
323	PD	51	16	18	1617	2264.9	20.1	214.7	1	36	1	5	2	27	0	4093
325	PD	59	16	13	839	1216.5	10.01	120.4	0	33	3	5	6	29	0	4099
326	PD	66	12	14	1054	2254	12.75	127	0	30	2	6	2	23	0	4101
327	PD	68	20	28	1373	1911.7	20.5	236.2	1	22	3	5	3	29	1	4102
329	PD	72	19	23	318.4	1704.4	21.42	230.1	0	27	1	5	3	25	1	4106
330	PD	71	17	22	491.9	712.1	8.57	114	2	34	8	4	3	23	1	4107
332	PD	71	12	24	1715	2860.8	27.65	302.4	0	26	4	5	7	24	1	4110
334	PD	34	14	11	968.7	1799.2	12.5	144	0	24	2	6	2	24	0	4113
336	PD	56	12	23	1051	1123.7	13.04	139.5	0	40	2	5	3	28	1	4126
