# Supplementary material for: Non-motor Clinical and Biomarker Predictors Enable High Cross-Validated Accuracy Detection of Early PD but Lesser Cross-Validated Accuracy Detection of Scans Without Evidence of Dopaminergic Deficit
Source: Front Neurol. 2020 May 11;11:364. doi: 10.3389/fneur.2020.00364 (PMC7232850; doi:10.3389/fneur.2020.00364)
Supplement: Data Sheet 2 — Data sets. [file Data_Sheet_2.ZIP › data_LHJ/train1.csv]

	ENROLL_CAT	age	gend	EDUCYRS	RevUpsit.sum	Abeta1_42	CSFasyn	pTau	tTau	NP1CNST	SumTrait	rbdSum	gdsSum	epwSum	MCATOT
2	HC	82	0	14	4	592.6	2740.7	25.37	291	0	30	7	5	4	28
5	PD	58	1	16	26	1125	1919.2	17.57	211.5	1	40	9	5	7	27
6	HC	79	0	15	6	411.2	4033.1	73.61	580.8	0	29	4	6	6	27
7	PD	67	1	14	8	572.6	945	10.73	126.7	0	26	2	5	7	25
8	HC	58	1	16	2	1095	1130.5	9.6	128.1	0	22	2	6	14	27
9	PD	61	0	16	15	849.4	1379.8	14.33	162	0	50	4	6	14	23
10	PD	74	0	15	15	402.2	2348.6	32.8	339.2	0	33	6	4	7	28
11	PD	64	0	12	33	1162	1550.4	13.27	165.3	0	29	4	5	3	29
12	PD	71	0	16	17	1125	1547	13.53	172.6	0	47	3	5	9	29
13	PD	53	1	16	7	1117	1626.3	12.83	154.9	0	30	1	4	8	29
16	PD	70	1	18	11	1000	1903.4	21.93	237.6	0	24	5	5	8	25
19	PD	71	1	18	13	1212	1097.3	17.11	224.1	0	23	10	3	2	26
20	PD	66	0	16	30	879.5	953.7	11.36	145.9	2	42	4	6	10	27
21	HC	68	1	18	7	239.1	1381.4	21.83	212	0	24	2	5	1	29
22	PD	74	1	16	27	1228	2400.5	18.21	199.7	0	27	10	6	6	28
23	HC	68	0	18	4	809.4	1528.9	17.17	215.1	0	39	5	6	3	28
24	PD	56	1	16	29	1267	1847	15.49	183.9	0	40	5	4	5	23
26	PD	80	1	19	12	411.6	1146.8	12.37	140.7	0	31	6	4	9	27
27	PD	83	1	19	14	464.9	843	9.87	97.17	1	42	6	3	3	25
28	PD	75	1	16	20	1490	1723.6	19.32	231.2	0	24	2	5	13	28
29	PD	54	0	20	14	900.5	606.1	11.58	144.8	1	35	6	4	13	30
30	PD	61	0	18	27	875.1	2780.5	12.08	138.8	0	36	4	6	8	26
31	HC	61	0	19	2	484.3	1039.1	13.39	153.9	1	21	0	3	5	28
32	PD	74	1	16	21	781	1998.5	12.66	143.7	1	33	4	6	4	22
33	HC	71	1	12	4	1276	1646.3	13.36	158.4	0	30	2	3	6	28
35	HC	48	1	16	3	2278	2823.4	29.56	320.2	0	32	2	4	7	28
36	HC	31	1	23	2	551.4	844.6	7.9	86	0	21	4	5	2	28
37	HC	75	1	20	17	341.6	1604.6	21.14	200.8	0	20	0	5	3	27
38	PD	76	0	18	33	653.3	1326.1	23.59	244.9	0	30	4	5	7	24
39	PD	63	1	15	18	1063	806.9	11.14	146.4	1	22	9	4	2	28
42	HC	57	1	16	3	1464	1783	17.98	202.9	0	23	2	5	1	28
43	PD	57	0	18	26	945.4	1156.4	11.75	139.7	1	32	5	7	6	24
45	PD	55	0	16	16	1887	2690.5	24.21	278.9	0	26	4	4	4	25
46	PD	56	0	22	9	874.1	1101.5	9.22	122.5	0	41	1	3	2	28
48	HC	72	1	18	5	1838	2446.8	21.96	240.6	0	27	1	5	10	28
49	PD	50	0	15	17	412.6	592.4	7.9	98.77	0	28	4	5	12	30
50	HC	53	1	17	7	2057	1226.2	18.26	257	0	37	0	5	4	28
51	PD	59	0	16	30	827.6	1643.2	13.95	186.8	0	37	11	4	4	29
53	HC	61	1	16	9	3077	2352.9	32.51	420.5	0	24	2	7	13	28
54	PD	65	1	18	27	435.2	539.4	7.9	79	2	57	9	9	15	28
57	PD	50	0	18	11	1599	2595.3	20.89	233.5	0	39	7	6	10	29
58	PD	62	1	16	11	346	472	7.9	79	0	29	3	5	3	30
59	PD	69	1	18	16	575.2	1139.8	10.93	126.1	0	27	5	6	13	30
61	PD	46	1	16	15	898.9	805.5	10.91	143.6	0	27	3	6	0	30
62	PD	49	0	16	17	655.1	1427.8	11.15	147.5	0	27	3	6	5	30
63	PD	60	0	18	19	405.9	805.1	7.9	98.25	1	44	3	4	1	28
64	PD	56	1	16	28	702.8	943.6	13.17	144	0	34	5	5	7	26
66	PD	72	1	18	8	373.4	1582.2	20.63	228.3	2	28	6	5	4	29
67	PD	39	1	17	10	1362	2028.2	17.68	213.3	0	38	9	4	5	29
68	PD	57	0	13	12	1177	1950.5	16.76	173.6	0	28	1	5	6	26
69	PD	74	0	14	35	758.2	3109.7	10.92	120.5	1	36	6	4	5	25
70	HC	70	1	18	7	1034	1159.5	15	168.6	0	20	4	5	4	30
71	HC	65	0	20	8	715.9	1394.3	9.84	109.4	0	21	2	5	3	27
72	HC	80	1	20	7	745.1	973.4	11.24	129.8	1	29	3	3	4	27
73	PD	59	1	16	25	1506	1658	15.15	189.8	1	30	9	5	2	27
74	PD	63	0	16	23	1293	4223.3	23.1	242.1	0	23	4	7	8	27
77	PD	57	0	20	17	1312	2539.9	24	265.1	0	28	3	5	1	28
80	PD	68	0	14	10	916	913.6	10.46	123.1	0	20	3	5	0	25
82	PD	62	0	12	8	1548	2585.1	25	297.2	0	46	5	7	3	25
84	PD	82	1	17	27	1006	1759.2	21.26	232.1	1	39	11	7	6	24
85	HC	66	0	18	5	719.3	1842.5	18.71	207	0	24	3	5	3	29
86	HC	55	1	12	7	647.3	1822.4	12.7	132.8	0	28	6	6	6	30
88	HC	31	0	17	4	935.3	1450.4	13.65	157.9	0	24	3	5	8	29
89	PD	59	0	13	12	1787	2642.2	20.71	247.3	0	25	6	5	6	28
90	PD	68	1	18	31	532.2	2059.3	17.69	243.4	2	38	10	4	10	26
92	HC	63	1	16	24	780.6	897.5	9.94	122.3	0	38	6	6	9	28
93	PD	79	1	12	28	603.3	1122.7	9.55	115.2	0	20	4	4	8	22
95	HC	52	0	20	2	350.3	720.7	7.9	85.09	0	21	0	5	0	29
96	HC	70	1	20	12	1033	1277.2	13.41	163.9	0	25	4	6	9	27
97	PD	64	1	18	24	377.9	804.7	8.08	101.7	1	52	10	7	4	26
98	HC	70	1	20	4	1890	2632.3	24.71	286.5	0	21	3	5	4	27
100	HC	58	1	12	8	906.5	1356.8	11.02	135.6	0	31	2	5	5	28
101	PD	85	1	12	29	2572	3443.7	29.04	345.3	1	28	1	6	5	21
102	PD	70	1	17	23	648.9	1154.1	11.38	139.3	0	34	4	3	6	28
105	PD	67	1	21	25	802.3	1168.1	11.54	150.2	0	41	3	6	4	27
107	PD	56	0	18	26	840.1	2520.5	10.28	104.6	1	35	5	6	6	28
109	HC	71	0	19	5	1432	1929.7	17.83	208.6	0	21	0	5	2	29
110	PD	60	0	17	15	527.8	888.8	8.6	113.8	0	56	13	6	13	30
111	PD	48	0	16	13	389.4	834	7.9	79	1	22	5	5	11	29
114	HC	55	0	16	6	887.1	1365.6	11.67	143.8	1	22	5	4	4	28
115	HC	65	1	19	2	1023	1353.8	12.17	133.1	0	28	2	3	6	30
116	PD	65	1	16	17	1379	2193.9	16.36	206.1	0	25	3	5	8	21
117	PD	64	1	20	30	482.8	856.9	7.9	93.27	0	22	4	5	3	25
118	PD	48	1	14	17	643.9	822.1	9.93	119.5	0	31	7	4	4	27
119	PD	62	0	14	20	935.8	1712.7	18.61	205.7	0	30	2	4	6	25
120	PD	64	0	14	26	756.2	1772.3	8.21	99.16	1	30	4	6	2	26
121	PD	68	1	12	19	1503	1353.1	13.19	162.3	1	33	2	6	4	26
122	PD	47	0	26	3	922.3	1521.2	14.04	173.1	0	26	5	5	8	29
123	PD	63	1	15	10	1258	2243.1	22.25	243.5	1	22	3	5	12	22
126	PD	66	1	22	30	506.4	1717.2	17.17	206.5	0	20	5	5	2	27
129	PD	75	1	21	19	1440	5256.9	23.12	246.3	0	20	2	5	2	30
130	PD	70	1	13	20	481.7	1129.2	15.86	192.2	1	35	12	8	8	26
132	PD	60	0	19	22	899	1349.5	10.87	134.5	1	26	2	5	5	29
134	PD	54	0	18	4	932.8	2227.9	18.95	202	0	32	4	5	10	27
135	PD	63	1	14	19	870	1857.9	18.89	200.3	0	26	2	5	3	26
136	PD	51	1	12	27	428.4	584	7.9	79	0	31	3	4	10	26
137	HC	68	1	20	6	566.6	1076.2	20.15	227.9	0	24	3	5	7	29
139	PD	69	1	16	30	1752	2113.1	17.08	239.2	1	23	7	4	4	27
141	HC	56	0	17	3	1227	1654.4	13.56	165.1	0	23	1	5	4	27
142	PD	45	1	16	11	1186	2159.2	17.64	202.4	0	32	4	4	9	30
143	HC	41	1	16	4	778.3	794.4	8.08	93.68	0	31	5	6	10	30
144	PD	72	1	16	29	680.1	933	9.34	119.1	0	34	0	5	3	27
146	PD	71	1	16	26	1305	1805.5	13.47	161.5	1	33	5	5	3	28
147	PD	50	1	16	18	1233	1595.6	18.3	189.2	0	60	7	7	11	29
149	PD	48	1	20	24	593.1	763.6	7.9	88.83	1	42	2	6	5	27
152	PD	71	0	15	25	664.3	2086	20.95	235	0	35	4	4	5	28
154	HC	66	1	17	8	1328	2037.2	22.65	241.1	0	36	3	5	8	29
156	PD	69	1	18	32	393.3	751.8	7.9	96.9	3	38	5	4	8	25
157	HC	56	0	14	8	1540	1821.4	18.86	204.2	0	31	3	4	7	27
160	HC	74	1	16	5	1524	1934.7	25.22	264.7	0	38	7	6	6	29
161	HC	40	1	16	6	899.8	1307.3	10.44	123	0	32	4	5	11	29
163	PD	62	1	26	22	964	1458.8	13.73	151.4	0	23	5	5	2	26
164	PD	57	1	18	22	941.5	1209.1	11.09	133.3	0	44	0	4	8	23
165	PD	55	1	16	9	497.2	1091.9	10.07	107	0	34	5	6	4	28
166	PD	68	0	18	7	803.8	1013	12.43	137.1	1	31	0	5	1	27
167	PD	51	1	16	22	1333	1176.4	17.67	207	1	50	6	2	6	28
168	HC	58	0	20	6	3297	4148.5	28.93	336.6	0	36	1	9	9	27
169	PD	65	1	14	24	686.9	1347.6	15.15	173	0	30	2	6	0	21
170	PD	53	1	14	10	1174	1599.6	13.28	166	0	25	7	5	3	24
173	PD	54	1	16	16	1089	1320.2	11.39	131.7	0	36	7	5	2	27
174	PD	54	1	18	22	693.5	1290.8	10.59	125.8	0	25	3	5	12	28
176	PD	58	1	17	11	735.8	1207.4	12.75	138.3	0	37	1	6	5	27
180	HC	51	1	14	8	1009	1476.8	13.66	152.9	0	23	0	5	4	27
181	PD	54	1	18	4	713.6	1017	9.21	119.4	0	27	2	4	4	27
182	HC	64	0	12	10	1399	2464.9	27.13	319	0	24	0	6	3	29
183	HC	59	0	17	7	947.4	2307	18.11	219.6	0	26	2	1	5	29
184	PD	67	1	16	29	392.9	1311.2	27.42	248.2	0	22	9	6	15	26
185	HC	63	0	19	7	960.5	2230.3	18.88	210.2	0	49	4	4	4	28
186	HC	61	0	17	3	833.6	1351.2	11.45	147.3	0	34	0	4	6	27
187	PD	52	1	14	32	549	799.5	7.9	79	0	39	4	8	6	30
189	PD	63	1	18	17	942.5	1504.7	13.74	142.8	0	23	2	5	0	29
191	HC	48	1	16	6	644.5	2273.5	26.6	280	0	34	3	7	3	28
194	PD	58	1	14	26	1080	993.7	11.02	133	0	32	4	4	3	26
195	PD	74	1	12	19	957.4	1570.5	15.63	189.9	3	43	6	2	8	27
196	PD	61	1	19	30	1140	932.5	13.48	172.3	0	35	7	3	3	27
197	PD	66	1	15	5	847.8	1213.5	11.49	153.8	1	24	7	7	4	26
198	HC	77	1	18	26	2177	2784	30.97	378.9	0	26	5	5	9	27
200	HC	73	0	14	4	1150	1318.1	14.62	167.2	0	34	7	3	4	29
202	PD	54	1	15	18	1387	1781.5	18.14	208.4	0	23	5	5	2	28
205	PD	69	1	16	16	533.3	1085	14.02	157.3	2	27	5	5	4	29
206	HC	31	0	16	4	1632	2232.3	21.08	244	0	29	2	7	1	27
207	PD	72	1	21	29	362.4	1705.1	24.71	259.8	0	22	6	5	6	26
209	PD	60	1	14	18	594.1	897.4	10.3	102.3	0	40	2	6	9	30
210	HC	45	1	19	3	961.2	1154.8	11.82	144.5	0	22	2	5	5	27
213	PD	54	1	20	22	389.7	1435.2	7.9	107.7	0	36	8	5	11	27
215	PD	59	0	17	9	1256	2486.5	17.04	190.8	1	29	7	5	11	28
217	PD	60	1	14	8	1030	1676.4	12.1	142.3	0	48	9	5	6	27
220	HC	64	1	20	4	930.6	1133.2	14.7	166.4	0	24	4	6	2	28
221	HC	76	1	18	20	984.3	1741.9	14.89	173.4	0	40	1	5	2	28
222	PD	59	1	16	31	368.4	545.2	8.84	115.7	1	37	12	8	15	27
224	PD	38	1	16	2	844.3	1295.6	11.7	132.6	1	55	4	6	6	30
225	PD	69	1	18	26	274	545.1	7.9	79	0	30	7	7	5	27
226	HC	54	1	18	9	649.7	805.1	8.24	93.32	1	38	1	5	7	27
227	HC	40	0	13	6	974.9	1119.7	14.54	156.8	0	23	5	5	3	27
228	HC	72	1	18	9	486.5	950.6	9.52	113.8	0	36	7	5	6	29
229	HC	46	1	18	10	1366	1817.4	14.59	162	0	21	1	5	1	29
230	HC	58	0	16	4	825.9	1013.2	9.68	119.6	0	29	3	4	3	29
231	PD	65	0	18	24	649	1322.6	13.2	147.6	1	25	5	6	5	29
233	PD	43	1	18	13	878.1	1112.3	13.31	157.9	0	29	2	7	6	27
234	PD	49	1	14	17	1219	2119.2	14.36	183.4	1	32	8	4	7	26
235	PD	63	1	16	9	720	1108.5	8.99	114.4	0	32	2	4	3	27
236	PD	52	1	16	16	649.7	944.7	9.4	119.3	0	28	9	4	1	29
237	PD	49	0	12	14	955.5	1032.5	13.09	144.3	2	48	4	5	4	29
238	PD	75	0	20	4	751.7	1152.9	11.28	85.61	1	23	3	3	3	29
239	PD	63	1	17	15	765.4	1374.1	13.88	161.3	0	21	5	6	4	27
240	PD	63	1	20	24	880.1	865.1	7.9	89.45	0	44	3	7	8	25
242	PD	58	1	14	24	651.8	1590	10.82	135.1	0	27	3	5	5	27
243	PD	69	0	14	23	448.2	1280.6	8.1	87.7	0	22	4	5	3	28
244	PD	75	1	17	24	1493	2845.6	29.47	306.3	1	30	4	7	8	25
245	PD	50	0	16	5	1283	946.8	15.6	195.9	0	31	2	6	0	29
246	PD	55	0	15	8	639.5	1092.3	13.22	166.8	0	32	4	5	5	25
247	PD	46	1	16	19	840.5	2918.1	13.59	174	0	52	4	10	3	22
248	PD	69	1	16	24	429.9	563.8	7.9	99.58	3	29	13	6	2	24
249	HC	42	0	16	3	853.9	1274.5	11.81	148.7	0	24	2	5	3	27
253	PD	62	1	17	26	347.8	1259.6	16.22	167.7	1	41	3	5	8	28
255	PD	63	1	15	19	479	812.8	7.9	99.93	0	50	4	5	5	26
256	HC	61	1	16	8	379.5	2226.1	19.54	225.3	0	31	0	15	3	27
257	HC	59	1	14	24	1053	1656.8	20.23	229.6	0	26	9	6	3	30
258	PD	72	1	16	27	1326	3281.1	31.64	337	0	24	10	5	11	23
259	PD	53	1	18	22	858.7	1245.3	14.07	156.6	0	21	2	5	3	26
260	HC	57	1	18	3	1567	2263.7	18.84	227.7	0	29	0	5	2	30
261	HC	58	1	12	3	1153	1704.5	15.98	184.5	0	30	1	7	7	30
263	HC	77	1	20	9	1495	3120.8	21.63	257.8	0	27	2	4	8	27
264	HC	79	1	22	4	1510	2204.7	24.56	270.9	2	26	1	3	9	27
265	HC	58	1	16	5	668.4	1112	11.99	128	0	34	6	5	5	27
266	PD	71	1	17	6	1259	1600.9	15.66	182.3	0	23	5	5	6	27
267	PD	76	0	14	11	238.8	723.8	9.76	117.6	0	49	7	9	0	28
268	PD	61	0	19	11	614	774.8	7.9	99.49	0	27	4	5	4	28
269	HC	57	1	16	2	1219	1889.4	15.45	180.8	0	31	9	5	6	28
272	PD	53	1	19	3	1664	1509.5	16.51	188	0	33	5	7	10	29
273	HC	76	1	24	6	1831	4271.3	39.14	397.8	0	32	6	5	2	29
274	PD	62	0	5	22	558.1	1443.5	18.33	219.5	1	49	6	6	3	27
275	PD	47	1	15	16	1225	1554.1	11.98	153	0	35	2	4	5	28
276	PD	65	1	8	32	1041	1788.4	16.68	169.5	0	33	4	2	8	28
278	PD	69	1	8	27	1251	2018	20.36	219.3	0	32	6	8	7	28
279	PD	55	1	11	35	582.8	1034	12.1	129.5	0	50	1	7	5	30
280	PD	37	1	13	6	734.7	1043.7	7.9	96.03	0	20	0	4	4	28
281	HC	53	1	17	11	1041	1526.7	13.54	174.9	0	34	2	8	0	27
282	PD	52	1	13	13	694.8	1474	14.23	157.8	1	49	4	6	6	27
284	PD	70	1	11	36	975.1	1528.8	14.61	189.9	0	27	8	7	9	26
285	PD	69	1	16	20	768.1	2000.4	12.87	157	0	25	2	10	10	25
286	HC	54	0	16	7	1152	2059.9	13.63	155.6	0	28	1	6	9	30
287	PD	68	1	18	19	858.3	1323.7	12.67	152.3	0	37	4	1	13	29
288	PD	70	0	11	15	672.5	1060	10.6	134	2	33	1	5	3	30
289	PD	59	1	12	26	610.5	1219.8	11.42	142.2	0	34	5	6	9	30
290	HC	68	0	11	12	1752	2411.1	19.66	241.4	0	20	0	5	7	27
292	HC	52	0	18	8	1182	2206.6	15.26	195.6	0	23	1	5	6	28
293	HC	59	1	18	8	377.4	832.4	7.9	96.48	0	42	4	4	11	28
294	PD	75	0	20	22	637.2	2226.5	30.84	327.4	1	31	5	5	5	27
295	PD	51	1	12	28	996.4	1427.2	11.89	139.5	0	27	2	5	7	30
296	PD	63	1	18	22	1276	2272.2	21.99	234.1	0	31	3	6	10	28
298	PD	62	1	11	20	589.7	1150.9	9.83	126.1	1	46	1	5	7	29
300	PD	70	0	11	18	671	1104.1	10.82	144.8	0	22	6	5	7	26
301	PD	72	1	16	19	589.4	1825.3	15.54	193.6	0	27	10	3	9	25
304	PD	57	0	14	26	748.1	1177.2	9.72	117.9	0	21	1	5	10	30
305	PD	58	0	12	12	1030	2372.1	16.81	196.6	0	23	5	7	10	29
307	HC	71	0	11	8	922.3	1406.5	12.34	152.1	2	30	3	7	6	30
309	PD	41	1	14	13	509.2	1337.6	12.07	139.4	0	39	2	6	8	28
310	HC	69	0	16	20	902.2	1738.5	14.58	176.3	0	37	7	3	6	28
311	HC	60	0	12	13	969.3	1058.1	11.11	135	0	26	2	5	5	28
312	HC	56	0	14	10	1056	1607.3	17.37	202.2	1	53	2	7	5	27
313	HC	59	0	12	7	1701	2252.9	22.79	244.2	0	48	3	6	3	27
315	PD	57	1	13	21	718.4	1428.5	11.43	149.3	0	34	5	5	6	24
317	HC	64	0	11	11	498.8	713.3	8.18	108.8	0	32	3	9	8	28
322	PD	53	0	10	28	694.8	895.3	8.39	105.4	0	35	2	5	8	29
324	PD	57	1	10	12	1035	1456.1	13.29	167.6	0	36	4	9	5	27
325	PD	55	0	11	27	448.4	805	8.1	104.8	3	49	8	6	11	28
326	PD	58	1	10	24	1446	3342.3	20.68	268.4	0	20	1	5	5	28
328	PD	75	0	12	24	1041	1168.5	11.44	147.9	0	25	7	6	4	29
330	PD	67	0	8	18	1109	1411.3	11.75	149	1	33	4	6	5	25
332	PD	64	1	11	23	574.8	1160	9.2	114.8	0	22	3	6	8	25
333	PD	69	1	11	40	803.3	1698.8	14.6	171.5	0	38	2	5	9	30
334	PD	72	1	10	24	413.7	868.6	9.38	113.8	0	24	7	5	5	29
335	PD	61	0	15	18	733.1	1240.8	10.86	130.7	0	27	3	5	4	29
336	HC	50	0	12	4	365.6	749	7.9	93.12	0	33	8	4	2	30
338	HC	77	1	12	8	535.7	921.7	9.88	125.5	0	32	0	5	6	29
339	HC	47	1	9	5	810.1	1579.5	12.3	148.8	0	25	6	5	10	30
340	HC	31	1	13	3	527.9	1231.1	9.92	120.2	0	23	5	4	9	30
342	PD	68	1	12	19	898.2	1492.4	13.27	166.6	0	23	4	6	5	28
344	PD	67	0	8	14	412.1	1069	7.9	106.1	1	27	4	4	7	27
345	HC	60	1	12	6	1014	2311.4	18.24	213.5	0	32	2	5	10	29
346	PD	65	0	10	9	876.3	1659	10.69	140.6	1	55	10	4	1	28
347	PD	53	0	12	6	585.4	912	9.56	124.1	0	21	2	5	5	26
349	HC	69	0	13	7	1065	1915.7	15.59	175.1	0	20	0	5	0	28
351	PD	71	0	18	21	2195	3170.7	23.24	290.1	0	22	1	4	3	27
352	HC	69	0	12	12	1592	2251.4	22.85	248.4	0	36	2	4	4	27
353	HC	64	1	15	8	646.5	2116.6	22.1	246.4	0	26	3	4	2	27
354	PD	59	1	16	21	809.1	1235	11.05	129.9	0	33	3	5	3	29
355	PD	53	1	17	30	789.5	1327.2	12.15	155.3	0	35	6	5	2	30
356	PD	58	1	20	14	578.3	1492.5	14.46	180	0	25	1	5	2	27
357	PD	70	0	15	25	877.1	2748.3	22.34	266.1	1	61	3	6	1	29
358	HC	70	1	8	10	687	2385.1	31.35	299	0	27	2	5	3	28
359	HC	69	0	18	4	1917	3047.3	28.98	309.2	1	29	6	5	8	30
360	PD	53	1	16	14	980.9	1549.3	14.55	168.7	0	35	5	7	4	30
361	PD	65	0	12	21	864.4	1375.5	11.75	130.6	1	26	6	4	4	30
362	PD	76	1	16	4	599.8	1926.7	17.56	251.7	1	33	7	4	10	30
364	PD	52	1	18	8	1849	2975.2	23.75	274.1	0	37	3	4	6	28
367	PD	59	0	16	7	1054	1435	15.99	181.4	0	31	11	4	9	29
368	PD	40	1	16	8	834.8	1123.5	9.71	120	0	47	2	7	8	29
369	HC	83	1	14	5	682.9	757.9	10.44	123.7	0	20	0	5	4	30
371	HC	57	1	16	4	1380	2185	20.6	208.9	0	42	6	4	3	27
372	HC	57	1	16	15	552.4	872.1	9.03	107.8	0	22	2	5	11	27
374	PD	50	1	18	24	743.9	1112.2	9.73	128.6	0	29	4	9	6	28
376	PD	52	0	16	19	746.7	1852.3	16.52	186.2	0	24	6	7	3	29
377	PD	50	0	19	19	1453	1411.5	13.11	170.3	0	49	3	5	1	30
378	PD	65	1	12	12	803.1	895.3	13.4	152.5	0	29	4	5	7	29
379	PD	64	1	18	27	685.5	1490.4	12.99	146.4	1	38	2	6	10	30
380	HC	64	1	16	4	787.3	802.5	11.06	138.5	0	20	0	5	1	27
382	PD	73	0	14	20	648.4	2421.8	30.64	321.1	0	28	2	6	5	27
384	PD	49	0	14	4	944.3	1059.2	9.19	119.5	0	42	4	7	4	25
385	PD	75	1	18	35	1022	1504.5	12.94	159.9	1	26	2	5	8	24
386	PD	48	1	16	27	1581	1996	17.84	213.9	0	28	8	5	9	30
387	PD	75	1	18	15	1008	1934.3	16.72	182.9	0	20	2	5	1	28
389	PD	55	0	16	5	681.2	2138.5	10.13	124.6	0	28	3	5	2	30
390	PD	61	1	16	15	359	598.8	7.9	79	1	20	0	7	2	25
391	PD	71	0	16	31	1079	1795.9	20.47	221.3	0	32	0	4	4	24
392	PD	53	0	16	9	1292	1690.2	11.22	160.6	1	27	7	6	9	26
394	PD	70	1	16	27	722.4	1050.5	11.61	128.9	0	35	2	3	0	28
396	PD	62	1	18	23	1206	2531	29.06	328.2	1	31	6	6	10	22
397	PD	47	0	16	17	594.2	1346	11.24	146.8	0	21	2	6	8	30
398	PD	62	0	12	20	844.5	1164.3	12.67	136.9	0	35	2	4	6	23
399	HC	61	1	15	3	868.1	1336.6	13.16	156.1	0	25	10	4	14	28
400	PD	58	1	18	3	717.5	1190.7	12.73	149.6	0	26	2	4	9	30
401	PD	47	0	12	26	2322	762.9	14.63	223.6	2	42	11	6	6	28
402	PD	59	1	16	22	611.7	566.4	7.9	97.71	1	35	12	5	2	26
404	PD	73	1	19	27	715.2	1432.7	16.81	191.4	0	26	4	5	8	25
406	HC	57	1	19	5	905.9	1320.6	13.33	154.5	3	20	1	6	5	27
408	PD	77	0	18	31	828.4	1295.9	11.46	123.5	0	32	2	5	5	25
409	PD	51	0	16	18	1617	2264.9	20.1	214.7	1	36	1	5	2	27
411	PD	59	0	16	13	839	1216.5	10.01	120.4	0	33	3	5	6	29
413	PD	68	1	20	28	1373	1911.7	20.5	236.2	1	22	3	5	3	29
415	PD	72	1	19	23	318.4	1704.4	21.42	230.1	0	27	1	5	3	25
416	PD	71	1	17	22	491.9	712.1	8.57	114	2	34	8	4	3	23
418	PD	71	1	12	24	1715	2860.8	27.65	302.4	0	26	4	5	7	24
420	PD	34	0	14	11	968.7	1799.2	12.5	144	0	24	2	6	2	24
423	HC	68	0	16	3	1003	1520.7	15.09	175	0	41	0	5	2	28
424	PD	56	1	12	23	1051	1123.7	13.04	139.5	0	40	2	5	3	28
425	PD	67	1	14	7	835.3	1191.5	12.48	136.5	0	35	4	7	5	24
