# Supplementary material for: Non-motor Clinical and Biomarker Predictors Enable High Cross-Validated Accuracy Detection of Early PD but Lesser Cross-Validated Accuracy Detection of Scans Without Evidence of Dopaminergic Deficit
Source: Front Neurol. 2020 May 11;11:364. doi: 10.3389/fneur.2020.00364 (PMC7232850; doi:10.3389/fneur.2020.00364)
Supplement: Data Sheet 2 — Data sets. [file Data_Sheet_2.ZIP › data_LHJ/train50a.csv]

	ENROLL_CAT	age	EDUCYRS	RevUpsit.sum	Abeta1_42	CSFasyn	pTau	tTau	NP1CNST	SumTrait	rbdSum	gdsSum	epwSum	MCATOT	gend	PATNO
2	PD	58	16	26	1125	1919.2	17.57	211.5	1	40	9	5	7	27	1	3012
10	PD	56	15	15	613	978.1	8.82	100.1	1	36	1	6	6	28	1	3026
11	PD	70	18	11	1000	1903.4	21.93	237.6	0	24	5	5	8	25	1	3027
12	PD	76	22	29	1795	2339.3	22.48	239	0	30	2	5	6	27	1	3028
15	PD	66	16	30	879.5	953.7	11.36	145.9	2	42	4	6	10	27	0	3052
16	PD	74	16	27	1228	2400.5	18.21	199.7	0	27	10	6	6	28	1	3054
17	PD	56	16	29	1267	1847	15.49	183.9	0	40	5	4	5	23	1	3056
19	PD	83	19	14	464.9	843	9.87	97.17	1	42	6	3	3	25	1	3059
20	PD	75	16	20	1490	1723.6	19.32	231.2	0	24	2	5	13	28	1	3060
22	PD	61	18	27	875.1	2780.5	12.08	138.8	0	36	4	6	8	26	0	3062
26	PD	61	15	19	746.2	989.2	9.54	111.5	0	31	2	4	5	28	1	3078
31	PD	55	16	16	1887	2690.5	24.21	278.9	0	26	4	4	4	25	0	3088
32	PD	56	22	9	874.1	1101.5	9.22	122.5	0	41	1	3	2	28	0	3089
33	SWEDD	50	23	10	1022	1370.2	14.04	157.1	0	22	3	6	2	30	1	3101
35	PD	50	15	17	412.6	592.4	7.9	98.77	0	28	4	5	12	30	0	3108
36	PD	59	16	30	827.6	1643.2	13.95	186.8	0	37	11	4	4	29	0	3113
37	PD	65	18	27	435.2	539.4	7.9	79	2	57	9	9	15	28	1	3116
40	PD	50	18	11	1599	2595.3	20.89	233.5	0	39	7	6	10	29	0	3120
41	PD	62	16	11	346	472	7.9	79	0	29	3	5	3	30	1	3122
43	PD	57	16	11	774.2	1063.9	8.76	108.8	0	33	2	6	5	27	1	3124
45	PD	49	16	17	655.1	1427.8	11.15	147.5	0	27	3	6	5	30	0	3127
46	PD	60	18	19	405.9	805.1	7.9	98.25	1	44	3	4	1	28	0	3128
47	PD	56	16	28	702.8	943.6	13.17	144	0	34	5	5	7	26	1	3129
49	PD	72	18	8	373.4	1582.2	20.63	228.3	2	28	6	5	4	29	1	3131
54	PD	63	16	23	1293	4223.3	23.1	242.1	0	23	4	7	8	27	0	3168
56	PD	57	20	17	1312	2539.9	24	265.1	0	28	3	5	1	28	0	3175
58	PD	61	18	23	1376	1707.3	17.67	217.2	1	50	5	4	9	28	0	3180
62	SWEDD	71	18	3	1013	1700.8	13.45	170	0	26	8	4	12	29	0	3189
63	PD	82	17	27	1006	1759.2	21.26	232.1	1	39	11	7	6	24	1	3190
66	PD	68	18	31	532.2	2059.3	17.69	243.4	2	38	10	4	10	26	1	3209
67	PD	56	14	6	623.7	978.3	9.39	127.7	0	34	10	4	12	23	1	3212
69	PD	64	18	24	377.9	804.7	8.08	101.7	1	52	10	7	4	26	1	3218
71	PD	70	17	23	648.9	1154.1	11.38	139.3	0	34	4	3	6	28	1	3225
72	PD	34	14	5	743.7	1124.8	10.74	126.9	0	63	2	7	6	28	0	3226
75	PD	73	20	9	766	1505.3	12.44	155.6	1	25	3	4	4	27	1	3229
79	PD	48	16	13	389.4	834	7.9	79	1	22	5	5	11	29	0	3252
81	PD	61	14	16	780.9	1396.9	13.1	156.8	0	21	2	6	7	29	1	3268
82	PD	61	12	16	816.7	1309.4	11.07	131.9	0	20	1	5	0	28	0	3269
83	PD	65	16	17	1379	2193.9	16.36	206.1	0	25	3	5	8	21	1	3278
85	PD	48	14	17	643.9	822.1	9.93	119.5	0	31	7	4	4	27	1	3280
86	PD	62	14	20	935.8	1712.7	18.61	205.7	0	30	2	4	6	25	0	3282
88	PD	68	12	19	1503	1353.1	13.19	162.3	1	33	2	6	4	26	1	3285
90	PD	63	15	10	1258	2243.1	22.25	243.5	1	22	3	5	12	22	1	3290
92	PD	67	18	13	684.4	1019.8	10.67	129	0	26	2	5	6	28	1	3308
95	SWEDD	54	16	3	923.7	1387.9	10.33	143.4	0	29	3	6	11	29	1	3319
96	PD	71	16	21	819.9	1225.6	13.55	171.7	1	39	6	6	5	30	0	3321
97	PD	60	19	22	899	1349.5	10.87	134.5	1	26	2	5	5	29	0	3322
98	PD	69	20	19	384.2	939.1	12.72	141.1	1	42	9	6	12	29	1	3323
99	PD	54	18	4	932.8	2227.9	18.95	202	0	32	4	5	10	27	0	3327
102	PD	69	16	30	1752	2113.1	17.08	239.2	1	23	7	4	4	27	1	3354
105	PD	72	16	29	680.1	933	9.34	119.1	0	34	0	5	3	27	1	3372
106	PD	61	16	7	1202	3022.3	26.77	277.5	0	31	2	5	1	30	1	3373
108	PD	50	16	18	1233	1595.6	18.3	189.2	0	60	7	7	11	29	1	3375
112	PD	48	22	26	802.5	1476.5	12.76	152.6	0	22	1	6	1	30	1	3383
114	PD	51	13	15	627.5	893.3	8.23	101	0	60	11	6	6	27	1	3385
116	PD	57	16	4	944.2	1645.7	18.6	219.5	0	30	9	7	6	28	0	3387
118	SWEDD	47	16	4	1229	1319.8	13.56	164	0	29	1	5	3	30	1	3402
120	PD	35	18	9	871.9	1165.7	11.71	146	0	55	8	7	7	29	1	3406
122	PD	63	14	13	978.7	1720.3	11.8	144.1	0	32	5	4	5	26	1	3409
123	PD	62	26	22	964	1458.8	13.73	151.4	0	23	5	5	2	26	1	3415
124	PD	57	18	22	941.5	1209.1	11.09	133.3	0	44	0	4	8	23	1	3417
126	PD	68	18	7	803.8	1013	12.43	137.1	1	31	0	5	1	27	0	3419
128	SWEDD	65	18	12	433.4	902.9	14.13	157.1	0	53	2	5	3	28	1	3425
129	PD	65	14	24	686.9	1347.6	15.15	173	0	30	2	6	0	21	1	3429
130	PD	53	14	10	1174	1599.6	13.28	166	0	25	7	5	3	24	1	3430
133	PD	54	16	16	1089	1320.2	11.39	131.7	0	36	7	5	2	27	1	3434
135	PD	51	12	31	1007	1256.5	12.08	158.3	1	42	6	7	5	26	1	3436
136	PD	58	17	11	735.8	1207.4	12.75	138.3	0	37	1	6	5	27	1	3439
137	PD	60	14	11	1155	1176.7	11.42	168.1	0	32	9	5	2	27	1	3440
138	SWEDD	75	14	14	935.6	1224.8	12.81	155	0	59	2	10	14	23	1	3441
140	PD	76	18	36	1006	1042.1	15.42	177.5	2	52	2	7	12	26	1	3446
144	PD	52	14	32	549	799.5	7.9	79	0	39	4	8	6	30	1	3459
146	PD	44	20	8	541.2	1167.8	7.9	85	0	40	8	4	5	30	0	3462
149	PD	74	12	19	957.4	1570.5	15.63	189.9	3	43	6	2	8	27	1	3471
150	PD	61	19	30	1140	932.5	13.48	172.3	0	35	7	3	3	27	1	3472
151	PD	66	15	5	847.8	1213.5	11.49	153.8	1	24	7	7	4	26	1	3476
152	PD	54	15	18	1387	1781.5	18.14	208.4	0	23	5	5	2	28	1	3482
156	PD	72	21	29	362.4	1705.1	24.71	259.8	0	22	6	5	6	26	1	3505
158	PD	60	14	18	594.1	897.4	10.3	102.3	0	40	2	6	9	30	1	3510
159	SWEDD	71	12	7	710.3	1607	11.54	132.2	0	52	3	11	19	27	0	3520
161	PD	59	17	9	1256	2486.5	17.04	190.8	1	29	7	5	11	28	0	3528
163	PD	65	16	10	1134	1681.8	15.5	167.5	2	29	8	5	8	26	1	3530
165	PD	64	14	23	919.3	1786.8	14.69	167.1	0	24	9	7	6	28	1	3540
166	SWEDD	51	12	5	715.7	851.5	10.02	129	0	32	7	5	8	29	0	3550
167	PD	59	16	31	368.4	545.2	8.84	115.7	1	37	12	8	15	27	1	3557
168	PD	64	12	12	446.5	979.6	7.9	97.73	0	50	8	9	3	28	1	3558
170	PD	69	18	26	274	545.1	7.9	79	0	30	7	7	5	27	1	3564
172	SWEDD	53	14	20	512.7	1124.6	9.4	93.88	0	54	6	6	11	28	1	3573
173	PD	65	18	24	649	1322.6	13.2	147.6	1	25	5	6	5	29	0	3574
174	PD	61	20	30	1128	1540.9	14.78	172.5	1	33	9	4	7	27	1	3575
176	SWEDD	53	14	6	462.2	488	7.9	79	0	22	9	5	9	26	1	3581
182	PD	49	12	14	955.5	1032.5	13.09	144.3	2	48	4	5	4	29	0	3588
187	PD	58	14	24	651.8	1590	10.82	135.1	0	27	3	5	5	27	1	3603
188	PD	69	14	23	448.2	1280.6	8.1	87.7	0	22	4	5	3	28	0	3604
190	PD	50	16	5	1283	946.8	15.6	195.9	0	31	2	6	0	29	0	3606
191	PD	55	15	8	639.5	1092.3	13.22	166.8	0	32	4	5	5	25	0	3607
193	PD	69	16	24	429.9	563.8	7.9	99.58	3	29	13	6	2	24	1	3609
195	PD	62	17	26	347.8	1259.6	16.22	167.7	1	41	3	5	8	28	1	3617
197	PD	72	16	27	1326	3281.1	31.64	337	0	24	10	5	11	23	1	3628
200	SWEDD	45	14	8	1000	1755.4	15.89	197	1	49	10	2	16	28	0	3655
204	PD	62	12	10	969	1517.2	12.99	160.5	0	30	6	5	6	30	0	3664
205	PD	78	12	23	619.1	1096.1	7.9	83.93	0	49	6	8	6	29	1	3665
207	PD	62	5	22	558.1	1443.5	18.33	219.5	1	49	6	6	3	27	0	3700
208	PD	47	15	16	1225	1554.1	11.98	153	0	35	2	4	5	28	1	3701
209	PD	65	8	32	1041	1788.4	16.68	169.5	0	33	4	2	8	28	1	3705
210	PD	62	13	21	603.1	842.4	8.36	98.86	0	28	9	7	6	28	1	3707
212	PD	55	11	35	582.8	1034	12.1	129.5	0	50	1	7	5	30	1	3710
215	PD	52	13	13	694.8	1474	14.23	157.8	1	49	4	6	6	27	1	3752
217	SWEDD	48	13	7	963.5	1265.7	10.44	135	0	47	4	4	3	29	1	3755
218	PD	70	11	36	975.1	1528.8	14.61	189.9	0	27	8	7	9	26	1	3757
219	PD	69	16	20	768.1	2000.4	12.87	157	0	25	2	10	10	25	1	3758
222	PD	59	12	26	610.5	1219.8	11.42	142.2	0	34	5	6	9	30	1	3763
224	PD	75	20	22	637.2	2226.5	30.84	327.4	1	31	5	5	5	27	0	3771
228	PD	62	11	20	589.7	1150.9	9.83	126.1	1	46	1	5	7	29	1	3777
231	PD	72	16	19	589.4	1825.3	15.54	193.6	0	27	10	3	9	25	1	3781
232	SWEDD	54	15	4	1123	1496	13.94	176.4	0	27	4	9	8	27	1	3784
234	PD	60	18	19	436.5	1280.2	12.95	160.3	0	23	2	5	3	30	1	3788
235	PD	57	14	26	748.1	1177.2	9.72	117.9	0	21	1	5	10	30	0	3789
236	SWEDD	78	11	17	527.1	2855.8	28.89	308.6	0	42	6	7	5	18	0	3790
240	PD	41	14	13	509.2	1337.6	12.07	139.4	0	39	2	6	8	28	1	3800
242	PD	62	12	28	548.1	878.1	9.68	113.6	0	37	8	5	11	20	1	3815
243	PD	73	10	36	701.3	2069.7	25.93	327.1	1	35	2	5	7	29	0	3818
245	SWEDD	77	8	24	1264	1998.2	18.28	216.8	0	29	3	5	2	26	1	3820
251	PD	77	8	30	691.3	1756.7	16.01	195.1	0	37	4	8	4	28	1	3826
252	PD	75	12	24	1041	1168.5	11.44	147.9	0	25	7	6	4	29	0	3827
253	PD	77	14	32	799.8	1615.8	17.14	216.6	1	35	3	6	4	26	1	3828
258	PD	72	10	24	413.7	868.6	9.38	113.8	0	24	7	5	5	29	1	3835
262	SWEDD	47	9	8	804.6	1370.2	11.46	137.8	1	24	5	6	11	29	0	3860
264	SWEDD	62	11	18	841.9	1315.7	14.38	180.4	0	39	10	6	13	27	1	3862
267	PD	71	8	22	778.7	1626.2	14.24	177.9	0	33	0	6	7	27	0	3867
269	SWEDD	79	15	9	1695	1910.5	15.7	199.8	0	29	4	5	4	24	0	3902
271	PD	71	18	21	2195	3170.7	23.24	290.1	0	22	1	4	3	27	0	3905
272	PD	59	16	21	809.1	1235	11.05	129.9	0	33	3	5	3	29	1	3910
273	PD	53	17	30	789.5	1327.2	12.15	155.3	0	35	6	5	2	30	1	3911
274	PD	58	20	14	578.3	1492.5	14.46	180	0	25	1	5	2	27	1	3914
275	SWEDD	53	16	20	981.5	2216.5	13.8	163.9	4	56	13	10	5	20	0	3915
276	PD	70	15	25	877.1	2748.3	22.34	266.1	1	61	3	6	1	29	0	3916
277	PD	53	16	14	980.9	1549.3	14.55	168.7	0	35	5	7	4	30	1	3953
278	PD	65	12	21	864.4	1375.5	11.75	130.6	1	26	6	4	4	30	0	3954
279	SWEDD	64	18	11	1190	2863.5	32.91	344	0	32	12	6	17	28	1	3956
280	PD	76	16	4	599.8	1926.7	17.56	251.7	1	33	7	4	10	30	1	3958
284	PD	59	16	7	1054	1435	15.99	181.4	0	31	11	4	9	29	0	3963
287	PD	72	13	16	953.5	1610.1	17.09	209.1	0	21	1	6	4	28	1	4005
288	PD	52	16	19	746.7	1852.3	16.52	186.2	0	24	6	7	3	29	0	4011
290	PD	65	12	12	803.1	895.3	13.4	152.5	0	29	4	5	7	29	1	4013
292	PD	61	18	27	928	1374.5	12.44	158.7	0	52	8	5	8	25	1	4020
293	PD	73	14	20	648.4	2421.8	30.64	321.1	0	28	2	6	5	27	0	4021
294	PD	48	18	10	571.1	928.4	9.67	117.4	0	43	4	6	3	29	1	4022
295	PD	49	14	4	944.3	1059.2	9.19	119.5	0	42	4	7	4	25	0	4025
298	PD	75	18	15	1008	1934.3	16.72	182.9	0	20	2	5	1	28	1	4030
301	PD	55	16	5	681.2	2138.5	10.13	124.6	0	28	3	5	2	30	0	4034
304	PD	71	16	31	1079	1795.9	20.47	221.3	0	32	0	4	4	24	0	4038
305	PD	53	16	9	1292	1690.2	11.22	160.6	1	27	7	6	9	26	0	4051
306	PD	67	14	26	912.8	1668.9	13.5	157.4	1	34	3	4	2	25	0	4052
308	PD	70	16	27	722.4	1050.5	11.61	128.9	0	35	2	3	0	28	1	4055
310	PD	62	18	23	1206	2531	29.06	328.2	1	31	6	6	10	22	1	4058
311	PD	47	16	17	594.2	1346	11.24	146.8	0	21	2	6	8	30	0	4059
314	SWEDD	61	24	10	626.5	911.5	8.75	114.6	0	28	6	5	0	28	1	4066
315	PD	58	18	3	717.5	1190.7	12.73	149.6	0	26	2	4	9	30	1	4071
317	PD	59	16	22	611.7	566.4	7.9	97.71	1	35	12	5	2	26	1	4074
319	PD	73	19	27	715.2	1432.7	16.81	191.4	0	26	4	5	8	25	1	4076
320	PD	71	14	7	1546	2255.3	20.5	235.7	0	23	2	5	5	29	1	4078
321	PD	68	16	12	961.3	1422.5	14.03	167.8	0	31	2	4	9	28	0	4091
324	PD	59	16	17	709.5	942.4	8.94	107.7	0	23	4	5	7	28	1	4098
328	PD	59	16	9	1370	2030.4	16.66	208.7	0	24	5	6	7	27	1	4103
331	PD	66	13	6	2322	4954.9	29.63	292.7	0	31	6	8	2	23	1	4108
333	PD	54	18	14	874.5	1452.4	11.27	125.4	0	44	3	2	5	28	1	4112
335	PD	67	18	23	472.5	713.5	7.9	90.2	0	43	2	7	8	17	1	4114
337	SWEDD	67	14	11	1184	3261.8	22.07	249.9	0	30	6	4	6	27	1	4127
338	PD	67	14	7	835.3	1191.5	12.48	136.5	0	35	4	7	5	24	1	4135
