# Supplementary material for: Non-motor Clinical and Biomarker Predictors Enable High Cross-Validated Accuracy Detection of Early PD but Lesser Cross-Validated Accuracy Detection of Scans Without Evidence of Dopaminergic Deficit
Source: Front Neurol. 2020 May 11;11:364. doi: 10.3389/fneur.2020.00364 (PMC7232850; doi:10.3389/fneur.2020.00364)
Supplement: Data Sheet 2 — Data sets. [file Data_Sheet_2.ZIP › data_LHJ/tree2dat.csv]

	age	EDUCYRS	RevUpsit.sum	Abeta1_42	tTau	SumTrait	rbdSum	gdsSum	epwSum	MCATOT	ENROLL_CAT
1	53	16	9	1292	160.6	27	7	6	9	26	PD
2	76	16	4	599.8	251.7	33	7	4	10	30	PD
3	66	13	6	2322	292.7	31	6	8	2	23	PD
4	62	13	21	603.1	98.86	28	9	7	6	28	PD
5	53	14	10	1174	166	25	7	5	3	24	PD
6	69	20	19	384.2	141.1	42	9	6	12	29	PD
7	69	16	24	429.9	99.58	29	13	6	2	24	PD
8	75	18	15	1008	182.9	20	2	5	1	28	PD
9	72	16	27	1326	337	24	10	5	11	23	PD
10	49	12	14	955.5	144.3	48	4	5	4	29	PD
11	62	5	22	558.1	219.5	49	6	6	3	27	PD
12	68	18	31	532.2	243.4	38	10	4	10	26	PD
13	67	14	7	835.3	136.5	35	4	7	5	24	PD
14	78	12	23	619.1	83.93	49	6	8	6	29	PD
15	35	18	9	871.9	146	55	8	7	7	29	PD
16	47	15	16	1225	153	35	2	4	5	28	PD
17	59	16	31	368.4	115.7	37	12	8	15	27	PD
18	69	20	19	384.2	141.1	42	9	6	12	29	PD
19	65	16	10	1134	167.5	29	8	5	8	26	PD
20	69	16	30	1752	239.2	23	7	4	4	27	PD
21	56	16	28	702.8	144	34	5	5	7	26	PD
22	41	14	13	509.2	139.4	39	2	6	8	28	PD
23	59	12	26	610.5	142.2	34	5	6	9	30	PD
24	69	16	20	768.1	157	25	2	10	10	25	PD
25	55	16	5	681.2	124.6	28	3	5	2	30	PD
26	76	22	29	1795	239	30	2	5	6	27	PD
27	60	14	18	594.1	102.3	40	2	6	9	30	PD
28	59	16	17	709.5	107.7	23	4	5	7	28	PD
29	71	18	21	2195	290.1	22	1	4	3	27	PD
30	53	14	10	1174	166	25	7	5	3	24	PD
31	74	16	27	1228	199.7	27	10	6	6	28	PD
32	69	16	24	429.9	99.58	29	13	6	2	24	PD
33	66	13	6	2322	292.7	31	6	8	2	23	PD
34	70	16	27	722.4	128.9	35	2	3	0	28	PD
35	76	16	4	599.8	251.7	33	7	4	10	30	PD
36	75	20	22	637.2	327.4	31	5	5	5	27	PD
37	73	10	36	701.3	327.1	35	2	5	7	29	PD
38	59	16	31	368.4	115.7	37	12	8	15	27	PD
39	49	14	4	944.3	119.5	42	4	7	4	25	PD
40	62	11	20	589.7	126.1	46	1	5	7	29	PD
41	57	14	26	748.1	117.9	21	1	5	10	30	PD
42	71	16	21	819.9	171.7	39	6	6	5	30	PD
43	65	18	27	435.2	79	57	9	9	15	28	PD
44	58	14	24	651.8	135.1	27	3	5	5	27	PD
45	67	18	23	472.5	90.2	43	2	7	8	17	PD
46	54	15	18	1387	208.4	23	5	5	2	28	PD
47	61	18	27	875.1	138.8	36	4	6	8	26	PD
48	54	18	14	874.5	125.4	44	3	2	5	28	PD
49	56	16	29	1267	183.9	40	5	4	5	23	PD
50	66	13	6	2322	292.7	31	6	8	2	23	PD
51	44	20	8	541.2	85	40	8	4	5	30	PD
52	78	12	23	619.1	83.93	49	6	8	6	29	PD
53	72	16	27	1326	337	24	10	5	11	23	PD
54	69	16	30	1752	239.2	23	7	4	4	27	PD
55	61	18	23	1376	217.2	50	5	4	9	28	PD
56	65	14	24	686.9	173	30	2	6	0	21	PD
57	44	20	8	541.2	85	40	8	4	5	30	PD
58	35	18	9	871.9	146	55	8	7	7	29	PD
59	57	20	17	1312	265.1	28	3	5	1	28	PD
60	75	12	24	1041	147.9	25	7	6	4	29	PD
61	65	18	27	435.2	79	57	9	9	15	28	PD
62	58	16	26	1125	211.5	40	9	5	7	27	PD
63	56	16	28	702.8	144	34	5	5	7	26	PD
64	57	16	4	944.2	219.5	30	9	7	6	28	PD
65	53	16	9	1292	160.6	27	7	6	9	26	PD
66	58	20	14	578.3	180	25	1	5	2	27	PD
67	56	22	9	874.1	122.5	41	1	3	2	28	PD
68	51	12	31	1007	158.3	42	6	7	5	26	PD
69	65	14	24	686.9	173	30	2	6	0	21	PD
70	59	16	9	1370	208.7	24	5	6	7	27	PD
71	49	12	14	955.5	144.3	48	4	5	4	29	PD
72	50	18	11	1599	233.5	39	7	6	10	29	PD
73	55	16	16	1887	278.9	26	4	4	4	25	PD
74	69	16	30	1752	239.2	23	7	4	4	27	PD
75	58	20	14	578.3	180	25	1	5	2	27	PD
76	72	18	8	373.4	228.3	28	6	5	4	29	PD
77	57	16	11	774.2	108.8	33	2	6	5	27	PD
78	59	16	17	709.5	107.7	23	4	5	7	28	PD
79	72	18	8	373.4	228.3	28	6	5	4	29	PD
80	66	13	6	2322	292.7	31	6	8	2	23	PD
81	57	16	4	944.2	219.5	30	9	7	6	28	PD
82	61	19	30	1140	172.3	35	7	3	3	27	PD
83	64	12	12	446.5	97.73	50	8	9	3	28	PD
84	75	18	15	1008	182.9	20	2	5	1	28	PD
85	62	26	22	964	151.4	23	5	5	2	26	PD
86	54	16	16	1089	131.7	36	7	5	2	27	PD
87	60	18	19	405.9	98.25	44	3	4	1	28	PD
88	66	16	30	879.5	145.9	42	4	6	10	27	PD
89	50	23	10	1022	157.1	22	3	6	2	30	SWEDD
90	71	18	3	1013	170	26	8	4	12	29	SWEDD
91	54	16	3	923.7	143.4	29	3	6	11	29	SWEDD
92	47	16	4	1229	164	29	1	5	3	30	SWEDD
93	65	18	12	433.4	157.1	53	2	5	3	28	SWEDD
94	75	14	14	935.6	155	59	2	10	14	23	SWEDD
95	71	12	7	710.3	132.2	52	3	11	19	27	SWEDD
96	51	12	5	715.7	129	32	7	5	8	29	SWEDD
97	53	14	20	512.7	93.88	54	6	6	11	28	SWEDD
98	53	14	6	462.2	79	22	9	5	9	26	SWEDD
99	45	14	8	1000	197	49	10	2	16	28	SWEDD
100	48	13	7	963.5	135	47	4	4	3	29	SWEDD
101	54	15	4	1123	176.4	27	4	9	8	27	SWEDD
102	78	11	17	527.1	308.6	42	6	7	5	18	SWEDD
103	77	8	24	1264	216.8	29	3	5	2	26	SWEDD
104	47	9	8	804.6	137.8	24	5	6	11	29	SWEDD
105	62	11	18	841.9	180.4	39	10	6	13	27	SWEDD
106	79	15	9	1695	199.8	29	4	5	4	24	SWEDD
107	53	16	20	981.5	163.9	56	13	10	5	20	SWEDD
108	64	18	11	1190	344	32	12	6	17	28	SWEDD
109	61	24	10	626.5	114.6	28	6	5	0	28	SWEDD
110	67	14	11	1184	249.9	30	6	4	6	27	SWEDD
111	52.6682000746951	18.3306498692837	5.33064986928366	956.428983164369	147.961414744169	26.6693501307163	3	6	8.00345016806386	29.3329499813262	SWEDD
112	51.5834415296558	23.1439492299687	10	965.068079547375	150.98215772633	22.8636953798123	3.43184768990614	5.85605077003129	1.71210154006258	29.7121015400626	SWEDD
113	70.8645610017702	17.9840660002083	3	1012.2885469093	169.78807780277	26.0239009996876	7.96016500052065	4.01593399979174	11.9920330001041	29	SWEDD
114	55.8276173530612	16.2150138062425	3	933.300366448727	146.259683623025	28.6774792906363	3.53753451560624	5.7849861937575	11.1075069031212	29	SWEDD
115	54	15.2665211246349	3.73347887536511	1069.88233986027	167.604802887049	27.5330422492698	3.73347887536511	8.20043662609532	8.79956337390468	27.5330422492698	SWEDD
116	52.6476693386212	18.3665786574129	5.3665786574129	956.933526003384	148.031732515222	26.6334213425871	3	6	7.9572560118977	29.3380826653447	SWEDD
117	47.8407398515847	13.477780445246	6.52221955475397	1005.78356940427	139.618544304045	44.1333173285238	3.52221955475397	4.15926014841534	3	29.1592601484153	SWEDD
118	50.0205117408186	17.7260067090392	5.29450503177941	1099.01011972548	153.341908571683	28.7842491613701	2.07875419314951	5	2.3527474841103	29.5684983227402	SWEDD
119	72.4057040782645	15.0377183686942	13.4811408156529	805.314458810445	155.544802143564	57.4434224469587	2	8.70285203913227	11.146274486091	24.2971479608677	SWEDD
120	55.7015718314797	14.9005239438266	18.1989521123469	494.847112813639	108.112780932179	53.7748690140434	5.09947605617344	5.77486901404336	9.19895211234689	28	SWEDD
121	66.1328297161963	14.4222462039907	9.77753796009347	1014.72893862785	164.0360687654	45.4881214722991	2.84449240798131	9.57775379600935	11.4665227760561	24.6889848159626	SWEDD
122	54.9348755499814	14.9554821166676	4.44517883332446	1114.6573486635	175.447317296686	28.4245722666383	3.91096423333511	9.04451788333245	8.26710729999468	26.8219284666702	SWEDD
123	62.8846906349063	12	6.18846906349063	712.491133528575	130.901550501585	43.8846906349063	4.62306187301874	8.56540719047189	14.5365798491985	27.8115309365094	SWEDD
124	52.3130085822195	9.66412607277744	7.77862464240752	783.724303779029	136.560297997482	30.1985100125894	4.55724928481504	7.10687678796239	12.7710028607398	28.557249284815	SWEDD
125	45.7976420866325	13.7341193044558	7.60117895668373	962.205059128394	187.960056351498	46.7400140878744	9.60117895668373	2.39882104331627	14.9364772178233	28.1329403477721	SWEDD
126	55.8265259806067	13.447957794182	4.51734740193933	787.446308701718	138.894378260244	30.552042205818	7.24132629903033	4.75867370096967	8.96530519612134	29	SWEDD
127	55.685491286451	13.1048362378497	19.4032241585664	610.929303499963	119.696522900416	49.5241811892483	7.19355168286711	6	11.5967758414336	27.7016120792832	SWEDD
128	53.8805730510503	15.7611461021006	5.03025813214481	874.615523981676	137.485977488011	31.9856737237424	3.35828084684908	6	11	28.8805730510503	SWEDD
129	56.8732975344174	12.7089008218609	11.1643967125565	625.610119313141	122.639152221102	29.3162286761217	9.43036639271304	5.43036639271304	10.7214655708522	26.430366392713	SWEDD
130	55.9381609056145	17.6727011320181	7.46908045280725	522.542479599058	92.0748160299845	24.2036206792109	7.89818966039456	5	5.69456898118369	26.7345402264036	SWEDD
131	63.286973869428	16.8133805952966	4.48327425587922	1009.14348693471	178.009680981748	32.8230615770444	8.59330970235169	3.40669029764831	13.1866194047034	28.7033451488242	SWEDD
132	45.4509204537608	12.8726988655981	8	955.945071667573	183.652754568681	43.3634943279903	8.87269886559807	2.90184090752155	14.8726988655981	28.2254602268804	SWEDD
133	47.0435337317176	15.8693988048472	4.13060119515285	1217.44179422897	162.737521780189	29.7836071709171	1.13060119515285	4.95646626828238	3	29.9564662682824	SWEDD
134	47.7824687433895	13.6525937698316	6.34740623016842	1021.2545486301	141.308406441705	43.0844373810105	3.34740623016842	4.21753125661053	3	29.2175312566105	SWEDD
135	52.315293142572	18.3694137148559	6.52706028614193	1080.46115184994	168.27128941291	24.8941164282151	3.57882328564301	7.73646985692903	5.47293971385807	28.263530143071	SWEDD
136	52.9540728782304	14.6513576260768	4.52296356088482	1095.19577067962	169.183102859789	30.4864237392321	4	8.12839406519197	7.12839406519197	27.3486423739232	SWEDD
137	78.6862699664198	13.7450798656791	11.5098402686417	1328.59469378167	233.933827653527	33.0784904365428	4.62746006716043	5.62746006716043	4.31373003358021	22.1176197985187	SWEDD
138	78.9743973431177	14.897589372471	9.20482125505805	1665.09865702721	202.585569068789	29.3328345394693	4.05120531376451	5.05120531376451	4.02560265688226	23.8463840587065	SWEDD
139	78.7140951883048	13.9993331590667	11.1442860877141	1633.38751307968	202.230190899409	29	3.85704759415239	5	3.71409518830478	24.2859048116952	SWEDD
140	72.8920294616837	9.25025190296583	20.4278517058119	1238.81635452597	209.58426044574	28.6427851705812	3.1786074147094	5.71442965883762	3.07164448825642	26.1786074147094	SWEDD
141	60.2863504067063	13.9823814025149	5.23201033193618	919.9698093649	155.625853462331	25.1071958672255	6.66079380083829	4.89280413277447	11.5535979336128	29	SWEDD
142	47.1795588252135	9.15390756446868	7.89739495702088	812.767361421138	138.790138664749	24.0769537822343	4.97434873925522	6.07695378223434	10.9230462177657	28.9486974785104	SWEDD
143	58.2760436998215	12.2413187667262	18.8275458444841	705.685953997914	144.600366767617	45.2065938336309	8.34490831103176	6	12.1724541555159	27.4137729222421	SWEDD
144	61.5525920242071	11.2237039878964	17.2170360423625	857.620797749422	180.176296012104	38.3288880363107	9.66444401815534	6.16777799092233	12.7203700151294	27	SWEDD
145	55.8679917352274	12.5215705430601	5.69542739074677	885.958010939579	141.309064816218	31.4784294569399	6.47842945693992	5	7.30457260925323	28.1307157615665	SWEDD
146	66.0128479637206	13.6085194246843	7.14469256624579	1240.77435753113	166.961058422551	30.3914805753157	5.39148057531565	5	5.85530743375421	26.3191342921928	SWEDD
147	52.4880008306354	15.8720002076589	19.2320012459531	982.683998079156	166.018396563246	55.552000726806	12.8080003114883	9.48800083063543	5.70399885787629	20.5119991693646	SWEDD
148	46.1186418831348	14.2796604707837	9.67796282470226	997.413140645251	192.37161920853	49.978811647743	10.4194907061756	3.11864188313484	14.4618674106896	26.8813581168652	SWEDD
149	55.3500969158486	15.4050290747546	4.94506784109399	1132.04564933619	199.027624309622	27.6750484579243	5.08007753267884	8.59497092524543	9.2150872242637	27.1350096915849	SWEDD
150	70.0049028072972	18	4.1372539345175	1038.1617433012	194.735273075756	26.8529404508881	8.56862696725875	4.28431348362938	12.7107837090734	28.8578432581853	SWEDD
151	47.2102176081389	16.120124347508	4.09009326063097	1219.95313507831	163.258232154138	28.9849844565615	1.07507771719247	5	2.95495336968452	29.969968913123	SWEDD
152	57.584720504703	23.6895200458821	10	749.294821853633	127.795398050011	26.1371202752925	5.06856013764627	5.31047995411791	0.620959908235818	28.6209599082358	SWEDD
153	62.5805764952675	11.3483458971605	17.1871929066256	881.623043806199	188.470013284218	37.9549623085186	9.53553880378604	5.76776940189302	12.1871929066256	27	SWEDD
154	63.61130525521	11.966783153126	15.744172642706	952.14550556147	202.797143047419	36.099650540622	8.71095579583198	5.35547789791599	10.744172642706	27	SWEDD
