# Supplementary material for: Non-motor Clinical and Biomarker Predictors Enable High Cross-Validated Accuracy Detection of Early PD but Lesser Cross-Validated Accuracy Detection of Scans Without Evidence of Dopaminergic Deficit
Source: Front Neurol. 2020 May 11;11:364. doi: 10.3389/fneur.2020.00364 (PMC7232850; doi:10.3389/fneur.2020.00364)
Supplement: Data Sheet 2 — Data sets. [file Data_Sheet_2.ZIP › data_LHJ/treeNative6.csv]

	ENROLL_CAT	RevUpsit.sum	MCATOT	age	rbdSum	Abeta1_42	pTau
2	HC	4	28	82	7	592.6	25.37
5	PD	26	27	58	9	1125	17.57
6	HC	6	27	79	4	411.2	73.61
7	PD	8	25	67	2	572.6	10.73
8	HC	2	27	58	2	1095	9.6
9	PD	15	23	61	4	849.4	14.33
10	PD	15	28	74	6	402.2	32.8
11	PD	33	29	64	4	1162	13.27
12	PD	17	29	71	3	1125	13.53
13	PD	7	29	53	1	1117	12.83
16	PD	11	25	70	5	1000	21.93
19	PD	13	26	71	10	1212	17.11
20	PD	30	27	66	4	879.5	11.36
21	HC	7	29	68	2	239.1	21.83
22	PD	27	28	74	10	1228	18.21
23	HC	4	28	68	5	809.4	17.17
24	PD	29	23	56	5	1267	15.49
26	PD	12	27	80	6	411.6	12.37
27	PD	14	25	83	6	464.9	9.87
28	PD	20	28	75	2	1490	19.32
29	PD	14	30	54	6	900.5	11.58
30	PD	27	26	61	4	875.1	12.08
31	HC	2	28	61	0	484.3	13.39
32	PD	21	22	74	4	781	12.66
33	HC	4	28	71	2	1276	13.36
35	HC	3	28	48	2	2278	29.56
36	HC	2	28	31	4	551.4	7.9
37	HC	17	27	75	0	341.6	21.14
38	PD	33	24	76	4	653.3	23.59
39	PD	18	28	63	9	1063	11.14
42	HC	3	28	57	2	1464	17.98
43	PD	26	24	57	5	945.4	11.75
45	PD	16	25	55	4	1887	24.21
46	PD	9	28	56	1	874.1	9.22
48	HC	5	28	72	1	1838	21.96
49	PD	17	30	50	4	412.6	7.9
50	HC	7	28	53	0	2057	18.26
51	PD	30	29	59	11	827.6	13.95
53	HC	9	28	61	2	3077	32.51
54	PD	27	28	65	9	435.2	7.9
57	PD	11	29	50	7	1599	20.89
58	PD	11	30	62	3	346	7.9
59	PD	16	30	69	5	575.2	10.93
61	PD	15	30	46	3	898.9	10.91
62	PD	17	30	49	3	655.1	11.15
63	PD	19	28	60	3	405.9	7.9
64	PD	28	26	56	5	702.8	13.17
66	PD	8	29	72	6	373.4	20.63
67	PD	10	29	39	9	1362	17.68
68	PD	12	26	57	1	1177	16.76
69	PD	35	25	74	6	758.2	10.92
70	HC	7	30	70	4	1034	15
71	HC	8	27	65	2	715.9	9.84
72	HC	7	27	80	3	745.1	11.24
73	PD	25	27	59	9	1506	15.15
74	PD	23	27	63	4	1293	23.1
77	PD	17	28	57	3	1312	24
80	PD	10	25	68	3	916	10.46
82	PD	8	25	62	5	1548	25
84	PD	27	24	82	11	1006	21.26
85	HC	5	29	66	3	719.3	18.71
86	HC	7	30	55	6	647.3	12.7
88	HC	4	29	31	3	935.3	13.65
89	PD	12	28	59	6	1787	20.71
90	PD	31	26	68	10	532.2	17.69
92	HC	24	28	63	6	780.6	9.94
93	PD	28	22	79	4	603.3	9.55
95	HC	2	29	52	0	350.3	7.9
96	HC	12	27	70	4	1033	13.41
97	PD	24	26	64	10	377.9	8.08
98	HC	4	27	70	3	1890	24.71
100	HC	8	28	58	2	906.5	11.02
101	PD	29	21	85	1	2572	29.04
102	PD	23	28	70	4	648.9	11.38
105	PD	25	27	67	3	802.3	11.54
107	PD	26	28	56	5	840.1	10.28
109	HC	5	29	71	0	1432	17.83
110	PD	15	30	60	13	527.8	8.6
111	PD	13	29	48	5	389.4	7.9
114	HC	6	28	55	5	887.1	11.67
115	HC	2	30	65	2	1023	12.17
116	PD	17	21	65	3	1379	16.36
117	PD	30	25	64	4	482.8	7.9
118	PD	17	27	48	7	643.9	9.93
119	PD	20	25	62	2	935.8	18.61
120	PD	26	26	64	4	756.2	8.21
121	PD	19	26	68	2	1503	13.19
122	PD	3	29	47	5	922.3	14.04
123	PD	10	22	63	3	1258	22.25
126	PD	30	27	66	5	506.4	17.17
129	PD	19	30	75	2	1440	23.12
130	PD	20	26	70	12	481.7	15.86
132	PD	22	29	60	2	899	10.87
134	PD	4	27	54	4	932.8	18.95
135	PD	19	26	63	2	870	18.89
136	PD	27	26	51	3	428.4	7.9
137	HC	6	29	68	3	566.6	20.15
139	PD	30	27	69	7	1752	17.08
141	HC	3	27	56	1	1227	13.56
142	PD	11	30	45	4	1186	17.64
143	HC	4	30	41	5	778.3	8.08
144	PD	29	27	72	0	680.1	9.34
146	PD	26	28	71	5	1305	13.47
147	PD	18	29	50	7	1233	18.3
149	PD	24	27	48	2	593.1	7.9
152	PD	25	28	71	4	664.3	20.95
154	HC	8	29	66	3	1328	22.65
156	PD	32	25	69	5	393.3	7.9
157	HC	8	27	56	3	1540	18.86
160	HC	5	29	74	7	1524	25.22
161	HC	6	29	40	4	899.8	10.44
163	PD	22	26	62	5	964	13.73
164	PD	22	23	57	0	941.5	11.09
165	PD	9	28	55	5	497.2	10.07
166	PD	7	27	68	0	803.8	12.43
167	PD	22	28	51	6	1333	17.67
168	HC	6	27	58	1	3297	28.93
169	PD	24	21	65	2	686.9	15.15
170	PD	10	24	53	7	1174	13.28
173	PD	16	27	54	7	1089	11.39
174	PD	22	28	54	3	693.5	10.59
176	PD	11	27	58	1	735.8	12.75
180	HC	8	27	51	0	1009	13.66
181	PD	4	27	54	2	713.6	9.21
182	HC	10	29	64	0	1399	27.13
183	HC	7	29	59	2	947.4	18.11
184	PD	29	26	67	9	392.9	27.42
185	HC	7	28	63	4	960.5	18.88
186	HC	3	27	61	0	833.6	11.45
187	PD	32	30	52	4	549	7.9
189	PD	17	29	63	2	942.5	13.74
191	HC	6	28	48	3	644.5	26.6
194	PD	26	26	58	4	1080	11.02
195	PD	19	27	74	6	957.4	15.63
196	PD	30	27	61	7	1140	13.48
197	PD	5	26	66	7	847.8	11.49
198	HC	26	27	77	5	2177	30.97
200	HC	4	29	73	7	1150	14.62
202	PD	18	28	54	5	1387	18.14
205	PD	16	29	69	5	533.3	14.02
206	HC	4	27	31	2	1632	21.08
207	PD	29	26	72	6	362.4	24.71
209	PD	18	30	60	2	594.1	10.3
210	HC	3	27	45	2	961.2	11.82
213	PD	22	27	54	8	389.7	7.9
215	PD	9	28	59	7	1256	17.04
217	PD	8	27	60	9	1030	12.1
220	HC	4	28	64	4	930.6	14.7
221	HC	20	28	76	1	984.3	14.89
222	PD	31	27	59	12	368.4	8.84
224	PD	2	30	38	4	844.3	11.7
225	PD	26	27	69	7	274	7.9
226	HC	9	27	54	1	649.7	8.24
227	HC	6	27	40	5	974.9	14.54
228	HC	9	29	72	7	486.5	9.52
229	HC	10	29	46	1	1366	14.59
230	HC	4	29	58	3	825.9	9.68
231	PD	24	29	65	5	649	13.2
233	PD	13	27	43	2	878.1	13.31
234	PD	17	26	49	8	1219	14.36
235	PD	9	27	63	2	720	8.99
236	PD	16	29	52	9	649.7	9.4
237	PD	14	29	49	4	955.5	13.09
238	PD	4	29	75	3	751.7	11.28
239	PD	15	27	63	5	765.4	13.88
240	PD	24	25	63	3	880.1	7.9
242	PD	24	27	58	3	651.8	10.82
243	PD	23	28	69	4	448.2	8.1
244	PD	24	25	75	4	1493	29.47
245	PD	5	29	50	2	1283	15.6
246	PD	8	25	55	4	639.5	13.22
247	PD	19	22	46	4	840.5	13.59
248	PD	24	24	69	13	429.9	7.9
249	HC	3	27	42	2	853.9	11.81
253	PD	26	28	62	3	347.8	16.22
255	PD	19	26	63	4	479	7.9
256	HC	8	27	61	0	379.5	19.54
257	HC	24	30	59	9	1053	20.23
258	PD	27	23	72	10	1326	31.64
259	PD	22	26	53	2	858.7	14.07
260	HC	3	30	57	0	1567	18.84
261	HC	3	30	58	1	1153	15.98
263	HC	9	27	77	2	1495	21.63
264	HC	4	27	79	1	1510	24.56
265	HC	5	27	58	6	668.4	11.99
266	PD	6	27	71	5	1259	15.66
267	PD	11	28	76	7	238.8	9.76
268	PD	11	28	61	4	614	7.9
269	HC	2	28	57	9	1219	15.45
272	PD	3	29	53	5	1664	16.51
273	HC	6	29	76	6	1831	39.14
274	PD	22	27	62	6	558.1	18.33
275	PD	16	28	47	2	1225	11.98
276	PD	32	28	65	4	1041	16.68
278	PD	27	28	69	6	1251	20.36
279	PD	35	30	55	1	582.8	12.1
280	PD	6	28	37	0	734.7	7.9
281	HC	11	27	53	2	1041	13.54
282	PD	13	27	52	4	694.8	14.23
284	PD	36	26	70	8	975.1	14.61
285	PD	20	25	69	2	768.1	12.87
286	HC	7	30	54	1	1152	13.63
287	PD	19	29	68	4	858.3	12.67
288	PD	15	30	70	1	672.5	10.6
289	PD	26	30	59	5	610.5	11.42
290	HC	12	27	68	0	1752	19.66
292	HC	8	28	52	1	1182	15.26
293	HC	8	28	59	4	377.4	7.9
294	PD	22	27	75	5	637.2	30.84
295	PD	28	30	51	2	996.4	11.89
296	PD	22	28	63	3	1276	21.99
298	PD	20	29	62	1	589.7	9.83
300	PD	18	26	70	6	671	10.82
301	PD	19	25	72	10	589.4	15.54
304	PD	26	30	57	1	748.1	9.72
305	PD	12	29	58	5	1030	16.81
307	HC	8	30	71	3	922.3	12.34
309	PD	13	28	41	2	509.2	12.07
310	HC	20	28	69	7	902.2	14.58
311	HC	13	28	60	2	969.3	11.11
312	HC	10	27	56	2	1056	17.37
313	HC	7	27	59	3	1701	22.79
315	PD	21	24	57	5	718.4	11.43
317	HC	11	28	64	3	498.8	8.18
322	PD	28	29	53	2	694.8	8.39
324	PD	12	27	57	4	1035	13.29
325	PD	27	28	55	8	448.4	8.1
326	PD	24	28	58	1	1446	20.68
328	PD	24	29	75	7	1041	11.44
330	PD	18	25	67	4	1109	11.75
332	PD	23	25	64	3	574.8	9.2
333	PD	40	30	69	2	803.3	14.6
334	PD	24	29	72	7	413.7	9.38
335	PD	18	29	61	3	733.1	10.86
336	HC	4	30	50	8	365.6	7.9
338	HC	8	29	77	0	535.7	9.88
339	HC	5	30	47	6	810.1	12.3
340	HC	3	30	31	5	527.9	9.92
342	PD	19	28	68	4	898.2	13.27
344	PD	14	27	67	4	412.1	7.9
345	HC	6	29	60	2	1014	18.24
346	PD	9	28	65	10	876.3	10.69
347	PD	6	26	53	2	585.4	9.56
349	HC	7	28	69	0	1065	15.59
351	PD	21	27	71	1	2195	23.24
352	HC	12	27	69	2	1592	22.85
353	HC	8	27	64	3	646.5	22.1
354	PD	21	29	59	3	809.1	11.05
355	PD	30	30	53	6	789.5	12.15
356	PD	14	27	58	1	578.3	14.46
357	PD	25	29	70	3	877.1	22.34
358	HC	10	28	70	2	687	31.35
359	HC	4	30	69	6	1917	28.98
360	PD	14	30	53	5	980.9	14.55
361	PD	21	30	65	6	864.4	11.75
362	PD	4	30	76	7	599.8	17.56
364	PD	8	28	52	3	1849	23.75
367	PD	7	29	59	11	1054	15.99
368	PD	8	29	40	2	834.8	9.71
369	HC	5	30	83	0	682.9	10.44
371	HC	4	27	57	6	1380	20.6
372	HC	15	27	57	2	552.4	9.03
374	PD	24	28	50	4	743.9	9.73
376	PD	19	29	52	6	746.7	16.52
377	PD	19	30	50	3	1453	13.11
378	PD	12	29	65	4	803.1	13.4
379	PD	27	30	64	2	685.5	12.99
380	HC	4	27	64	0	787.3	11.06
382	PD	20	27	73	2	648.4	30.64
384	PD	4	25	49	4	944.3	9.19
385	PD	35	24	75	2	1022	12.94
386	PD	27	30	48	8	1581	17.84
387	PD	15	28	75	2	1008	16.72
389	PD	5	30	55	3	681.2	10.13
390	PD	15	25	61	0	359	7.9
391	PD	31	24	71	0	1079	20.47
392	PD	9	26	53	7	1292	11.22
394	PD	27	28	70	2	722.4	11.61
396	PD	23	22	62	6	1206	29.06
397	PD	17	30	47	2	594.2	11.24
398	PD	20	23	62	2	844.5	12.67
399	HC	3	28	61	10	868.1	13.16
400	PD	3	30	58	2	717.5	12.73
401	PD	26	28	47	11	2322	14.63
402	PD	22	26	59	12	611.7	7.9
404	PD	27	25	73	4	715.2	16.81
406	HC	5	27	57	1	905.9	13.33
408	PD	31	25	77	2	828.4	11.46
409	PD	18	27	51	1	1617	20.1
411	PD	13	29	59	3	839	10.01
413	PD	28	29	68	3	1373	20.5
415	PD	23	25	72	1	318.4	21.42
416	PD	22	23	71	8	491.9	8.57
418	PD	24	24	71	4	1715	27.65
420	PD	11	24	34	2	968.7	12.5
423	HC	3	28	68	0	1003	15.09
424	PD	23	28	56	2	1051	13.04
425	PD	7	24	67	4	835.3	12.48
