# Supplementary material for: Non-motor Clinical and Biomarker Predictors Enable High Cross-Validated Accuracy Detection of Early PD but Lesser Cross-Validated Accuracy Detection of Scans Without Evidence of Dopaminergic Deficit
Source: Front Neurol. 2020 May 11;11:364. doi: 10.3389/fneur.2020.00364 (PMC7232850; doi:10.3389/fneur.2020.00364)
Supplement: Data Sheet 2 — Data sets. [file Data_Sheet_2.ZIP › data_LHJ/TreeSub_resampSm88_66.csv]

	age	EDUCYRS	RevUpsit.sum	Abeta1_42	CSFasyn	pTau	tTau	NP1CNST	SumTrait	rbdSum	gdsSum	epwSum	MCATOT	gend	ENROLL_CAT
X305	53	16	9	1292	1690.2	11.22	160.6	1	27	7	6	9	26	0	PD
X280	76	16	4	599.8	1926.7	17.56	251.7	1	33	7	4	10	30	1	PD
X331	66	13	6	2322	4954.9	29.63	292.7	0	31	6	8	2	23	1	PD
X210	62	13	21	603.1	842.4	8.36	98.86	0	28	9	7	6	28	1	PD
X130	53	14	10	1174	1599.6	13.28	166	0	25	7	5	3	24	1	PD
X98	69	20	19	384.2	939.1	12.72	141.1	1	42	9	6	12	29	1	PD
X193	69	16	24	429.9	563.8	7.9	99.58	3	29	13	6	2	24	1	PD
X298	75	18	15	1008	1934.3	16.72	182.9	0	20	2	5	1	28	1	PD
X197	72	16	27	1326	3281.1	31.64	337	0	24	10	5	11	23	1	PD
X182	49	12	14	955.5	1032.5	13.09	144.3	2	48	4	5	4	29	0	PD
X207	62	5	22	558.1	1443.5	18.33	219.5	1	49	6	6	3	27	0	PD
X66	68	18	31	532.2	2059.3	17.69	243.4	2	38	10	4	10	26	1	PD
X338	67	14	7	835.3	1191.5	12.48	136.5	0	35	4	7	5	24	1	PD
X205	78	12	23	619.1	1096.1	7.9	83.93	0	49	6	8	6	29	1	PD
X120	35	18	9	871.9	1165.7	11.71	146	0	55	8	7	7	29	1	PD
X208	47	15	16	1225	1554.1	11.98	153	0	35	2	4	5	28	1	PD
X167	59	16	31	368.4	545.2	8.84	115.7	1	37	12	8	15	27	1	PD
X98.1	69	20	19	384.2	939.1	12.72	141.1	1	42	9	6	12	29	1	PD
X163	65	16	10	1134	1681.8	15.5	167.5	2	29	8	5	8	26	1	PD
X102	69	16	30	1752	2113.1	17.08	239.2	1	23	7	4	4	27	1	PD
X47	56	16	28	702.8	943.6	13.17	144	0	34	5	5	7	26	1	PD
X240	41	14	13	509.2	1337.6	12.07	139.4	0	39	2	6	8	28	1	PD
X222	59	12	26	610.5	1219.8	11.42	142.2	0	34	5	6	9	30	1	PD
X219	69	16	20	768.1	2000.4	12.87	157	0	25	2	10	10	25	1	PD
X301	55	16	5	681.2	2138.5	10.13	124.6	0	28	3	5	2	30	0	PD
X12	76	22	29	1795	2339.3	22.48	239	0	30	2	5	6	27	1	PD
X158	60	14	18	594.1	897.4	10.3	102.3	0	40	2	6	9	30	1	PD
X324	59	16	17	709.5	942.4	8.94	107.7	0	23	4	5	7	28	1	PD
X271	71	18	21	2195	3170.7	23.24	290.1	0	22	1	4	3	27	0	PD
X130.1	53	14	10	1174	1599.6	13.28	166	0	25	7	5	3	24	1	PD
X16	74	16	27	1228	2400.5	18.21	199.7	0	27	10	6	6	28	1	PD
X193.1	69	16	24	429.9	563.8	7.9	99.58	3	29	13	6	2	24	1	PD
X331.1	66	13	6	2322	4954.9	29.63	292.7	0	31	6	8	2	23	1	PD
X308	70	16	27	722.4	1050.5	11.61	128.9	0	35	2	3	0	28	1	PD
X280.1	76	16	4	599.8	1926.7	17.56	251.7	1	33	7	4	10	30	1	PD
X224	75	20	22	637.2	2226.5	30.84	327.4	1	31	5	5	5	27	0	PD
X243	73	10	36	701.3	2069.7	25.93	327.1	1	35	2	5	7	29	0	PD
X167.1	59	16	31	368.4	545.2	8.84	115.7	1	37	12	8	15	27	1	PD
X295	49	14	4	944.3	1059.2	9.19	119.5	0	42	4	7	4	25	0	PD
X228	62	11	20	589.7	1150.9	9.83	126.1	1	46	1	5	7	29	1	PD
X235	57	14	26	748.1	1177.2	9.72	117.9	0	21	1	5	10	30	0	PD
X96	71	16	21	819.9	1225.6	13.55	171.7	1	39	6	6	5	30	0	PD
X37	65	18	27	435.2	539.4	7.9	79	2	57	9	9	15	28	1	PD
X187	58	14	24	651.8	1590	10.82	135.1	0	27	3	5	5	27	1	PD
X335	67	18	23	472.5	713.5	7.9	90.2	0	43	2	7	8	17	1	PD
X152	54	15	18	1387	1781.5	18.14	208.4	0	23	5	5	2	28	1	PD
X22	61	18	27	875.1	2780.5	12.08	138.8	0	36	4	6	8	26	0	PD
X333	54	18	14	874.5	1452.4	11.27	125.4	0	44	3	2	5	28	1	PD
X17	56	16	29	1267	1847	15.49	183.9	0	40	5	4	5	23	1	PD
X331.2	66	13	6	2322	4954.9	29.63	292.7	0	31	6	8	2	23	1	PD
X146	44	20	8	541.2	1167.8	7.9	85	0	40	8	4	5	30	0	PD
X205.1	78	12	23	619.1	1096.1	7.9	83.93	0	49	6	8	6	29	1	PD
X197.1	72	16	27	1326	3281.1	31.64	337	0	24	10	5	11	23	1	PD
X102.1	69	16	30	1752	2113.1	17.08	239.2	1	23	7	4	4	27	1	PD
X58	61	18	23	1376	1707.3	17.67	217.2	1	50	5	4	9	28	0	PD
X129	65	14	24	686.9	1347.6	15.15	173	0	30	2	6	0	21	1	PD
X146.1	44	20	8	541.2	1167.8	7.9	85	0	40	8	4	5	30	0	PD
X120.1	35	18	9	871.9	1165.7	11.71	146	0	55	8	7	7	29	1	PD
X56	57	20	17	1312	2539.9	24	265.1	0	28	3	5	1	28	0	PD
X252	75	12	24	1041	1168.5	11.44	147.9	0	25	7	6	4	29	0	PD
X37.1	65	18	27	435.2	539.4	7.9	79	2	57	9	9	15	28	1	PD
X2	58	16	26	1125	1919.2	17.57	211.5	1	40	9	5	7	27	1	PD
X47.1	56	16	28	702.8	943.6	13.17	144	0	34	5	5	7	26	1	PD
X116	57	16	4	944.2	1645.7	18.6	219.5	0	30	9	7	6	28	0	PD
X305.1	53	16	9	1292	1690.2	11.22	160.6	1	27	7	6	9	26	0	PD
X274	58	20	14	578.3	1492.5	14.46	180	0	25	1	5	2	27	1	PD
X32	56	22	9	874.1	1101.5	9.22	122.5	0	41	1	3	2	28	0	PD
X135	51	12	31	1007	1256.5	12.08	158.3	1	42	6	7	5	26	1	PD
X129.1	65	14	24	686.9	1347.6	15.15	173	0	30	2	6	0	21	1	PD
X328	59	16	9	1370	2030.4	16.66	208.7	0	24	5	6	7	27	1	PD
X182.1	49	12	14	955.5	1032.5	13.09	144.3	2	48	4	5	4	29	0	PD
X40	50	18	11	1599	2595.3	20.89	233.5	0	39	7	6	10	29	0	PD
X31	55	16	16	1887	2690.5	24.21	278.9	0	26	4	4	4	25	0	PD
X102.2	69	16	30	1752	2113.1	17.08	239.2	1	23	7	4	4	27	1	PD
X274.1	58	20	14	578.3	1492.5	14.46	180	0	25	1	5	2	27	1	PD
X49	72	18	8	373.4	1582.2	20.63	228.3	2	28	6	5	4	29	1	PD
X43	57	16	11	774.2	1063.9	8.76	108.8	0	33	2	6	5	27	1	PD
X324.1	59	16	17	709.5	942.4	8.94	107.7	0	23	4	5	7	28	1	PD
X49.1	72	18	8	373.4	1582.2	20.63	228.3	2	28	6	5	4	29	1	PD
X331.3	66	13	6	2322	4954.9	29.63	292.7	0	31	6	8	2	23	1	PD
X116.1	57	16	4	944.2	1645.7	18.6	219.5	0	30	9	7	6	28	0	PD
X150	61	19	30	1140	932.5	13.48	172.3	0	35	7	3	3	27	1	PD
X168	64	12	12	446.5	979.6	7.9	97.73	0	50	8	9	3	28	1	PD
X298.1	75	18	15	1008	1934.3	16.72	182.9	0	20	2	5	1	28	1	PD
X123	62	26	22	964	1458.8	13.73	151.4	0	23	5	5	2	26	1	PD
X133	54	16	16	1089	1320.2	11.39	131.7	0	36	7	5	2	27	1	PD
X46	60	18	19	405.9	805.1	7.9	98.25	1	44	3	4	1	28	0	PD
X15	66	16	30	879.5	953.7	11.36	145.9	2	42	4	6	10	27	0	PD
X33	50	23	10	1022	1370.2	14.04	157.1	0	22	3	6	2	30	1	SWEDD
X62	71	18	3	1013	1700.8	13.45	170	0	26	8	4	12	29	0	SWEDD
X95	54	16	3	923.7	1387.9	10.33	143.4	0	29	3	6	11	29	1	SWEDD
X118	47	16	4	1229	1319.8	13.56	164	0	29	1	5	3	30	1	SWEDD
X128	65	18	12	433.4	902.9	14.13	157.1	0	53	2	5	3	28	1	SWEDD
X138	75	14	14	935.6	1224.8	12.81	155	0	59	2	10	14	23	1	SWEDD
X159	71	12	7	710.3	1607	11.54	132.2	0	52	3	11	19	27	0	SWEDD
X166	51	12	5	715.7	851.5	10.02	129	0	32	7	5	8	29	0	SWEDD
X172	53	14	20	512.7	1124.6	9.4	93.88	0	54	6	6	11	28	1	SWEDD
X176	53	14	6	462.2	488	7.9	79	0	22	9	5	9	26	1	SWEDD
X200	45	14	8	1000	1755.4	15.89	197	1	49	10	2	16	28	0	SWEDD
X217	48	13	7	963.5	1265.7	10.44	135	0	47	4	4	3	29	1	SWEDD
X232	54	15	4	1123	1496	13.94	176.4	0	27	4	9	8	27	1	SWEDD
X236	78	11	17	527.1	2855.8	28.89	308.6	0	42	6	7	5	18	0	SWEDD
X245	77	8	24	1264	1998.2	18.28	216.8	0	29	3	5	2	26	1	SWEDD
X262	47	9	8	804.6	1370.2	11.46	137.8	1	24	5	6	11	29	0	SWEDD
X264	62	11	18	841.9	1315.7	14.38	180.4	0	39	10	6	13	27	1	SWEDD
X269	79	15	9	1695	1910.5	15.7	199.8	0	29	4	5	4	24	0	SWEDD
X275	53	16	20	981.5	2216.5	13.8	163.9	4	56	13	10	5	20	0	SWEDD
X279	64	18	11	1190	2863.5	32.91	344	0	32	12	6	17	28	1	SWEDD
X314	61	24	10	626.5	911.5	8.75	114.6	0	28	6	5	0	28	1	SWEDD
X337	67	14	11	1184	3261.8	22.07	249.9	0	30	6	4	6	27	1	SWEDD
1	52.6682000746951	18.3306498692837	5.33064986928366	956.428983164369	1382.00678533053	11.5652444307203	147.961414744169	0	26.6693501307163	3	6	8.00345016806386	29.3329499813262	1	SWEDD
2	51.5834415296558	23.1439492299687	10	965.068079547375	1304.17048821335	13.2785085734655	150.98215772633	0	22.8636953798123	3.43184768990614	5.85605077003129	1.71210154006258	29.7121015400626	1	SWEDD
3	70.8645610017702	17.9840660002083	3	1012.2885469093	1698.30712573258	13.4251429603249	169.78807780277	0	26.0239009996876	7.96016500052065	4.01593399979174	11.9920330001041	29	0.00796699989587069	SWEDD
4	55.8276173530612	16.2150138062425	3	933.300366448727	1421.53890998664	10.6654215377383	146.259683623025	0	28.6774792906363	3.53753451560624	5.7849861937575	11.1075069031212	29	0.892493096878752	SWEDD
5	54	15.2665211246349	3.73347887536511	1069.88233986027	1467.18906642697	12.977858740068	167.604802887049	0	27.5330422492698	3.73347887536511	8.20043662609532	8.79956337390468	27.5330422492698	1	SWEDD
6	52.6476693386212	18.3665786574129	5.3665786574129	956.933526003384	1381.9159368234	11.5842866884288	148.031732515222	0	26.6334213425871	3	6	7.9572560118977	29.3380826653447	1	SWEDD
7	47.8407398515847	13.477780445246	6.52221955475397	1005.78356940427	1274.31597402927	10.9368916630559	139.618544304045	0	44.1333173285238	3.52221955475397	4.15926014841534	3	29.1592601484153	1	SWEDD
8	50.0205117408186	17.7260067090392	5.29450503177941	1099.01011972548	1231.70893258741	12.5222384661902	153.341908571683	0	28.7842491613701	2.07875419314951	5	2.3527474841103	29.5684983227402	1	SWEDD
9	72.4057040782645	15.0377183686942	13.4811408156529	805.314458810445	1141.28961427934	13.1524470616691	155.544802143564	0	57.4434224469587	2	8.70285203913227	11.146274486091	24.2971479608677	1	SWEDD
10	55.7015718314797	14.9005239438266	18.1989521123469	494.847112813639	1074.68846041341	10.4648695635749	108.112780932179	0	53.7748690140434	5.09947605617344	5.77486901404336	9.19895211234689	28	1	SWEDD
11	66.1328297161963	14.4222462039907	9.77753796009347	1014.72893862785	1339.31317052227	13.2871382105094	164.0360687654	0	45.4881214722991	2.84449240798131	9.57775379600935	11.4665227760561	24.6889848159626	1	SWEDD
12	54.9348755499814	14.9554821166676	4.44517883332446	1114.6573486635	1483.92675004024	13.8896947918343	175.447317296686	0	28.4245722666383	3.91096423333511	9.04451788333245	8.26710729999468	26.8219284666702	1	SWEDD
13	62.8846906349063	12	6.18846906349063	712.491133528575	1300.44418873359	10.9232364882529	130.901550501585	0	43.8846906349063	4.62306187301874	8.56540719047189	14.5365798491985	27.8115309365094	0	SWEDD
14	52.3130085822195	9.66412607277744	7.77862464240752	783.724303779029	1422.6216846779	11.4777100286074	136.560297997482	0.778624642407522	30.1985100125894	4.55724928481504	7.10687678796239	12.7710028607398	28.557249284815	0	SWEDD
15	45.7976420866325	13.7341193044558	7.60117895668373	962.205059128394	1635.23521964881	15.1096401585778	187.960056351498	0.867059652227908	46.7400140878744	9.60117895668373	2.39882104331627	14.9364772178233	28.1329403477721	0	SWEDD
16	55.8265259806067	13.447957794182	4.51734740193933	787.446308701718	1056.45842576646	10.847749205674	138.894378260244	0	30.552042205818	7.24132629903033	4.75867370096967	8.96530519612134	29	0	SWEDD
17	55.685491286451	13.1048362378497	19.4032241585664	610.929303499963	1181.62193164898	10.8859718451696	119.696522900416	0	49.5241811892483	7.19355168286711	6	11.5967758414336	27.7016120792832	1	SWEDD
18	53.8805730510503	15.7611461021006	5.03025813214481	874.615523981676	1356.45488434155	10.2189329374768	137.485977488011	0	31.9856737237424	3.35828084684908	6	11	28.8805730510503	1	SWEDD
19	56.8732975344174	12.7089008218609	11.1643967125565	625.610119313141	844.214263248583	10.6887742247805	122.639152221102	0	29.3162286761217	9.43036639271304	5.43036639271304	10.7214655708522	26.430366392713	1	SWEDD
20	55.9381609056145	17.6727011320181	7.46908045280725	522.542479599058	643.538892940967	8.21217959622154	92.0748160299845	0	24.2036206792109	7.89818966039456	5	5.69456898118369	26.7345402264036	1	SWEDD
21	63.286973869428	16.8133805952966	4.48327425587922	1009.14348693471	1716.9973548742	14.1738378368691	178.009680981748	0.296654851175845	32.8230615770444	8.59330970235169	3.40669029764831	13.1866194047034	28.7033451488242	0	SWEDD
22	45.4509204537608	12.8726988655981	8	955.945071667573	1668.55272060568	14.8912111949199	183.652754568681	1	43.3634943279903	8.87269886559807	2.90184090752155	14.8726988655981	28.2254602268804	0	SWEDD
23	47.0435337317176	15.8693988048472	4.13060119515285	1217.44179422897	1317.44482511408	13.424174757041	162.737521780189	0	29.7836071709171	1.13060119515285	4.95646626828238	3	29.9564662682824	1	SWEDD
24	47.7824687433895	13.6525937698316	6.34740623016842	1021.2545486301	1277.46844098263	11.1186975206248	141.308406441705	0	43.0844373810105	3.34740623016842	4.21753125661053	3	29.2175312566105	1	SWEDD
25	52.315293142572	18.3694137148559	6.52706028614193	1080.46115184994	1443.01596933389	13.9821176714357	168.27128941291	0	24.8941164282151	3.57882328564301	7.73646985692903	5.47293971385807	28.263530143071	1	SWEDD
26	52.9540728782304	14.6513576260768	4.52296356088482	1095.19577067962	1455.85383064274	13.3298758456344	169.183102859789	0	30.4864237392321	4	8.12839406519197	7.12839406519197	27.3486423739232	1	SWEDD
27	78.6862699664198	13.7450798656791	11.5098402686417	1328.59469378167	2207.06900074338	19.838099142923	233.933827653527	0	33.0784904365428	4.62746006716043	5.62746006716043	4.31373003358021	22.1176197985187	0	SWEDD
28	78.9743973431177	14.897589372471	9.20482125505805	1665.09865702721	1934.7021915508	16.037699044277	202.585569068789	0	29.3328345394693	4.05120531376451	5.05120531376451	4.02560265688226	23.8463840587065	0	SWEDD
29	78.7140951883048	13.9993331590667	11.1442860877141	1633.38751307968	1923.03692599284	16.0688172070868	202.230190899409	0	29	3.85704759415239	5	3.71409518830478	24.2859048116952	0.142952405847609	SWEDD
30	72.8920294616837	9.25025190296583	20.4278517058119	1238.81635452597	1908.50335633294	17.5048438201612	209.58426044574	0	28.6427851705812	3.1786074147094	5.71442965883762	3.07164448825642	26.1786074147094	1	SWEDD
31	60.2863504067063	13.9823814025149	5.23201033193618	919.9698093649	1553.21947685238	12.5616598878894	155.625853462331	0.446402066387236	25.1071958672255	6.66079380083829	4.89280413277447	11.5535979336128	29	0	SWEDD
32	47.1795588252135	9.15390756446868	7.89739495702088	812.767361421138	1373.42692860169	11.5236151266471	138.790138664749	0.97434873925522	24.0769537822343	4.97434873925522	6.07695378223434	10.9230462177657	28.9486974785104	0.0256512607447803	SWEDD
33	58.2760436998215	12.2413187667262	18.8275458444841	705.685953997914	1236.62799455954	12.3194108472345	144.600366767617	0	45.2065938336309	8.34490831103176	6	12.1724541555159	27.4137729222421	1	SWEDD
34	61.5525920242071	11.2237039878964	17.2170360423625	857.620797749422	1325.78345725443	14.3553925613314	180.176296012104	0	38.3288880363107	9.66444401815534	6.16777799092233	12.7203700151294	27	1	SWEDD
35	55.8679917352274	12.5215705430601	5.69542739074677	885.958010939579	1035.61440170021	11.0075068948604	141.309064816218	0	31.4784294569399	6.47842945693992	5	7.30457260925323	28.1307157615665	0	SWEDD
36	66.0128479637206	13.6085194246843	7.14469256624579	1240.77435753113	1419.30735691357	13.065463444069	166.961058422551	0	30.3914805753157	5.39148057531565	5	5.85530743375421	26.3191342921928	0	SWEDD
37	52.4880008306354	15.8720002076589	19.2320012459531	982.683998079156	2186.98964787575	13.9337597829965	166.018396563246	3.80800031148829	55.552000726806	12.8080003114883	9.48800083063543	5.70399885787629	20.5119991693646	0	SWEDD
38	46.1186418831348	14.2796604707837	9.67796282470226	997.413140645251	1819.87572153918	15.597754808031	192.37161920853	1.41949070617557	49.978811647743	10.4194907061756	3.11864188313484	14.4618674106896	26.8813581168652	0	SWEDD
39	55.3500969158486	15.4050290747546	4.94506784109399	1132.04564933619	1680.62575324229	16.5011338493647	199.027624309622	0	27.6750484579243	5.08007753267884	8.59497092524543	9.2150872242637	27.1350096915849	1	SWEDD
40	70.0049028072972	18	4.1372539345175	1038.1617433012	1866.08564370794	16.2163701957138	194.735273075756	0	26.8529404508881	8.56862696725875	4.28431348362938	12.7107837090734	28.8578432581853	0.142156741814688	SWEDD
41	47.2102176081389	16.120124347508	4.09009326063097	1219.95313507831	1313.66915361406	13.4877752360608	163.258232154138	0	28.9849844565615	1.07507771719247	5	2.95495336968452	29.969968913123	1	SWEDD
42	57.584720504703	23.6895200458821	10	749.294821853633	1053.91715495388	10.3924389572837	127.795398050011	0	26.1371202752925	5.06856013764627	5.31047995411791	0.620959908235818	28.6209599082358	1	SWEDD
43	62.5805764952675	11.3483458971605	17.1871929066256	881.623043806199	1541.671983488	15.2729266497213	188.470013284218	0	37.9549623085186	9.53553880378604	5.76776940189302	12.1871929066256	27	1	SWEDD
44	63.61130525521	11.966783153126	15.744172642706	952.14550556147	1942.85223143285	16.858187482513	202.797143047419	0	36.099650540622	8.71095579583198	5.35547789791599	10.744172642706	27	1	SWEDD
