# Supplementary material for: Non-motor Clinical and Biomarker Predictors Enable High Cross-Validated Accuracy Detection of Early PD but Lesser Cross-Validated Accuracy Detection of Scans Without Evidence of Dopaminergic Deficit
Source: Front Neurol. 2020 May 11;11:364. doi: 10.3389/fneur.2020.00364 (PMC7232850; doi:10.3389/fneur.2020.00364)
Supplement: Data Sheet 2 — Data sets. [file Data_Sheet_2.ZIP › data_LHJ/xgbTrain2.csv]

	ENROLL_CAT	age	gend	EDUCYRS	RevUpsit.sum	Abeta1_42	CSFasyn	NP1CNST	SumTrait	rbdSum	gdsSum	epwSum	MCATOT
1	HC	82	0	14	4	592.6	2740.7	0	30	7	5	4	28
2	PD	58	1	16	26	1125	1919.2	1	40	9	5	7	27
3	HC	79	0	15	6	411.2	4033.1	0	29	4	6	6	27
4	PD	67	1	14	8	572.6	945	0	26	2	5	7	25
5	HC	58	1	16	2	1095	1130.5	0	22	2	6	14	27
6	PD	61	0	16	15	849.4	1379.8	0	50	4	6	14	23
7	PD	74	0	15	15	402.2	2348.6	0	33	6	4	7	28
8	PD	64	0	12	33	1162	1550.4	0	29	4	5	3	29
9	PD	71	0	16	17	1125	1547	0	47	3	5	9	29
10	PD	53	1	16	7	1117	1626.3	0	30	1	4	8	29
11	PD	70	1	18	11	1000	1903.4	0	24	5	5	8	25
12	PD	71	1	18	13	1212	1097.3	0	23	10	3	2	26
13	PD	66	0	16	30	879.5	953.7	2	42	4	6	10	27
14	HC	68	1	18	7	239.1	1381.4	0	24	2	5	1	29
15	PD	74	1	16	27	1228	2400.5	0	27	10	6	6	28
16	HC	68	0	18	4	809.4	1528.9	0	39	5	6	3	28
17	PD	56	1	16	29	1267	1847	0	40	5	4	5	23
18	PD	80	1	19	12	411.6	1146.8	0	31	6	4	9	27
19	PD	83	1	19	14	464.9	843	1	42	6	3	3	25
20	PD	75	1	16	20	1490	1723.6	0	24	2	5	13	28
21	PD	54	0	20	14	900.5	606.1	1	35	6	4	13	30
22	PD	61	0	18	27	875.1	2780.5	0	36	4	6	8	26
23	HC	61	0	19	2	484.3	1039.1	1	21	0	3	5	28
24	PD	74	1	16	21	781	1998.5	1	33	4	6	4	22
25	HC	71	1	12	4	1276	1646.3	0	30	2	3	6	28
26	HC	48	1	16	3	2278	2823.4	0	32	2	4	7	28
27	HC	31	1	23	2	551.4	844.6	0	21	4	5	2	28
28	HC	75	1	20	17	341.6	1604.6	0	20	0	5	3	27
29	PD	76	0	18	33	653.3	1326.1	0	30	4	5	7	24
30	PD	63	1	15	18	1063	806.9	1	22	9	4	2	28
31	HC	57	1	16	3	1464	1783	0	23	2	5	1	28
32	PD	57	0	18	26	945.4	1156.4	1	32	5	7	6	24
33	PD	55	0	16	16	1887	2690.5	0	26	4	4	4	25
34	PD	56	0	22	9	874.1	1101.5	0	41	1	3	2	28
35	HC	72	1	18	5	1838	2446.8	0	27	1	5	10	28
36	PD	50	0	15	17	412.6	592.4	0	28	4	5	12	30
37	HC	53	1	17	7	2057	1226.2	0	37	0	5	4	28
38	PD	59	0	16	30	827.6	1643.2	0	37	11	4	4	29
39	HC	61	1	16	9	3077	2352.9	0	24	2	7	13	28
40	PD	65	1	18	27	435.2	539.4	2	57	9	9	15	28
41	PD	50	0	18	11	1599	2595.3	0	39	7	6	10	29
42	PD	62	1	16	11	346	472	0	29	3	5	3	30
43	PD	69	1	18	16	575.2	1139.8	0	27	5	6	13	30
44	PD	46	1	16	15	898.9	805.5	0	27	3	6	0	30
45	PD	49	0	16	17	655.1	1427.8	0	27	3	6	5	30
46	PD	60	0	18	19	405.9	805.1	1	44	3	4	1	28
47	PD	56	1	16	28	702.8	943.6	0	34	5	5	7	26
48	PD	72	1	18	8	373.4	1582.2	2	28	6	5	4	29
49	PD	39	1	17	10	1362	2028.2	0	38	9	4	5	29
50	PD	57	0	13	12	1177	1950.5	0	28	1	5	6	26
51	PD	74	0	14	35	758.2	3109.7	1	36	6	4	5	25
52	HC	70	1	18	7	1034	1159.5	0	20	4	5	4	30
53	HC	65	0	20	8	715.9	1394.3	0	21	2	5	3	27
54	HC	80	1	20	7	745.1	973.4	1	29	3	3	4	27
55	PD	59	1	16	25	1506	1658	1	30	9	5	2	27
56	PD	63	0	16	23	1293	4223.3	0	23	4	7	8	27
57	PD	57	0	20	17	1312	2539.9	0	28	3	5	1	28
58	PD	68	0	14	10	916	913.6	0	20	3	5	0	25
59	PD	62	0	12	8	1548	2585.1	0	46	5	7	3	25
60	PD	82	1	17	27	1006	1759.2	1	39	11	7	6	24
61	HC	66	0	18	5	719.3	1842.5	0	24	3	5	3	29
62	HC	55	1	12	7	647.3	1822.4	0	28	6	6	6	30
63	HC	31	0	17	4	935.3	1450.4	0	24	3	5	8	29
64	PD	59	0	13	12	1787	2642.2	0	25	6	5	6	28
65	PD	68	1	18	31	532.2	2059.3	2	38	10	4	10	26
66	HC	63	1	16	24	780.6	897.5	0	38	6	6	9	28
67	PD	79	1	12	28	603.3	1122.7	0	20	4	4	8	22
68	HC	52	0	20	2	350.3	720.7	0	21	0	5	0	29
69	HC	70	1	20	12	1033	1277.2	0	25	4	6	9	27
70	PD	64	1	18	24	377.9	804.7	1	52	10	7	4	26
71	HC	70	1	20	4	1890	2632.3	0	21	3	5	4	27
72	HC	58	1	12	8	906.5	1356.8	0	31	2	5	5	28
73	PD	85	1	12	29	2572	3443.7	1	28	1	6	5	21
74	PD	70	1	17	23	648.9	1154.1	0	34	4	3	6	28
75	PD	67	1	21	25	802.3	1168.1	0	41	3	6	4	27
76	PD	56	0	18	26	840.1	2520.5	1	35	5	6	6	28
77	HC	71	0	19	5	1432	1929.7	0	21	0	5	2	29
78	PD	60	0	17	15	527.8	888.8	0	56	13	6	13	30
79	PD	48	0	16	13	389.4	834	1	22	5	5	11	29
80	HC	55	0	16	6	887.1	1365.6	1	22	5	4	4	28
81	HC	65	1	19	2	1023	1353.8	0	28	2	3	6	30
82	PD	65	1	16	17	1379	2193.9	0	25	3	5	8	21
83	PD	64	1	20	30	482.8	856.9	0	22	4	5	3	25
84	PD	48	1	14	17	643.9	822.1	0	31	7	4	4	27
85	PD	62	0	14	20	935.8	1712.7	0	30	2	4	6	25
86	PD	64	0	14	26	756.2	1772.3	1	30	4	6	2	26
87	PD	68	1	12	19	1503	1353.1	1	33	2	6	4	26
88	PD	47	0	26	3	922.3	1521.2	0	26	5	5	8	29
89	PD	63	1	15	10	1258	2243.1	1	22	3	5	12	22
90	PD	66	1	22	30	506.4	1717.2	0	20	5	5	2	27
91	PD	75	1	21	19	1440	5256.9	0	20	2	5	2	30
92	PD	70	1	13	20	481.7	1129.2	1	35	12	8	8	26
93	PD	60	0	19	22	899	1349.5	1	26	2	5	5	29
94	PD	54	0	18	4	932.8	2227.9	0	32	4	5	10	27
95	PD	63	1	14	19	870	1857.9	0	26	2	5	3	26
96	PD	51	1	12	27	428.4	584	0	31	3	4	10	26
97	HC	68	1	20	6	566.6	1076.2	0	24	3	5	7	29
98	PD	69	1	16	30	1752	2113.1	1	23	7	4	4	27
99	HC	56	0	17	3	1227	1654.4	0	23	1	5	4	27
100	PD	45	1	16	11	1186	2159.2	0	32	4	4	9	30
101	HC	41	1	16	4	778.3	794.4	0	31	5	6	10	30
102	PD	72	1	16	29	680.1	933	0	34	0	5	3	27
103	PD	71	1	16	26	1305	1805.5	1	33	5	5	3	28
104	PD	50	1	16	18	1233	1595.6	0	60	7	7	11	29
105	PD	48	1	20	24	593.1	763.6	1	42	2	6	5	27
106	PD	71	0	15	25	664.3	2086	0	35	4	4	5	28
107	HC	66	1	17	8	1328	2037.2	0	36	3	5	8	29
108	PD	69	1	18	32	393.3	751.8	3	38	5	4	8	25
109	HC	56	0	14	8	1540	1821.4	0	31	3	4	7	27
110	HC	74	1	16	5	1524	1934.7	0	38	7	6	6	29
111	HC	40	1	16	6	899.8	1307.3	0	32	4	5	11	29
112	PD	62	1	26	22	964	1458.8	0	23	5	5	2	26
113	PD	57	1	18	22	941.5	1209.1	0	44	0	4	8	23
114	PD	55	1	16	9	497.2	1091.9	0	34	5	6	4	28
115	PD	68	0	18	7	803.8	1013	1	31	0	5	1	27
116	PD	51	1	16	22	1333	1176.4	1	50	6	2	6	28
117	HC	58	0	20	6	3297	4148.5	0	36	1	9	9	27
118	PD	65	1	14	24	686.9	1347.6	0	30	2	6	0	21
119	PD	53	1	14	10	1174	1599.6	0	25	7	5	3	24
120	PD	54	1	16	16	1089	1320.2	0	36	7	5	2	27
121	PD	54	1	18	22	693.5	1290.8	0	25	3	5	12	28
122	PD	58	1	17	11	735.8	1207.4	0	37	1	6	5	27
123	HC	51	1	14	8	1009	1476.8	0	23	0	5	4	27
124	PD	54	1	18	4	713.6	1017	0	27	2	4	4	27
125	HC	64	0	12	10	1399	2464.9	0	24	0	6	3	29
126	HC	59	0	17	7	947.4	2307	0	26	2	1	5	29
127	PD	67	1	16	29	392.9	1311.2	0	22	9	6	15	26
128	HC	63	0	19	7	960.5	2230.3	0	49	4	4	4	28
129	HC	61	0	17	3	833.6	1351.2	0	34	0	4	6	27
130	PD	52	1	14	32	549	799.5	0	39	4	8	6	30
131	PD	63	1	18	17	942.5	1504.7	0	23	2	5	0	29
132	HC	48	1	16	6	644.5	2273.5	0	34	3	7	3	28
133	PD	58	1	14	26	1080	993.7	0	32	4	4	3	26
134	PD	74	1	12	19	957.4	1570.5	3	43	6	2	8	27
135	PD	61	1	19	30	1140	932.5	0	35	7	3	3	27
136	PD	66	1	15	5	847.8	1213.5	1	24	7	7	4	26
137	HC	77	1	18	26	2177	2784	0	26	5	5	9	27
138	HC	73	0	14	4	1150	1318.1	0	34	7	3	4	29
139	PD	54	1	15	18	1387	1781.5	0	23	5	5	2	28
140	PD	69	1	16	16	533.3	1085	2	27	5	5	4	29
141	HC	31	0	16	4	1632	2232.3	0	29	2	7	1	27
142	PD	72	1	21	29	362.4	1705.1	0	22	6	5	6	26
143	PD	60	1	14	18	594.1	897.4	0	40	2	6	9	30
144	HC	45	1	19	3	961.2	1154.8	0	22	2	5	5	27
145	PD	54	1	20	22	389.7	1435.2	0	36	8	5	11	27
146	PD	59	0	17	9	1256	2486.5	1	29	7	5	11	28
147	PD	60	1	14	8	1030	1676.4	0	48	9	5	6	27
148	HC	64	1	20	4	930.6	1133.2	0	24	4	6	2	28
149	HC	76	1	18	20	984.3	1741.9	0	40	1	5	2	28
150	PD	59	1	16	31	368.4	545.2	1	37	12	8	15	27
151	PD	38	1	16	2	844.3	1295.6	1	55	4	6	6	30
152	PD	69	1	18	26	274	545.1	0	30	7	7	5	27
153	HC	54	1	18	9	649.7	805.1	1	38	1	5	7	27
154	HC	40	0	13	6	974.9	1119.7	0	23	5	5	3	27
155	HC	72	1	18	9	486.5	950.6	0	36	7	5	6	29
156	HC	46	1	18	10	1366	1817.4	0	21	1	5	1	29
157	HC	58	0	16	4	825.9	1013.2	0	29	3	4	3	29
158	PD	65	0	18	24	649	1322.6	1	25	5	6	5	29
159	PD	43	1	18	13	878.1	1112.3	0	29	2	7	6	27
160	PD	49	1	14	17	1219	2119.2	1	32	8	4	7	26
161	PD	63	1	16	9	720	1108.5	0	32	2	4	3	27
162	PD	52	1	16	16	649.7	944.7	0	28	9	4	1	29
163	PD	49	0	12	14	955.5	1032.5	2	48	4	5	4	29
164	PD	75	0	20	4	751.7	1152.9	1	23	3	3	3	29
165	PD	63	1	17	15	765.4	1374.1	0	21	5	6	4	27
166	PD	63	1	20	24	880.1	865.1	0	44	3	7	8	25
167	PD	58	1	14	24	651.8	1590	0	27	3	5	5	27
168	PD	69	0	14	23	448.2	1280.6	0	22	4	5	3	28
169	PD	75	1	17	24	1493	2845.6	1	30	4	7	8	25
170	PD	50	0	16	5	1283	946.8	0	31	2	6	0	29
171	PD	55	0	15	8	639.5	1092.3	0	32	4	5	5	25
172	PD	46	1	16	19	840.5	2918.1	0	52	4	10	3	22
173	PD	69	1	16	24	429.9	563.8	3	29	13	6	2	24
174	HC	42	0	16	3	853.9	1274.5	0	24	2	5	3	27
175	PD	62	1	17	26	347.8	1259.6	1	41	3	5	8	28
176	PD	63	1	15	19	479	812.8	0	50	4	5	5	26
177	HC	61	1	16	8	379.5	2226.1	0	31	0	15	3	27
178	HC	59	1	14	24	1053	1656.8	0	26	9	6	3	30
179	PD	72	1	16	27	1326	3281.1	0	24	10	5	11	23
180	PD	53	1	18	22	858.7	1245.3	0	21	2	5	3	26
181	HC	57	1	18	3	1567	2263.7	0	29	0	5	2	30
182	HC	58	1	12	3	1153	1704.5	0	30	1	7	7	30
183	HC	77	1	20	9	1495	3120.8	0	27	2	4	8	27
184	HC	79	1	22	4	1510	2204.7	2	26	1	3	9	27
185	HC	58	1	16	5	668.4	1112	0	34	6	5	5	27
186	PD	71	1	17	6	1259	1600.9	0	23	5	5	6	27
187	PD	76	0	14	11	238.8	723.8	0	49	7	9	0	28
188	PD	61	0	19	11	614	774.8	0	27	4	5	4	28
189	HC	57	1	16	2	1219	1889.4	0	31	9	5	6	28
190	PD	53	1	19	3	1664	1509.5	0	33	5	7	10	29
191	HC	76	1	24	6	1831	4271.3	0	32	6	5	2	29
192	PD	62	0	5	22	558.1	1443.5	1	49	6	6	3	27
193	PD	47	1	15	16	1225	1554.1	0	35	2	4	5	28
194	PD	65	1	8	32	1041	1788.4	0	33	4	2	8	28
195	PD	69	1	8	27	1251	2018	0	32	6	8	7	28
196	PD	55	1	11	35	582.8	1034	0	50	1	7	5	30
197	PD	37	1	13	6	734.7	1043.7	0	20	0	4	4	28
198	HC	53	1	17	11	1041	1526.7	0	34	2	8	0	27
199	PD	52	1	13	13	694.8	1474	1	49	4	6	6	27
200	PD	70	1	11	36	975.1	1528.8	0	27	8	7	9	26
201	PD	69	1	16	20	768.1	2000.4	0	25	2	10	10	25
202	HC	54	0	16	7	1152	2059.9	0	28	1	6	9	30
203	PD	68	1	18	19	858.3	1323.7	0	37	4	1	13	29
204	PD	70	0	11	15	672.5	1060	2	33	1	5	3	30
205	PD	59	1	12	26	610.5	1219.8	0	34	5	6	9	30
206	HC	68	0	11	12	1752	2411.1	0	20	0	5	7	27
207	HC	52	0	18	8	1182	2206.6	0	23	1	5	6	28
208	HC	59	1	18	8	377.4	832.4	0	42	4	4	11	28
209	PD	75	0	20	22	637.2	2226.5	1	31	5	5	5	27
210	PD	51	1	12	28	996.4	1427.2	0	27	2	5	7	30
211	PD	63	1	18	22	1276	2272.2	0	31	3	6	10	28
212	PD	62	1	11	20	589.7	1150.9	1	46	1	5	7	29
213	PD	70	0	11	18	671	1104.1	0	22	6	5	7	26
214	PD	72	1	16	19	589.4	1825.3	0	27	10	3	9	25
215	PD	57	0	14	26	748.1	1177.2	0	21	1	5	10	30
216	PD	58	0	12	12	1030	2372.1	0	23	5	7	10	29
217	HC	71	0	11	8	922.3	1406.5	2	30	3	7	6	30
218	PD	41	1	14	13	509.2	1337.6	0	39	2	6	8	28
219	HC	69	0	16	20	902.2	1738.5	0	37	7	3	6	28
220	HC	60	0	12	13	969.3	1058.1	0	26	2	5	5	28
221	HC	56	0	14	10	1056	1607.3	1	53	2	7	5	27
222	HC	59	0	12	7	1701	2252.9	0	48	3	6	3	27
223	PD	57	1	13	21	718.4	1428.5	0	34	5	5	6	24
224	HC	64	0	11	11	498.8	713.3	0	32	3	9	8	28
225	PD	53	0	10	28	694.8	895.3	0	35	2	5	8	29
226	PD	57	1	10	12	1035	1456.1	0	36	4	9	5	27
227	PD	55	0	11	27	448.4	805	3	49	8	6	11	28
228	PD	58	1	10	24	1446	3342.3	0	20	1	5	5	28
229	PD	75	0	12	24	1041	1168.5	0	25	7	6	4	29
230	PD	67	0	8	18	1109	1411.3	1	33	4	6	5	25
231	PD	64	1	11	23	574.8	1160	0	22	3	6	8	25
232	PD	69	1	11	40	803.3	1698.8	0	38	2	5	9	30
233	PD	72	1	10	24	413.7	868.6	0	24	7	5	5	29
234	PD	61	0	15	18	733.1	1240.8	0	27	3	5	4	29
235	HC	50	0	12	4	365.6	749	0	33	8	4	2	30
236	HC	77	1	12	8	535.7	921.7	0	32	0	5	6	29
237	HC	47	1	9	5	810.1	1579.5	0	25	6	5	10	30
238	HC	31	1	13	3	527.9	1231.1	0	23	5	4	9	30
239	PD	68	1	12	19	898.2	1492.4	0	23	4	6	5	28
240	PD	67	0	8	14	412.1	1069	1	27	4	4	7	27
241	HC	60	1	12	6	1014	2311.4	0	32	2	5	10	29
242	PD	65	0	10	9	876.3	1659	1	55	10	4	1	28
243	PD	53	0	12	6	585.4	912	0	21	2	5	5	26
244	HC	69	0	13	7	1065	1915.7	0	20	0	5	0	28
245	PD	71	0	18	21	2195	3170.7	0	22	1	4	3	27
246	HC	69	0	12	12	1592	2251.4	0	36	2	4	4	27
247	HC	64	1	15	8	646.5	2116.6	0	26	3	4	2	27
248	PD	59	1	16	21	809.1	1235	0	33	3	5	3	29
249	PD	53	1	17	30	789.5	1327.2	0	35	6	5	2	30
250	PD	58	1	20	14	578.3	1492.5	0	25	1	5	2	27
251	PD	70	0	15	25	877.1	2748.3	1	61	3	6	1	29
252	HC	70	1	8	10	687	2385.1	0	27	2	5	3	28
253	HC	69	0	18	4	1917	3047.3	1	29	6	5	8	30
254	PD	53	1	16	14	980.9	1549.3	0	35	5	7	4	30
255	PD	65	0	12	21	864.4	1375.5	1	26	6	4	4	30
256	PD	76	1	16	4	599.8	1926.7	1	33	7	4	10	30
257	PD	52	1	18	8	1849	2975.2	0	37	3	4	6	28
258	PD	59	0	16	7	1054	1435	0	31	11	4	9	29
259	PD	40	1	16	8	834.8	1123.5	0	47	2	7	8	29
260	HC	83	1	14	5	682.9	757.9	0	20	0	5	4	30
261	HC	57	1	16	4	1380	2185	0	42	6	4	3	27
262	HC	57	1	16	15	552.4	872.1	0	22	2	5	11	27
263	PD	50	1	18	24	743.9	1112.2	0	29	4	9	6	28
264	PD	52	0	16	19	746.7	1852.3	0	24	6	7	3	29
265	PD	50	0	19	19	1453	1411.5	0	49	3	5	1	30
266	PD	65	1	12	12	803.1	895.3	0	29	4	5	7	29
267	PD	64	1	18	27	685.5	1490.4	1	38	2	6	10	30
268	HC	64	1	16	4	787.3	802.5	0	20	0	5	1	27
269	PD	73	0	14	20	648.4	2421.8	0	28	2	6	5	27
270	PD	49	0	14	4	944.3	1059.2	0	42	4	7	4	25
271	PD	75	1	18	35	1022	1504.5	1	26	2	5	8	24
272	PD	48	1	16	27	1581	1996	0	28	8	5	9	30
273	PD	75	1	18	15	1008	1934.3	0	20	2	5	1	28
274	PD	55	0	16	5	681.2	2138.5	0	28	3	5	2	30
275	PD	61	1	16	15	359	598.8	1	20	0	7	2	25
276	PD	71	0	16	31	1079	1795.9	0	32	0	4	4	24
277	PD	53	0	16	9	1292	1690.2	1	27	7	6	9	26
278	PD	70	1	16	27	722.4	1050.5	0	35	2	3	0	28
279	PD	62	1	18	23	1206	2531	1	31	6	6	10	22
280	PD	47	0	16	17	594.2	1346	0	21	2	6	8	30
281	PD	62	0	12	20	844.5	1164.3	0	35	2	4	6	23
282	HC	61	1	15	3	868.1	1336.6	0	25	10	4	14	28
283	PD	58	1	18	3	717.5	1190.7	0	26	2	4	9	30
284	PD	47	0	12	26	2322	762.9	2	42	11	6	6	28
285	PD	59	1	16	22	611.7	566.4	1	35	12	5	2	26
286	PD	73	1	19	27	715.2	1432.7	0	26	4	5	8	25
287	HC	57	1	19	5	905.9	1320.6	3	20	1	6	5	27
288	PD	77	0	18	31	828.4	1295.9	0	32	2	5	5	25
289	PD	51	0	16	18	1617	2264.9	1	36	1	5	2	27
290	PD	59	0	16	13	839	1216.5	0	33	3	5	6	29
291	PD	68	1	20	28	1373	1911.7	1	22	3	5	3	29
292	PD	72	1	19	23	318.4	1704.4	0	27	1	5	3	25
293	PD	71	1	17	22	491.9	712.1	2	34	8	4	3	23
294	PD	71	1	12	24	1715	2860.8	0	26	4	5	7	24
295	PD	34	0	14	11	968.7	1799.2	0	24	2	6	2	24
296	HC	68	0	16	3	1003	1520.7	0	41	0	5	2	28
297	PD	56	1	12	23	1051	1123.7	0	40	2	5	3	28
298	PD	67	1	14	7	835.3	1191.5	0	35	4	7	5	24
